# Supplementary material for: Recent gene selection and drug resistance underscore clinical adaptation across Candida species
Source: Nat Microbiol. 2024 Jan 4;9(1):284–307. doi: 10.1038/s41564-023-01547-z (PMC10769879; doi:10.1038/s41564-023-01547-z)
Supplement: Supplementary file 3 — Strains used in this study. [file 41564_2023_1547_MOESM3_ESM.xlsx]

## Sheet: All strains
species_name	BioProject	Run	strain	numeric_sampleID	BioSample	type	mean_coverage	pct_covered	cladeID_systematic	cladeID_previous	clonal_cluster	collection_date	collection_latitude_longitude	collection_country	clinical_patient_ID	clinical_timepoint	paper_link	resistance	susceptibility	intermediate_susceptibility	ANI_MIC	CAS_MIC	MIF_MIC	FLC_MIC	ITR_MIC	POS_MIC	VRC_MIC	IVZ_MIC	KET_MIC	MIZ_MIC	AMB_MIC	BVN_MIC	5FC_MIC	TRB_MIC
Candida_albicans	PRJEB11905	ERR1146999	SAMEA3679023	0	SAMEA3679023	invitro_evol_clone	54.0289	99.9053	21			2015/11/27					https://www.ncbi.nlm.nih.gov/pmc/articles/PMC4814463
Candida_albicans	PRJEB11905	ERR1147000	SAMEA3679024	1	SAMEA3679024	invitro_evol_clone	112.723	99.9084	21			2015/11/27					https://www.ncbi.nlm.nih.gov/pmc/articles/PMC4814463
Candida_albicans	PRJEB11905	ERR1147003	SAMEA3679027	2	SAMEA3679027	invitro_evol_clone	52.4566	99.9072	21			2015/11/27					https://www.ncbi.nlm.nih.gov/pmc/articles/PMC4814463
Candida_albicans	PRJEB11905	ERR1147004	SAMEA3679028	3	SAMEA3679028	invitro_evol_clone	112.497	99.9087	21			2015/11/27					https://www.ncbi.nlm.nih.gov/pmc/articles/PMC4814463
Candida_albicans	PRJEB11905	ERR1147007	SAMEA3679031	4	SAMEA3679031	invitro_evol_clone	64.4798	99.9078	21			2015/11/27					https://www.ncbi.nlm.nih.gov/pmc/articles/PMC4814463
Candida_albicans	PRJEB11905	ERR1147008	SAMEA3679032	5	SAMEA3679032	invitro_evol_clone	136.347	99.9094	21			2015/11/27					https://www.ncbi.nlm.nih.gov/pmc/articles/PMC4814463
Candida_albicans	PRJEB11905	ERR1147011	SAMEA3679035	6	SAMEA3679035	invitro_evol_clone	43.9711	99.9052	21			2015/11/27					https://www.ncbi.nlm.nih.gov/pmc/articles/PMC4814463
Candida_albicans	PRJEB11905	ERR1147012	SAMEA3679036	7	SAMEA3679036	invitro_evol_clone	116.931	99.9086	21			2015/11/27					https://www.ncbi.nlm.nih.gov/pmc/articles/PMC4814463
Candida_albicans	PRJEB11905	ERR1147013	SAMEA3679037	8	SAMEA3679037	invitro_evol_clone	48.9133	99.9044	21			2015/11/27					https://www.ncbi.nlm.nih.gov/pmc/articles/PMC4814463
Candida_albicans	PRJEB11905	ERR1147014	SAMEA3679038	9	SAMEA3679038	invitro_evol_clone	43.185	99.9043	21			2015/11/27					https://www.ncbi.nlm.nih.gov/pmc/articles/PMC4814463
Candida_albicans	PRJEB11905	ERR1147015	SAMEA3679039	10	SAMEA3679039	invitro_evol_clone	57.7688	99.9066	21			2015/11/27					https://www.ncbi.nlm.nih.gov/pmc/articles/PMC4814463
Candida_albicans	PRJEB11905	ERR1147016	SAMEA3679040	11	SAMEA3679040	invitro_evol_clone	124.387	99.9091	21			2015/11/27					https://www.ncbi.nlm.nih.gov/pmc/articles/PMC4814463
Candida_albicans	PRJEB11905	ERR1147019	SAMEA3679043	12	SAMEA3679043	invitro_evol_clone	42.9538	99.9049	21			2015/11/27					https://www.ncbi.nlm.nih.gov/pmc/articles/PMC4814463
Candida_albicans	PRJEB11905	ERR1147020	SAMEA3679044	13	SAMEA3679044	invitro_evol_clone	111.879	99.9089	21			2015/11/27					https://www.ncbi.nlm.nih.gov/pmc/articles/PMC4814463
Candida_albicans	PRJEB11905	ERR1147023	SAMEA3679047	14	SAMEA3679047	invitro_evol_clone	46.1792	99.9058	21			2015/11/27					https://www.ncbi.nlm.nih.gov/pmc/articles/PMC4814463
Candida_albicans	PRJEB11905	ERR1147024	SAMEA3679048	15	SAMEA3679048	invitro_evol_clone	123.555	99.9092	21			2015/11/27					https://www.ncbi.nlm.nih.gov/pmc/articles/PMC4814463
Candida_albicans	PRJEB11905	ERR1147027	SAMEA3679051	16	SAMEA3679051	invitro_evol_clone	46.4913	99.9055	21			2015/11/27					https://www.ncbi.nlm.nih.gov/pmc/articles/PMC4814463
Candida_albicans	PRJEB11905	ERR1147028	SAMEA3679052	17	SAMEA3679052	invitro_evol_clone	96.2543	99.9082	21			2015/11/27					https://www.ncbi.nlm.nih.gov/pmc/articles/PMC4814463
Candida_albicans	PRJEB11905	ERR1147029	SAMEA3679053	18	SAMEA3679053	invitro_evol_clone	45.5376	99.9041	21			2015/11/27					https://www.ncbi.nlm.nih.gov/pmc/articles/PMC4814463
Candida_albicans	PRJEB11905	ERR1147030	SAMEA3679054	19	SAMEA3679054	invitro_evol_clone	42.1734	99.9058	21			2015/11/27					https://www.ncbi.nlm.nih.gov/pmc/articles/PMC4814463
Candida_albicans	PRJEB11905	ERR1147031	SAMEA3679055	20	SAMEA3679055	invitro_evol_clone	57.6416	99.9076	21			2015/11/27					https://www.ncbi.nlm.nih.gov/pmc/articles/PMC4814463
Candida_albicans	PRJEB11905	ERR1147032	SAMEA3679056	21	SAMEA3679056	invitro_evol_clone	121.728	99.909	21			2015/11/27					https://www.ncbi.nlm.nih.gov/pmc/articles/PMC4814463
Candida_albicans	PRJEB11905	ERR1147035	SAMEA3679059	22	SAMEA3679059	invitro_evol_clone	54.7572	99.9072	21			2015/11/27					https://www.ncbi.nlm.nih.gov/pmc/articles/PMC4814463
Candida_albicans	PRJEB11905	ERR1147036	SAMEA3679060	23	SAMEA3679060	invitro_evol_clone	116.977	99.9081	21			2015/11/27					https://www.ncbi.nlm.nih.gov/pmc/articles/PMC4814463
Candida_albicans	PRJEB11905	ERR1147039	SAMEA3679063	24	SAMEA3679063	invitro_evol_clone	47.9422	99.9007	21			2015/11/27					https://www.ncbi.nlm.nih.gov/pmc/articles/PMC4814463
Candida_albicans	PRJEB11905	ERR1147040	SAMEA3679064	25	SAMEA3679064	invitro_evol_clone	103.162	99.9095	21			2015/11/27					https://www.ncbi.nlm.nih.gov/pmc/articles/PMC4814463
Candida_albicans	PRJEB11905	ERR1147041	SAMEA3679065	26	SAMEA3679065	invitro_evol_clone	41.0578	99.9033	21			2015/11/27					https://www.ncbi.nlm.nih.gov/pmc/articles/PMC4814463
Candida_albicans	PRJEB12264	ERR1198127	Leu(CTA)Amph_A	27	SAMEA3719460	invitro_evol_clone	53.0289	99.9028	21			2015/12/26					not found	AMB
Candida_albicans	PRJEB12264	ERR1198128	Leu(CTA)Amph_B	28	SAMEA3719461	invitro_evol_clone	113.364	99.9087	21			2015/12/26					not found	AMB
Candida_albicans	PRJEB12264	ERR1198129	Leu(CTC)Amph_A	29	SAMEA3719462	invitro_evol_clone	46.526	99.8964	21		57	2015/12/26					not found	AMB
Candida_albicans	PRJEB12264	ERR1198130	Leu(CTC)Amph_B	30	SAMEA3719463	invitro_evol_clone	94.9711	99.9003	21		57	2015/12/26					not found	AMB
Candida_albicans	PRJEB12264	ERR1198131	Leu(CTT)Amph_A	31	SAMEA3719464	invitro_evol_clone	84.3237	99.9071	21			2015/12/26					not found	AMB
Candida_albicans	PRJEB12264	ERR1198133	Ile(ATC)Amph_B	32	SAMEA3719467	invitro_evol_clone	63.4855	99.9069	21			2015/12/26					not found	AMB
Candida_albicans	PRJEB12264	ERR1198135	Ala(GCC)Amph_B	33	SAMEA3719469	invitro_evol_clone	55.0983	99.9049	21			2015/12/26					not found	AMB
Candida_albicans	PRJEB12264	ERR1198137	Gly(GGA)Amph_B	34	SAMEA3719471	invitro_evol_clone	44.5434	99.9043	21			2015/12/26					not found	AMB
Candida_albicans	PRJEB12264	ERR1198139	Lys(AAG)Amph_B	35	SAMEA3719473	invitro_evol_clone	47.6532	99.9068	21			2015/12/26					not found	AMB
Candida_albicans	PRJEB12264	ERR1198141	Thr(ACC)Amph_B	36	SAMEA3719475	invitro_evol_clone	72.896	99.9081	21			2015/12/26					not found	AMB
Candida_albicans	PRJEB12264	ERR1198143	Tyr(TAC)Amph_B	37	SAMEA3719477	invitro_evol_clone	48.052	99.9037	21			2015/12/26					not found	AMB
Candida_albicans	PRJEB1755	ERR257695	t2KO1	38	SAMEA2062435	invitro_evol_clone	113.295	99.9176	21			2013/4/8					https://www.ncbi.nlm.nih.gov/pmc/articles/PMC3704024
Candida_albicans	PRJEB1755	ERR257696	t2	39	SAMEA2062436	invitro_evol_clone	168.405	99.906	21			2013/4/8					https://www.ncbi.nlm.nih.gov/pmc/articles/PMC3704024
Candida_albicans	PRJEB1755	ERR257697	t1	40	SAMEA2062438	invitro_evol_clone	138.012	99.9106	21			2013/4/8					https://www.ncbi.nlm.nih.gov/pmc/articles/PMC3704024
Candida_albicans	PRJEB1755	ERR257698	CIP	41	SAMEA2062437	invitro_evol_clone	99.3931	99.9064	21			2013/4/8					https://www.ncbi.nlm.nih.gov/pmc/articles/PMC3704024
Candida_albicans	PRJEB1831	ERR263534	E-SYBR-9:YL1	42	SAMEA1879767	clinical	43.9191	99.6951				2013/4/19	43.76,11.25	Italy			https://www.ncbi.nlm.nih.gov/pmc/articles/PMC5780349
Candida_albicans	PRJEB1831	ERR263538	E-SYBR-9:YQ2	43	SAMEA1879786	clinical	53.2948	99.6102	10			2013/4/19	43.76,11.25	Italy			https://www.ncbi.nlm.nih.gov/pmc/articles/PMC5780349
Candida_albicans	PRJEB27862	ERR2708443	PRO1475_S2	44	SAMEA4799804	environmental	51.3179	98.6191	18		47	2018/7/20					https://www.ncbi.nlm.nih.gov/pmc/articles/PMC6325710
Candida_albicans	PRJEB27862	ERR2708444	PRO1475_S2	45	SAMEA4799804	environmental	52.2428	98.6063	18		47	2018/7/20					https://www.ncbi.nlm.nih.gov/pmc/articles/PMC6325710
Candida_albicans	PRJEB27862	ERR2708445	PRO1475_S2	46	SAMEA4799804	environmental	49.2197	98.5508	18		47	2018/7/20					https://www.ncbi.nlm.nih.gov/pmc/articles/PMC6325710
Candida_albicans	PRJEB27862	ERR2708446	PRO1475_S2	47	SAMEA4799804	environmental	49.3237	98.545	18		47	2018/7/20					https://www.ncbi.nlm.nih.gov/pmc/articles/PMC6325710
Candida_albicans	PRJEB27862	ERR2708447	PRO1475_S2	48	SAMEA4799804	environmental	44.9017	98.4106	18		47	2018/7/20					https://www.ncbi.nlm.nih.gov/pmc/articles/PMC6325710
Candida_albicans	PRJEB27862	ERR2708448	PRO1475_S2	49	SAMEA4799804	environmental	46.1214	98.4012	18		47	2018/7/20					https://www.ncbi.nlm.nih.gov/pmc/articles/PMC6325710
Candida_albicans	PRJEB27862	ERR2708449	PRO1475_S3	50	SAMEA4799805	environmental	72.9017	99.3433	14		35	2018/7/20					https://www.ncbi.nlm.nih.gov/pmc/articles/PMC6325710
Candida_albicans	PRJEB27862	ERR2708450	PRO1475_S3	51	SAMEA4799805	environmental	74.1792	99.3412	14		35	2018/7/20					https://www.ncbi.nlm.nih.gov/pmc/articles/PMC6325710
Candida_albicans	PRJEB27862	ERR2708451	PRO1475_S3	52	SAMEA4799805	environmental	69.7168	99.2812	14		35	2018/7/20					https://www.ncbi.nlm.nih.gov/pmc/articles/PMC6325710
Candida_albicans	PRJEB27862	ERR2708452	PRO1475_S3	53	SAMEA4799805	environmental	70.0116	99.3215	14		35	2018/7/20					https://www.ncbi.nlm.nih.gov/pmc/articles/PMC6325710
Candida_albicans	PRJEB27862	ERR2708453	PRO1475_S3	54	SAMEA4799805	environmental	62.7168	99.2208	14		35	2018/7/20					https://www.ncbi.nlm.nih.gov/pmc/articles/PMC6325710
Candida_albicans	PRJEB27862	ERR2708454	PRO1475_S3	55	SAMEA4799805	environmental	64.2948	99.2072	14		35	2018/7/20					https://www.ncbi.nlm.nih.gov/pmc/articles/PMC6325710
Candida_albicans	PRJEB27862	ERR2708455	PRO1475_S4	56	SAMEA4799806	environmental	1176.36	99.7244	10		28	2018/7/20					https://www.ncbi.nlm.nih.gov/pmc/articles/PMC6325710
Candida_albicans	PRJEB27862	ERR2708456	PRO1475_S4	57	SAMEA4799806	environmental	1186.49	99.7315	10		28	2018/7/20					https://www.ncbi.nlm.nih.gov/pmc/articles/PMC6325710
Candida_albicans	PRJEB27862	ERR2708457	PRO1475_S4	58	SAMEA4799806	environmental	1124.5	99.7278	10		28	2018/7/20					https://www.ncbi.nlm.nih.gov/pmc/articles/PMC6325710
Candida_albicans	PRJEB27862	ERR2708458	PRO1475_S4	59	SAMEA4799806	environmental	1126.52	99.7292	10		28	2018/7/20					https://www.ncbi.nlm.nih.gov/pmc/articles/PMC6325710
Candida_albicans	PRJEB27862	ERR2708459	PRO1475_S4	60	SAMEA4799806	environmental	1022.25	99.7161	10		28	2018/7/20					https://www.ncbi.nlm.nih.gov/pmc/articles/PMC6325710
Candida_albicans	PRJEB27862	ERR2708460	PRO1475_S4	61	SAMEA4799806	environmental	1052.82	99.7176	10		28	2018/7/20					https://www.ncbi.nlm.nih.gov/pmc/articles/PMC6325710
Candida_albicans	PRJEB8387	ERR753552	T0UH	62	SAMEA3233725	invitro_evol_clone	278.087	99.9124	21			2015/2/5					https://www.ncbi.nlm.nih.gov/pmc/articles/PMC5549176
Candida_albicans	PRJEB8387	ERR753553	T1FM	63	SAMEA3233721	invitro_evol_clone	140.202	99.9058	21			2015/2/5					https://www.ncbi.nlm.nih.gov/pmc/articles/PMC5549176	FLC
Candida_albicans	PRJEB8387	ERR753554	T0FH	64	SAMEA3233723	invitro_evol_clone	134.231	99.9101	21			2015/2/5					https://www.ncbi.nlm.nih.gov/pmc/articles/PMC5549176	FLC						256
Candida_albicans	PRJEB8387	ERR753555	T0FM	65	SAMEA3233722	invitro_evol_clone	146.775	99.9094	21			2015/2/5					https://www.ncbi.nlm.nih.gov/pmc/articles/PMC5549176	FLC
Candida_albicans	PRJEB8387	ERR753556	T1FH	66	SAMEA3233720	invitro_evol_clone	146.503	99.8859	21			2015/2/5					https://www.ncbi.nlm.nih.gov/pmc/articles/PMC5549176	FLC						256
Candida_albicans	PRJEB8387	ERR753557	T1UH	67	SAMEA3233724	invitro_evol_clone	263.879	99.9097	21			2015/2/5					https://www.ncbi.nlm.nih.gov/pmc/articles/PMC5549176
Candida_albicans	PRJNA120009	SRR1106642	SC5314	77	SAMN01041717	clinical	430.491	99.9563	21								not found
Candida_albicans	PRJNA120009	SRR1106643	SC5314	78	SAMN01041717	clinical	513.942	99.9559	21								not found
Candida_albicans	PRJNA120009	SRR1106645	SC5314	79	SAMN01041717	clinical	497.607	99.9552	21								not found
Candida_albicans	PRJNA120009	SRR1106646	SC5314	80	SAMN01041717	clinical	860.78	99.9516	21								not found
Candida_albicans	PRJNA120009	SRR1106647	SC5314	81	SAMN01041717	clinical	859.462	99.9507	21								not found
Candida_albicans	PRJNA120009	SRR1106649	SC5314	82	SAMN01041717	clinical	467.908	99.9552	21								not found
Candida_albicans	PRJNA120009	SRR1106651	SC5314	83	SAMN01041717	clinical	883.896	99.9518	21								not found
Candida_albicans	PRJNA120009	SRR1106653	SC5314	84	SAMN01041717	clinical	851.653	99.9531	21								not found
Candida_albicans	PRJNA120009	SRR1106654	SC5314	85	SAMN01041717	clinical	861	99.9531	21								not found
Candida_albicans	PRJNA120009	SRR1106655	SC5314	86	SAMN01041717	clinical	467.578	99.9549	21								not found
Candida_albicans	PRJNA120009	SRR1106656	SC5314	87	SAMN01041717	clinical	840.549	99.9522	21								not found
Candida_albicans	PRJNA120009	SRR1106658	SC5314	88	SAMN01041717	clinical	836.324	99.9522	21								not found
Candida_albicans	PRJNA120009	SRR1106660	SC5314	89	SAMN01041717	clinical	253.827	99.9554	21								not found
Candida_albicans	PRJNA120009	SRR1106661	SC5314	90	SAMN01041717	clinical	526.827	99.9551	21								not found
Candida_albicans	PRJNA120009	SRR1106662	SC5314	91	SAMN01041717	clinical	490.289	99.9555	21								not found
Candida_albicans	PRJNA120009	SRR1106664	SC5314	92	SAMN01041717	clinical	852.896	99.9523	21								not found
Candida_albicans	PRJNA120009	SRR1106665	SC5314	93	SAMN01041717	clinical	481.075	99.9548	21								not found
Candida_albicans	PRJNA120009	SRR1106667	SC5314	94	SAMN01041717	clinical	474.214	99.955	21								not found
Candida_albicans	PRJNA165021	SRR538774	3153A	237	SAMN00974104	clinical	107.601	99.8134	21		83						not found
Candida_albicans	PRJNA165021	SRR538778	3153A	241	SAMN00974104	clinical	103.503	99.8194	21		83						not found
Candida_albicans	PRJNA165021	SRR640892	3153A	351	SAMN00974104	clinical	139.087	99.7916	21		83						not found
Candida_albicans	PRJNA165021	SRR641729	3153A	360	SAMN00974104	clinical	141.387	99.796	21		83						not found
Candida_albicans	PRJNA165021	SRR647108	3153A	377	SAMN00974104	clinical	133.78	99.7805	21		83						not found
Candida_albicans	PRJNA165021	SRR845136	3153A	599	SAMN00974104	clinical	144.387	99.8017	21		83						not found
Candida_albicans	PRJNA165021	SRR845137	3153A	600	SAMN00974104	clinical	145.277	99.8127	21		83						not found
Candida_albicans	PRJNA165023	SRR538771	CHN1	234	SAMN00974105	clinical	119.191	99.6095	20		50						not found
Candida_albicans	PRJNA165023	SRR538775	CHN1	238	SAMN00974105	clinical	123.647	99.6135	20		50						not found
Candida_albicans	PRJNA165023	SRR640891	CHN1	350	SAMN00974105	clinical	128.046	99.5564	20		50						not found
Candida_albicans	PRJNA165023	SRR641732	CHN1	363	SAMN00974105	clinical	130.133	99.5565	20		50						not found
Candida_albicans	PRJNA165023	SRR647106	CHN1	375	SAMN00974105	clinical	124.595	99.5381	20		50						not found
Candida_albicans	PRJNA165023	SRR845282	CHN1	617	SAMN00974105	clinical	204.11	99.6282	20		50						not found
Candida_albicans	PRJNA165023	SRR845283	CHN1	618	SAMN00974105	clinical	207.671	99.6357	20		50						not found
Candida_albicans	PRJNA165025	SRR538781	A20	244	SAMN00974106	clinical	100.029	99.7651	21		74						not found
Candida_albicans	PRJNA165025	SRR538783	A20	246	SAMN00974106	clinical	96.5723	99.7785	21		74						not found
Candida_albicans	PRJNA165025	SRR640896	A20	355	SAMN00974106	clinical	109.954	99.7397	21		74						not found
Candida_albicans	PRJNA165025	SRR640897	A20	356	SAMN00974106	clinical	105.78	99.7058	21		74						not found
Candida_albicans	PRJNA165025	SRR647105	A20	374	SAMN00974106	clinical	121.358	99.7197	21		74						not found
Candida_albicans	PRJNA165025	SRR845203	A20	607	SAMN00974106	clinical	154.145	99.7507	21		74						not found
Candida_albicans	PRJNA165025	SRR845204	A20	608	SAMN00974106	clinical	156.035	99.742	21		74						not found
Candida_albicans	PRJNA165027	SRR538779	A48	242	SAMN00974107	clinical	92.4855	99.764	21		69						not found
Candida_albicans	PRJNA165027	SRR538780	A48	243	SAMN00974107	clinical	96.1734	99.7737	21		69						not found
Candida_albicans	PRJNA165027	SRR640893	A48	352	SAMN00974107	clinical	126.555	99.7166	21		69						not found
Candida_albicans	PRJNA165027	SRR641727	A48	358	SAMN00974107	clinical	128.254	99.7299	21		69						not found
Candida_albicans	PRJNA165027	SRR647107	A48	376	SAMN00974107	clinical	123.809	99.73	21		69						not found
Candida_albicans	PRJNA165027	SRR845222	A48	609	SAMN00974107	clinical	205.214	99.7705	21		69						not found
Candida_albicans	PRJNA165027	SRR845223	A48	610	SAMN00974107	clinical	201.601	99.7642	21		69						not found
Candida_albicans	PRJNA165029	SRR538782	A67	245	SAMN00974108	clinical	108.555	99.5274	17		42						not found
Candida_albicans	PRJNA165029	SRR538784	A67	247	SAMN00974108	clinical	104.711	99.5169	17		42						not found
Candida_albicans	PRJNA165029	SRR641728	A67	359	SAMN00974108	clinical	126.607	99.4714	17		42						not found
Candida_albicans	PRJNA165029	SRR641730	A67	361	SAMN00974108	clinical	127.538	99.4958	17		42						not found
Candida_albicans	PRJNA165029	SRR647109	A67	378	SAMN00974108	clinical	140.092	99.4579	17		42						not found
Candida_albicans	PRJNA165029	SRR845261	A67	611	SAMN00974108	clinical	191.11	99.5438	17		42						not found
Candida_albicans	PRJNA165029	SRR845262	A67	612	SAMN00974108	clinical	194.399	99.5321	17		42						not found
Candida_albicans	PRJNA165031	SRR538773	A92	236	SAMN00974109	clinical	100.908	99.788	21		70						not found
Candida_albicans	PRJNA165031	SRR538776	A92	239	SAMN00974109	clinical	96.948	99.7863	21		70						not found
Candida_albicans	PRJNA165031	SRR641733	A92	364	SAMN00974109	clinical	137.728	99.7379	21		70						not found
Candida_albicans	PRJNA165031	SRR641734	A92	365	SAMN00974109	clinical	136.624	99.74	21		70						not found
Candida_albicans	PRJNA165031	SRR647102	A92	371	SAMN00974109	clinical	148.185	99.7444	21		70						not found
Candida_albicans	PRJNA165031	SRR845269	A92	615	SAMN00974109	clinical	217.37	99.7577	21		70						not found
Candida_albicans	PRJNA165031	SRR845272	A92	616	SAMN00974109	clinical	213.867	99.757	21		70						not found
Candida_albicans	PRJNA165033	SRR538772	A123	235	SAMN00974110	clinical	105.382	99.5079	17		42						not found
Candida_albicans	PRJNA165033	SRR538777	A123	240	SAMN00974110	clinical	101.503	99.5254	17		42						not found
Candida_albicans	PRJNA165033	SRR640894	A123	353	SAMN00974110	clinical	132.26	99.4521	17		42						not found
Candida_albicans	PRJNA165033	SRR641726	A123	357	SAMN00974110	clinical	135.526	99.4627	17		42						not found
Candida_albicans	PRJNA165033	SRR647104	A123	373	SAMN00974110	clinical	128.728	99.4731	17		42						not found
Candida_albicans	PRJNA165033	SRR845177	A123	601	SAMN00974110	clinical	206.665	99.5481	17		42						not found
Candida_albicans	PRJNA165033	SRR845178	A123	602	SAMN00974110	clinical	209.769	99.5247	17		42						not found
Candida_albicans	PRJNA165035	SRR629743	A155	332	SAMN00974111	clinical	101.092	99.5374	11		32						not found
Candida_albicans	PRJNA165035	SRR629744	A155	333	SAMN00974111	clinical	97.2312	99.552	11		32						not found
Candida_albicans	PRJNA165035	SRR646258	A155	367	SAMN00974111	clinical	144.225	99.4792	11		32						not found
Candida_albicans	PRJNA165035	SRR646259	A155	368	SAMN00974111	clinical	134.717	99.5085	11		32						not found
Candida_albicans	PRJNA165035	SRR646260	A155	369	SAMN00974111	clinical	133.468	99.4812	11		32						not found
Candida_albicans	PRJNA165035	SRR845179	A155	603	SAMN00974111	clinical	149.682	99.5384	11		32						not found
Candida_albicans	PRJNA165035	SRR845180	A155	604	SAMN00974111	clinical	148.694	99.5157	11		32						not found
Candida_albicans	PRJNA165037	SRR538785	A84	248	SAMN00974112	clinical	113.988	99.7524	21		80						not found
Candida_albicans	PRJNA165037	SRR538787	A84	250	SAMN00974112	clinical	118.289	99.7528	21		80						not found
Candida_albicans	PRJNA165037	SRR640895	A84	354	SAMN00974112	clinical	139.89	99.7125	21		80						not found
Candida_albicans	PRJNA165037	SRR641731	A84	362	SAMN00974112	clinical	138.647	99.7124	21		80						not found
Candida_albicans	PRJNA165037	SRR647101	A84	370	SAMN00974112	clinical	148.312	99.7104	21		80						not found
Candida_albicans	PRJNA165037	SRR845263	A84	613	SAMN00974112	clinical	203.301	99.7327	21		80						not found
Candida_albicans	PRJNA165037	SRR845264	A84	614	SAMN00974112	clinical	199.491	99.7156	21		80						not found
Candida_albicans	PRJNA165039	SRR538786	A203	249	SAMN00974113	clinical	106.272	99.8252	21		65						not found
Candida_albicans	PRJNA165039	SRR538788	A203	251	SAMN00974113	clinical	102.613	99.8265	21		65						not found
Candida_albicans	PRJNA165039	SRR640890	A203	349	SAMN00974113	clinical	103.699	99.7922	21		65						not found
Candida_albicans	PRJNA165039	SRR641735	A203	366	SAMN00974113	clinical	102.064	99.795	21		65						not found
Candida_albicans	PRJNA165039	SRR647103	A203	372	SAMN00974113	clinical	99.8266	99.7906	21		65						not found
Candida_albicans	PRJNA165039	SRR845181	A203	605	SAMN00974113	clinical	168.306	99.809	21		65						not found
Candida_albicans	PRJNA165039	SRR845182	A203	606	SAMN00974113	clinical	170.341	99.8098	21		65						not found
Candida_albicans	PRJNA194436	SRR852112	ATCC10231_WT	630	SAMN02140347	clinical	58.7688	99.5441	6		21				PRJNA194436_1	0	https://www.ncbi.nlm.nih.gov/pmc/articles/PMC3812114		AMB												0.4
Candida_albicans	PRJNA194436	SRR867270	ATCC10231_expEvol1	631	SAMN02140348	invitro_evol_clone	75.0925	99.5459	6		21						https://www.ncbi.nlm.nih.gov/pmc/articles/PMC3812114	AMB													32
Candida_albicans	PRJNA194436	SRR868697	ATCC10231_expEvol2	632	SAMN02140349	invitro_evol_clone	81.8092	99.549	6		21						https://www.ncbi.nlm.nih.gov/pmc/articles/PMC3812114	AMB													32
Candida_albicans	PRJNA194436	SRR868698	ATCC10231_expEvol3	633	SAMN02140350	invitro_evol_clone	81.7341	99.5366	6		21						https://www.ncbi.nlm.nih.gov/pmc/articles/PMC3812114	AMB													32
Candida_albicans	PRJNA194436	SRR868699	SC5314_WT	634	SAMN02140351	clinical	60.0058	99.9045	21		51				PRJNA194436_3	0	https://www.ncbi.nlm.nih.gov/pmc/articles/PMC3812114		AMB												0.05
Candida_albicans	PRJNA194436	SRR868706	ATCC200955_AMBresistant	635	SAMN02140345	clinical	60.3931	99.7125	21						PRJNA194436_2	0	https://www.ncbi.nlm.nih.gov/pmc/articles/PMC3812114	AMB
Candida_albicans	PRJNA200311	SRR848045	Ca529L	619	SAMN02058435	clinical	276.237	99.7844	15		36		51.50,-0.09	United Kingdom			https://www.ncbi.nlm.nih.gov/pmc/articles/PMC6588375
Candida_albicans	PRJNA200311	SRR848046	Ca529L	620	SAMN02058435	clinical	219.179	99.7191	15		36		51.50,-0.09	United Kingdom			https://www.ncbi.nlm.nih.gov/pmc/articles/PMC6588375
Candida_albicans	PRJNA201506	SRR850113	SC5314 (WT)	621	SAMN02141741	clinical	72.8497	99.9421	21								not found
Candida_albicans	PRJNA201506	SRR850128	AF3990 (2AA)	622	SAMN02141743	one_homozygous_chromosome	81.1214	99.9136	21								not found
Candida_albicans	PRJNA201506	SRR850129	RBY_1010 (3AA)	623	SAMN02141744	one_homozygous_chromosome	84.0694	99.8924	21								not found
Candida_albicans	PRJNA201506	SRR850203	RBY_E-6 (4AA)	624	SAMN02141745	one_homozygous_chromosome	53.6243	99.8866	21								not found
Candida_albicans	PRJNA201506	SRR850204	AF4448_SC5314_MTLa (5AA)	625	SAMN02141746	one_homozygous_chromosome	76.4971	99.9441	21								not found
Candida_albicans	PRJNA201506	SRR850329	RBY1012 (6AA)	626	SAMN02141747	one_homozygous_chromosome	99.2717	99.8357	21								not found
Candida_albicans	PRJNA201506	SRR850330	RBY_93sm (7AA)	627	SAMN02141748	one_homozygous_chromosome	56.578	99.8007	21								not found
Candida_albicans	PRJNA201506	SRR850331	YJB10699 (RAA)	628	SAMN02141749	one_homozygous_chromosome	76.8324	99.919	21								not found
Candida_albicans	PRJNA201506	SRR850333	YJB10698 (RBB)	629	SAMN02141750	one_homozygous_chromosome	77.3295	99.9284	21								not found
Candida_albicans	PRJNA210804	SRR942566	PT1-2	640	SAMN02227935	clinical	42.1387	99.7845	21		82				PRJNA210804_PT1		not found
Candida_albicans	PRJNA210804	SRR943868	SC5314	641	SAMN02227977	clinical	46.8671	99.9444	21						PRJNA210804_SC5314		not found
Candida_albicans	PRJNA231221	SRR9073715	FDAARGOS_656	636	SAMN11056371	clinical	91.8035	99.7509	21		75						not found
Candida_albicans	PRJNA231221	SRR9073716	FDAARGOS_656	637	SAMN11056371	clinical	261.942	99.7562	21		75						not found
Candida_albicans	PRJNA257929	SRR1542419	412	106	SAMN02980770	clinical	95.6532	99.7182	21		67	1995/2/15	39.85,-101.25	United States of America	PRJNA257929_7	412	https://elifesciences.org/articles/00662		FLC					0.25
Candida_albicans	PRJNA257929	SRR1542425	1002	107	SAMN02980771	clinical	209.434	99.8734	21		84	1995/4/20	39.85,-101.25	United States of America	PRJNA257929_9	1002	https://elifesciences.org/articles/00662		FLC					0.125
Candida_albicans	PRJNA257929	SRR1542939	1691	108	SAMN02980772	clinical	130.78	99.8138	21			1995/8/3	39.85,-101.25	United States of America	PRJNA257929_42	1691	https://elifesciences.org/articles/00662
Candida_albicans	PRJNA257929	SRR1544065	2307	109	SAMN02980773	clinical	102.746	99.6354	21		67	1995/11/22	39.85,-101.25	United States of America	PRJNA257929_7	2307	https://elifesciences.org/articles/00662		FLC					0.75
Candida_albicans	PRJNA257929	SRR1544076	3184	110	SAMN02980774	clinical	112.78	99.6742	21			1996/7/1	39.85,-101.25	United States of America	PRJNA257929_16	3184	https://elifesciences.org/articles/00662
Candida_albicans	PRJNA257929	SRR1544598	3731	111	SAMN02980775	clinical	128.22	99.8637	21		84	1996/12/27	39.85,-101.25	United States of America	PRJNA257929_42	3731	https://elifesciences.org/articles/00662	FLC						256
Candida_albicans	PRJNA257929	SRR1544616	3733	112	SAMN02980776	clinical	102.775	99.8633	21		84	1996/12/27	39.85,-101.25	United States of America	PRJNA257929_42	3733	https://elifesciences.org/articles/00662	FLC						256
Candida_albicans	PRJNA257929	SRR1544621	3795	113	SAMN02980777	clinical	83.5723	99.8252	21		84	1997/2/26	39.85,-101.25	United States of America	PRJNA257929_9	3795	https://elifesciences.org/articles/00662	FLC						128
Candida_albicans	PRJNA257929	SRR1544628	3917	114	SAMN02980778	clinical	120.329	99.7194	21		71	1997/2/19	39.85,-101.25	United States of America	PRJNA257929_59	3917	https://elifesciences.org/articles/00662		FLC					2
Candida_albicans	PRJNA257929	SRR1544681	4617	115	SAMN02980779	clinical	86.4971	99.7246	21		71	1997/8/28	39.85,-101.25	United States of America	PRJNA257929_59	4617	https://elifesciences.org/articles/00662	FLC						64
Candida_albicans	PRJNA257929	SRR1544691	4639	116	SAMN02980780	clinical	144.006	99.7146	21		71	1997/9/2	39.85,-101.25	United States of America	PRJNA257929_59	4639	https://elifesciences.org/articles/00662	FLC						128
Candida_albicans	PRJNA257929	SRR1548194	TWTC1	117	SAMN02980781	clinical	120.139	99.8339	21		82	1990/9/10	39.85,-101.25	United States of America	PRJNA257929_1	1	https://elifesciences.org/articles/00662		FLC					0.25
Candida_albicans	PRJNA257929	SRR1548196	TWTC2	118	SAMN02980782	clinical	72.0173	99.8069	21		82	1990/12/14	39.85,-101.25	United States of America	PRJNA257929_1	2	https://elifesciences.org/articles/00662		FLC					1
Candida_albicans	PRJNA257929	SRR1548198	TWTC3	119	SAMN02980783	clinical	96.6474	99.8213	21		82	1990/12/21	39.85,-101.25	United States of America	PRJNA257929_1	3	https://elifesciences.org/articles/00662			FLC				4
Candida_albicans	PRJNA257929	SRR1548199	TWTC4	120	SAMN02980784	clinical	82.4682	99.8241	21		82	1990/12/31	39.85,-101.25	United States of America	PRJNA257929_1	4	https://elifesciences.org/articles/00662			FLC				3
Candida_albicans	PRJNA257929	SRR1548200	TWTC6	121	SAMN02980786	clinical	108.329	99.8328	21		82	1991/2/22	39.85,-101.25	United States of America	PRJNA257929_1	6	https://elifesciences.org/articles/00662			FLC				4
Candida_albicans	PRJNA257929	SRR1548201	TWTC5	122	SAMN02980785	clinical	116.428	99.8189	21		82	1991/2/8	39.85,-101.25	United States of America	PRJNA257929_1	5	https://elifesciences.org/articles/00662			FLC				4
Candida_albicans	PRJNA257929	SRR1548205	TWTC7	123	SAMN02980787	clinical	86.6416	99.8258	21		82	1991/3/25	39.85,-101.25	United States of America	PRJNA257929_1	7	https://elifesciences.org/articles/00662			FLC				4
Candida_albicans	PRJNA257929	SRR1548207	TWTC8	124	SAMN02980788	clinical	122.543	99.831	21		82	1991/4/8	39.85,-101.25	United States of America	PRJNA257929_1	8	https://elifesciences.org/articles/00662			FLC				4
Candida_albicans	PRJNA257929	SRR1548209	TWTC9	125	SAMN02980789	clinical	127.058	99.8195	21		82	1991/6/4	39.85,-101.25	United States of America	PRJNA257929_1	9	https://elifesciences.org/articles/00662			FLC				4
Candida_albicans	PRJNA257929	SRR1548320	TWTC11	126	SAMN02980790	clinical	54.8092	99.8062	21		82	1991/7/15	39.85,-101.25	United States of America	PRJNA257929_1	11	https://elifesciences.org/articles/00662			FLC				4
Candida_albicans	PRJNA257929	SRR1548333	TWTC12	127	SAMN02980791	clinical	101.757	99.8194	21		82	1991/11/26	39.85,-101.25	United States of America	PRJNA257929_1	12	https://elifesciences.org/articles/00662			FLC				4
Candida_albicans	PRJNA257929	SRR1553997	TWTC13	128	SAMN02980792	clinical	128.133	99.8269	21		82	1991/12/13	39.85,-101.25	United States of America	PRJNA257929_1	13	https://elifesciences.org/articles/00662	FLC						32
Candida_albicans	PRJNA257929	SRR1554081	TWTC14	129	SAMN02980793	clinical	104.578	99.773	21		82	1992/1/28	39.85,-101.25	United States of America	PRJNA257929_1	14	https://elifesciences.org/articles/00662	FLC						24
Candida_albicans	PRJNA257929	SRR1554082	TWTC15	130	SAMN02980794	clinical	129.572	99.8207	21		82	1992/2/21	39.85,-101.25	United States of America	PRJNA257929_1	15	https://elifesciences.org/articles/00662	FLC						24
Candida_albicans	PRJNA257929	SRR1554083	TWTC16	131	SAMN02980795	clinical	93.1156	99.8209	21		82	1992/4/1	39.85,-101.25	United States of America	PRJNA257929_1	16	https://elifesciences.org/articles/00662	FLC						96
Candida_albicans	PRJNA257929	SRR1554088	TWTC17	132	SAMN02980796	clinical	106.289	99.8333	21		82	1992/8/25	39.85,-101.25	United States of America	PRJNA257929_1	17	https://elifesciences.org/articles/00662	FLC						96
Candida_albicans	PRJNA257929	SRR1554174	945	133	SAMN02980797	clinical	117.295	99.5788	17		43	1995/4/14	39.85,-101.25	United States of America	PRJNA257929_15	945	https://elifesciences.org/articles/00662			FLC				4
Candida_albicans	PRJNA257929	SRR1554177	1619	134	SAMN02980798	clinical	117.832	99.5789	17		43	1995/7/11	39.85,-101.25	United States of America	PRJNA257929_15	1619	https://elifesciences.org/articles/00662	FLC						64
Candida_albicans	PRJNA257929	SRR1554178	2823	135	SAMN02980799	clinical	305.96	99.686	17		43	1996/4/6	39.85,-101.25	United States of America	PRJNA257929_9	2823	https://elifesciences.org/articles/00662
Candida_albicans	PRJNA257929	SRR1554184	580	136	SAMN02980800	clinical	82.8902	99.6517	1		1	1995/3/13	39.85,-101.25	United States of America	PRJNA257929_14	580	https://elifesciences.org/articles/00662		FLC					1.5
Candida_albicans	PRJNA257929	SRR1554287	1649	137	SAMN02980801	clinical	114.41	99.6462	1		4	1995/7/19	39.85,-101.25	United States of America	PRJNA257929_43	1649	https://elifesciences.org/articles/00662		FLC					0.125
Candida_albicans	PRJNA257929	SRR1554289	2501	138	SAMN02980803	clinical	101.699	99.6398	1		1	1996/1/4	39.85,-101.25	United States of America	PRJNA257929_14	2501	https://elifesciences.org/articles/00662	FLC						96
Candida_albicans	PRJNA257929	SRR1554292	2440	139	SAMN02980802	clinical	92.9884	99.6432	1		1	1996/1/3	39.85,-101.25	United States of America	PRJNA257929_14	2440	https://elifesciences.org/articles/00662		FLC					1.5
Candida_albicans	PRJNA257929	SRR1554296	3034	140	SAMN02980804	clinical	102.382	99.5945	1		4	1996/5/15	39.85,-101.25	United States of America	PRJNA257929_43	3034	https://elifesciences.org/articles/00662		FLC					0.75
Candida_albicans	PRJNA257929	SRR1554297	3107	141	SAMN02980805	clinical	108.081	99.6435	6		17	1996/6/5	39.85,-101.25	United States of America	PRJNA257929_16	3107	https://elifesciences.org/articles/00662			FLC				4
Candida_albicans	PRJNA257929	SRR1554300	3119	142	SAMN02980806	clinical	99.1445	99.6467	6		17	1996/6/5	39.85,-101.25	United States of America	PRJNA257929_16	3119	https://elifesciences.org/articles/00662	FLC						96
Candida_albicans	PRJNA257929	SRR1554302	3120	143	SAMN02980807	clinical	113.913	99.6437	6		17	1996/6/5	39.85,-101.25	United States of America	PRJNA257929_16	3120	https://elifesciences.org/articles/00662	FLC						96
Candida_albicans	PRJNA257929	SRR1554304	3281	144	SAMN02980808	clinical	84.1792	99.7965				1996/7/16	39.85,-101.25	United States of America	PRJNA257929_16	3281	https://elifesciences.org/articles/00662
Candida_albicans	PRJNA257929	SRR1554307	4018	145	SAMN02980809	clinical	119.832	99.5765	6		18	1997/4/2	39.85,-101.25	United States of America	PRJNA257929_64	4018	https://elifesciences.org/articles/00662
Candida_albicans	PRJNA257929	SRR1554308	5108	146	SAMN02980811	clinical	92.9942	99.6091	1		3	1998/1/7	39.85,-101.25	United States of America	PRJNA257929_30	5108	https://elifesciences.org/articles/00662		FLC					0.75
Candida_albicans	PRJNA257929	SRR1554310	5106	147	SAMN02980810	clinical	96.3237	99.5499	1		3	1998/1/7	39.85,-101.25	United States of America	PRJNA257929_30	5106	https://elifesciences.org/articles/00662		FLC					0.5
Candida_albicans	PRJNA271803	SRR2088860	Y1	157	SAMN03277227	clinical	45.3064	99.5198	10		27	2012/4/17	43.70,-79.40	Canada			https://journals.plos.org/plospathogens/article?id=10.1371/journal.ppat.1005308#ppat.1005308.s016
Candida_albicans	PRJNA271803	SRR2088861	Y1	158	SAMN03277227	clinical	50.0636	99.5571	10		27	2012/4/17	43.70,-79.40	Canada			https://journals.plos.org/plospathogens/article?id=10.1371/journal.ppat.1005308#ppat.1005308.s016
Candida_albicans	PRJNA271803	SRR2088862	Y1	159	SAMN03277227	clinical	47.0751	99.5427	10		27	2012/4/17	43.70,-79.40	Canada			https://journals.plos.org/plospathogens/article?id=10.1371/journal.ppat.1005308#ppat.1005308.s016
Candida_albicans	PRJNA271803	SRR2088863	Y1	160	SAMN03277227	clinical	49.4277	99.5125	10		27	2012/4/17	43.70,-79.40	Canada			https://journals.plos.org/plospathogens/article?id=10.1371/journal.ppat.1005308#ppat.1005308.s016
Candida_albicans	PRJNA277890	SRR1917392	Ca och1 KO	149	SAMN03428777	genome_engineered	78.6127	99.9392	21			2013/1/18	1.36,103.85	Singapore			https://www.ncbi.nlm.nih.gov/pmc/articles/PMC5177745
Candida_albicans	PRJNA277890	SRR1917393	Ca pmr1 KO	150	SAMN03428778	genome_engineered	79.3988	99.928	21			2013/1/18	1.36,103.85	Singapore			https://www.ncbi.nlm.nih.gov/pmc/articles/PMC5177745
Candida_albicans	PRJNA277890	SRR1917394	Ca mnt1 KO	151	SAMN03428779	genome_engineered	78.896	99.9391	21			2013/1/18	1.36,103.85	Singapore			https://www.ncbi.nlm.nih.gov/pmc/articles/PMC5177745
Candida_albicans	PRJNA277890	SRR1917395	Ca gsc1 het	152	SAMN03428780	genome_engineered	68.7977	99.9457	21			2013/1/18	1.36,103.85	Singapore			https://www.ncbi.nlm.nih.gov/pmc/articles/PMC5177745
Candida_albicans	PRJNA277890	SRR1917396	Ca mnt1/mnt2 KO	153	SAMN03428781	genome_engineered	85.8671	99.9286	21			2013/1/17	1.36,103.85	Singapore			https://www.ncbi.nlm.nih.gov/pmc/articles/PMC5177745
Candida_albicans	PRJNA277890	SRR1917397	Ca chs3 KO	154	SAMN03428782	genome_engineered	70.9653	99.9208	21			2013/1/16	1.36,103.85	Singapore			https://www.ncbi.nlm.nih.gov/pmc/articles/PMC5177745
Candida_albicans	PRJNA277890	SRR1917398	Ca mnn4 KO	155	SAMN03428783	genome_engineered	75.5723	99.9265	21			2013/1/16	1.36,103.85	Singapore			https://www.ncbi.nlm.nih.gov/pmc/articles/PMC5177745
Candida_albicans	PRJNA277890	SRR1917399	Ca WT	156	SAMN03428784	clinical	79.8092	99.9454	21			2013/1/17	1.36,103.85	Singapore			https://www.ncbi.nlm.nih.gov/pmc/articles/PMC5177745
Candida_albicans	PRJNA277890	SRR4428734	mnt2/mnt1 KO new	198	SAMN05914649	genome_engineered	295.341	99.9538	21								https://www.ncbi.nlm.nih.gov/pmc/articles/PMC5177745
Candida_albicans	PRJNA277890	SRR4428735	Ca WT (SC5314)	199	SAMN05914602	clinical	148.087	99.9352	21								https://www.ncbi.nlm.nih.gov/pmc/articles/PMC5177745
Candida_albicans	PRJNA305340	SRR2980543	YEASTWGS	161	SAMN04324314	clinical	78.6185	99.5315	6		21	2013/5/1	38.75,-77.48	United States of America			https://www.biorxiv.org/content/10.1101/302943v1.full.pdf+html
Candida_albicans	PRJNA322852	SRR3586456	SN95/DPL15	162	SAMN05176276	genome_engineered	55.5607	99.8788	21			2014/5/14	43.72,-79.45	Canada			https://www.ncbi.nlm.nih.gov/pmc/articles/PMC5047589
Candida_albicans	PRJNA322852	SRR3586486	SN95/DPL15	163	SAMN05176276	genome_engineered	83.6301	99.6825	21		76	2014/5/14	43.72,-79.45	Canada			https://www.ncbi.nlm.nih.gov/pmc/articles/PMC5047589
Candida_albicans	PRJNA322852	SRR3586490	SN95/DPL15	164	SAMN05176276	genome_engineered	64.341	99.6566	21		76	2014/5/14	43.72,-79.45	Canada			https://www.ncbi.nlm.nih.gov/pmc/articles/PMC5047589
Candida_albicans	PRJNA322852	SRR3586491	SN95/DPL15	165	SAMN05176276	genome_engineered	65.1445	99.8934	21			2014/5/14	43.72,-79.45	Canada			https://www.ncbi.nlm.nih.gov/pmc/articles/PMC5047589
Candida_albicans	PRJNA322852	SRR3586495	SN95/DPL15	166	SAMN05176276	genome_engineered	56.8728	99.8902	21			2014/5/14	43.72,-79.45	Canada			https://www.ncbi.nlm.nih.gov/pmc/articles/PMC5047589
Candida_albicans	PRJNA322852	SRR3586498	SN95/DPL15	167	SAMN05176276	genome_engineered	60.4798	99.6614	21		76	2014/5/14	43.72,-79.45	Canada			https://www.ncbi.nlm.nih.gov/pmc/articles/PMC5047589
Candida_albicans	PRJNA323475	SRR3593469	CaLC3601	168	SAMN05180978	genome_engineered	66.6763	99.7523	21		82	2015/7/9	43.65,-79.38	Canada			https://www.ncbi.nlm.nih.gov/pmc/articles/PMC5922528		CAS,MIZ,AMB			0.015								0.31	0.12
Candida_albicans	PRJNA323475	SRR3593470	CaLC4349	169	SAMN05180979	invitro_evol_clone	67.6532	99.7477	21		82	2015/8/21	43.65,-79.38	Canada			https://www.ncbi.nlm.nih.gov/pmc/articles/PMC5922528	MIZ												2.5
Candida_albicans	PRJNA323475	SRR3593471	CaLC4353	170	SAMN05180980	invitro_evol_clone	71.7803	99.7616	21		82	2015/8/21	43.65,-79.38	Canada			https://www.ncbi.nlm.nih.gov/pmc/articles/PMC5922528	MIZ												2.5
Candida_albicans	PRJNA323475	SRR3593474	CaLC4356	171	SAMN05180981	invitro_evol_clone	82.2312	99.7569	21		82	2015/8/21	43.65,-79.38	Canada			https://www.ncbi.nlm.nih.gov/pmc/articles/PMC5922528	MIZ												2.5
Candida_albicans	PRJNA323475	SRR3593476	CaLC4358	172	SAMN05180982	invitro_evol_clone	79.9942	99.7544	21		82	2015/8/21	43.65,-79.38	Canada			https://www.ncbi.nlm.nih.gov/pmc/articles/PMC5922528	MIZ												2.5
Candida_albicans	PRJNA324272	SRR3622461	parent	173	SAMN05199485	genome_engineered	62.8382	99.8529	21		52	2015/11/11	43.65,-79.38	Canada			https://www.ncbi.nlm.nih.gov/pmc/articles/PMC5119031		BVN													3.125
Candida_albicans	PRJNA324272	SRR3622462	D1	174	SAMN05199486	invitro_evol_clone	74.3006	99.8682	21		52	2016/2/5	43.65,-79.38	Canada			https://www.ncbi.nlm.nih.gov/pmc/articles/PMC5119031	BVN														100
Candida_albicans	PRJNA324272	SRR3622463	D7	175	SAMN05199487	invitro_evol_clone	77.2428	99.8174	21		52	2016/2/5	43.65,-79.38	Canada			https://www.ncbi.nlm.nih.gov/pmc/articles/PMC5119031	BVN														100
Candida_albicans	PRJNA324272	SRR3622464	E1	176	SAMN05199488	invitro_evol_clone	68.2428	99.8684	21		52	2016/2/5	43.65,-79.38	Canada			https://www.ncbi.nlm.nih.gov/pmc/articles/PMC5119031	BVN														100
Candida_albicans	PRJNA324272	SRR3622466	E2	177	SAMN05199489	invitro_evol_clone	73.9827	99.8661	21		52	2016/2/5	43.65,-79.38	Canada			https://www.ncbi.nlm.nih.gov/pmc/articles/PMC5119031	BVN														100
Candida_albicans	PRJNA345600	SRR1158885	PRJNA345600_EVO_P57055-3	95	SAMN02567301	clinical	500.832	99.5854	17		46	2013/8/1			PRJNA345600_P57055	0	https://www.ncbi.nlm.nih.gov/pmc/articles/PMC6140516
Candida_albicans	PRJNA345600	SRR1159011	PRJNA345600_EVO_P78048-3	96	SAMN02567305	clinical	413.116	99.6816	21		62	2013/8/1			PRJNA345600_P78048	0	https://www.ncbi.nlm.nih.gov/pmc/articles/PMC6140516
Candida_albicans	PRJNA345600	SRR1159069	PRJNA345600_EVO_P57055-2	97	SAMN02567300	clinical	380.509	99.5823	17		46	2013/8/1			PRJNA345600_P57055	0	https://www.ncbi.nlm.nih.gov/pmc/articles/PMC6140516
Candida_albicans	PRJNA345600	SRR1159247	PRJNA345600_EVO_P76055-1	98	SAMN02567302	clinical	492.116	99.4414	6		18	2013/8/1			PRJNA345600_P76055	0	https://www.ncbi.nlm.nih.gov/pmc/articles/PMC6140516
Candida_albicans	PRJNA345600	SRR1159305	PRJNA345600_EVO_P76055-2	99	SAMN02567303	clinical	455.965	99.4499	6		18	2013/8/1			PRJNA345600_P76055	0	https://www.ncbi.nlm.nih.gov/pmc/articles/PMC6140516
Candida_albicans	PRJNA345600	SRR1159353	PRJNA345600_EVO_P57055-1	100	SAMN02567304	clinical	394.803	99.6748	21		62	2013/8/1			PRJNA345600_P57055	0	https://www.ncbi.nlm.nih.gov/pmc/articles/PMC6140516
Candida_albicans	PRJNA345600	SRR5133884	PRJNA345600_SC5314_GI_Pur	210	SAMN06173380	clinical	82.7283	99.9478	21			2015/8/4	39.85,-101.25	United States of America	PRJNA345600_SC5314	42	https://www.ncbi.nlm.nih.gov/pmc/articles/PMC6140516
Candida_albicans	PRJNA345600	SRR5133885	PRJNA345600_P76055_SysP4	211	SAMN06173390	clinical	119.006	99.4541	6		18	2015/8/4	39.85,-101.25	United States of America	PRJNA345600_P76055	12	https://www.ncbi.nlm.nih.gov/pmc/articles/PMC6140516
Candida_albicans	PRJNA345600	SRR5133886	PRJNA345600_SC5314_labD80B	212	SAMN06173377	inmouse_evol_clone	91.3006	99.9483	21			2015/8/4	39.85,-101.25	United States of America			https://www.ncbi.nlm.nih.gov/pmc/articles/PMC6140516
Candida_albicans	PRJNA345600	SRR5133887	PRJNA345600_P57055_GI_B	213	SAMN06173393	clinical	69.0058	99.4972	17		46	2014/8/13	39.85,-101.25	United States of America	PRJNA345600_P57055	42	https://www.ncbi.nlm.nih.gov/pmc/articles/PMC6140516
Candida_albicans	PRJNA345600	SRR5133888	PRJNA345600_P78048_SysP4	214	SAMN06173385	clinical	63.289	99.6658	21		62	2015/8/4	39.85,-101.25	United States of America	PRJNA345600_P78048	12	https://www.ncbi.nlm.nih.gov/pmc/articles/PMC6140516
Candida_albicans	PRJNA345600	SRR5133889	PRJNA345600_P76055_GI_big	215	SAMN06173387	clinical	123.266	99.3052	6		18	2014/8/13	39.85,-101.25	United States of America	PRJNA345600_P76055	42	https://www.ncbi.nlm.nih.gov/pmc/articles/PMC6140516
Candida_albicans	PRJNA345600	SRR5133890	PRJNA345600_P78048_labD80A	216	SAMN06173381	inmouse_evol_clone	83.8497	99.6685	21		62	2015/8/4	39.85,-101.25	United States of America			https://www.ncbi.nlm.nih.gov/pmc/articles/PMC6140516
Candida_albicans	PRJNA345600	SRR5133891	PRJNA345600_SC5314_GI_B	217	SAMN06173379	clinical	102.104	99.9486	21			2015/8/4	39.85,-101.25	United States of America	PRJNA345600_SC5314	42	https://www.ncbi.nlm.nih.gov/pmc/articles/PMC6140516
Candida_albicans	PRJNA345600	SRR5133892	PRJNA345600_P78048_GI_D	218	SAMN06173383	clinical	89.3468	99.6644	21		62	2015/8/4	39.85,-101.25	United States of America	PRJNA345600_P78048	42	https://www.ncbi.nlm.nih.gov/pmc/articles/PMC6140516
Candida_albicans	PRJNA345600	SRR5133893	PRJNA345600_P76055_GI_Pur	219	SAMN06173389	clinical	118.526	99.3639	6		18	2015/8/4	39.85,-101.25	United States of America	PRJNA345600_P76055	42	https://www.ncbi.nlm.nih.gov/pmc/articles/PMC6140516
Candida_albicans	PRJNA345600	SRR5133894	PRJNA345600_P78048_GI_B	220	SAMN06173382	clinical	79.7861	99.6794	21		62	2015/8/4	39.85,-101.25	United States of America	PRJNA345600_P78048	42	https://www.ncbi.nlm.nih.gov/pmc/articles/PMC6140516
Candida_albicans	PRJNA345600	SRR5133895	PRJNA345600_P57055_labD80A	221	SAMN06173391	inmouse_evol_clone	81.7052	99.5574	17		46	2015/8/4	39.85,-101.25	United States of America			https://www.ncbi.nlm.nih.gov/pmc/articles/PMC6140516
Candida_albicans	PRJNA345600	SRR5133896	PRJNA345600_SC5314_labD80A	222	SAMN06173376	inmouse_evol_clone	91.3757	99.9508	21			2015/8/4	39.85,-101.25	United States of America			https://www.ncbi.nlm.nih.gov/pmc/articles/PMC6140516
Candida_albicans	PRJNA345600	SRR5133897	PRJNA345600_P57055_GI_Pur	223	SAMN06173394	clinical	102.809	99.5794	17		46	2015/8/4	39.85,-101.25	United States of America	PRJNA345600_P57055	42	https://www.ncbi.nlm.nih.gov/pmc/articles/PMC6140516
Candida_albicans	PRJNA345600	SRR5133898	PRJNA345600_P76055_GI_A	224	SAMN06173386	clinical	80.341	99.8766	17			2015/8/4	39.85,-101.25	United States of America	PRJNA345600_P76055	42	https://www.ncbi.nlm.nih.gov/pmc/articles/PMC6140516
Candida_albicans	PRJNA345600	SRR5133899	PRJNA345600_SC5314_GI_A	225	SAMN06173378	clinical	76.659	99.9479	21			2014/8/13	39.85,-101.25	United States of America	PRJNA345600_SC5314	42	https://www.ncbi.nlm.nih.gov/pmc/articles/PMC6140516
Candida_albicans	PRJNA345600	SRR5133900	PRJNA345600_P57055_SysP4	226	SAMN06173395	clinical	74.1272	99.5289	17		46	2015/8/4	39.85,-101.25	United States of America	PRJNA345600_P57055	12	https://www.ncbi.nlm.nih.gov/pmc/articles/PMC6140516
Candida_albicans	PRJNA345600	SRR5133901	PRJNA345600_SC5314_labD24B	227	SAMN06173375	inmouse_evol_clone	74.2139	99.947	21			2015/8/4	39.85,-101.25	United States of America			https://www.ncbi.nlm.nih.gov/pmc/articles/PMC6140516
Candida_albicans	PRJNA345600	SRR5133902	PRJNA345600_SC5314_labD24A	228	SAMN06173374	inmouse_evol_clone	76.4855	99.9467	21			2015/8/4	39.85,-101.25	United States of America			https://www.ncbi.nlm.nih.gov/pmc/articles/PMC6140516
Candida_albicans	PRJNA345600	SRR5133903	PRJNA345600_P76055_GI_small	229	SAMN06173388	clinical	77.7746	99.2786	6		18	2014/8/13	39.85,-101.25	United States of America	PRJNA345600_P76055	42	https://www.ncbi.nlm.nih.gov/pmc/articles/PMC6140516
Candida_albicans	PRJNA345600	SRR5133904	PRJNA345600_P57055_GI_A	230	SAMN06173392	clinical	76.1503	99.5479	17		46	2015/8/4	39.85,-101.25	United States of America	PRJNA345600_P57055	42	https://www.ncbi.nlm.nih.gov/pmc/articles/PMC6140516
Candida_albicans	PRJNA345600	SRR5133905	PRJNA345600_P78048_GI_Pur	231	SAMN06173384	clinical	76.8092	99.6519	21		62	2015/8/4	39.85,-101.25	United States of America	PRJNA345600_P78048	42	https://www.ncbi.nlm.nih.gov/pmc/articles/PMC6140516
Candida_albicans	PRJNA356375	SRR5083825	Candida_flu1	200	SAMN06112617	genome_engineered	166.832	99.728	21		55						https://www.ncbi.nlm.nih.gov/pmc/articles/PMC5832965
Candida_albicans	PRJNA356375	SRR5083826	Candida_142	201	SAMN06112608	clinical	174.52	99.8496	21								https://www.ncbi.nlm.nih.gov/pmc/articles/PMC5832965
Candida_albicans	PRJNA356375	SRR5083827	Candida_29	202	SAMN06112618	clinical	76.3815	99.69	21		55						https://www.ncbi.nlm.nih.gov/pmc/articles/PMC5832965
Candida_albicans	PRJNA356375	SRR5083829	Candida_102	203	SAMN06112613	genome_engineered	313.358	99.7943	21		53						https://www.ncbi.nlm.nih.gov/pmc/articles/PMC5832965
Candida_albicans	PRJNA356375	SRR5083830	Candida_flu1,mdr1	204	SAMN06112610	genome_engineered	136.595	99.8249	21								https://www.ncbi.nlm.nih.gov/pmc/articles/PMC5832965
Candida_albicans	PRJNA356375	SRR5083831	Candida_cdr2	205	SAMN06112619	genome_engineered	94.5491	99.7004	21		55						https://www.ncbi.nlm.nih.gov/pmc/articles/PMC5832965
Candida_albicans	PRJNA356375	SRR5083832	Candida_105	206	SAMN06112609	genome_engineered	176.197	99.8376	21								https://www.ncbi.nlm.nih.gov/pmc/articles/PMC5832965
Candida_albicans	PRJNA356375	SRR5083833	Candida_cdr1,2_B	207	SAMN06112616	genome_engineered	220.22	99.7965	21								https://www.ncbi.nlm.nih.gov/pmc/articles/PMC5832965
Candida_albicans	PRJNA356375	SRR5083835	Candida_cdr1,2	208	SAMN06112612	genome_engineered	54.896	99.7577	21								https://www.ncbi.nlm.nih.gov/pmc/articles/PMC5832965
Candida_albicans	PRJNA356375	SRR5083836	Candida_cdr1	209	SAMN06112614	genome_engineered	64.4104	99.754	21		53						https://www.ncbi.nlm.nih.gov/pmc/articles/PMC5832965
Candida_albicans	PRJNA394762	SRR5876984	PRJNA394762_FL23	269	SAMN07419083	invitro_evol_clone	171.983	99.9308	21			2015/1/1	41.49,-71.33	New York Sea			https://www.ncbi.nlm.nih.gov/pmc/articles/PMC5676243		FLC					1.5
Candida_albicans	PRJNA394762	SRR5876985	PRJNA394762_FL23passaged	270	SAMN07419084	invitro_evol_clone	236.59	99.9195	21			2015/1/1	41.49,-71.33	New York Sea			https://www.ncbi.nlm.nih.gov/pmc/articles/PMC5676243
Candida_albicans	PRJNA394762	SRR5876989	PRJNA394762_FL22	271	SAMN07419081	invitro_evol_clone	144.439	99.9456	21			2015/1/1	41.49,-71.33	New York Sea			https://www.ncbi.nlm.nih.gov/pmc/articles/PMC5676243		FLC					0.5
Candida_albicans	PRJNA394762	SRR5876992	PRJNA394762_FL4passaged	272	SAMN07419097	invitro_evol_clone	243.017	99.9461	21			2015/1/1	41.49,-71.33	New York Sea			https://www.ncbi.nlm.nih.gov/pmc/articles/PMC5676243
Candida_albicans	PRJNA394762	SRR5876995	PRJNA394762_FL24passaged	273	SAMN07419086	invitro_evol_clone	179.867	99.9291	21			2015/1/1	41.49,-71.33	New York Sea			https://www.ncbi.nlm.nih.gov/pmc/articles/PMC5676243
Candida_albicans	PRJNA394762	SRR5876996	PRJNA394762_FL3	274	SAMN07419094	invitro_evol_clone	100.607	99.9432	21			2015/1/1	41.49,-71.33	New York Sea			https://www.ncbi.nlm.nih.gov/pmc/articles/PMC5676243		FLC					0.5
Candida_albicans	PRJNA394762	SRR5876997	PRJNA394762_FL3passaged	275	SAMN07419095	invitro_evol_clone	231.821	99.9457	21			2015/1/1	41.49,-71.33	New York Sea			https://www.ncbi.nlm.nih.gov/pmc/articles/PMC5676243
Candida_albicans	PRJNA394762	SRR5876999	PRJNA394762_FL28passaged	276	SAMN07419093	invitro_evol_clone	72.9942	99.952	21			2015/1/1	41.49,-71.33	New York Sea			https://www.ncbi.nlm.nih.gov/pmc/articles/PMC5676243
Candida_albicans	PRJNA394762	SRR5877001	PRJNA394762_SC5314-WT	277	SAMN07419106	clinical	354.324	99.9514	21			1968/1/1	40.75,-73.99	United States of America	PRJNA394762_SC5314	0	https://www.ncbi.nlm.nih.gov/pmc/articles/PMC5676243	5FC	CAS,FLC,VRC,AMB			0.047		0.125			0.008				0.11		1.25
Candida_albicans	PRJNA394762	SRR5877003	PRJNA394762_FL12	278	SAMN07419065	invitro_evol_clone	85.4451	99.943	21			2015/1/1	41.49,-71.33	New York Sea			https://www.ncbi.nlm.nih.gov/pmc/articles/PMC5676243		FLC					1
Candida_albicans	PRJNA394762	SRR5877008	PRJNA394762_FL13	279	SAMN07419067	invitro_evol_clone	159.532	99.9274	21			2015/1/1	41.49,-71.33	New York Sea			https://www.ncbi.nlm.nih.gov/pmc/articles/PMC5676243		FLC					1
Candida_albicans	PRJNA394762	SRR5877010	PRJNA394762_FL12passaged	280	SAMN07419066	invitro_evol_clone	192.439	99.9458	21			2015/1/1	41.49,-71.33	New York Sea			https://www.ncbi.nlm.nih.gov/pmc/articles/PMC5676243
Candida_albicans	PRJNA394762	SRR5877012	PRJNA394762_FL25passaged	281	SAMN07419088	invitro_evol_clone	178.364	99.9157	21			2015/1/1	41.49,-71.33	New York Sea			https://www.ncbi.nlm.nih.gov/pmc/articles/PMC5676243
Candida_albicans	PRJNA394762	SRR5877016	PRJNA394762_FL15passaged	282	SAMN07419071	invitro_evol_clone	41.6358	99.9101	21			2015/1/1	41.49,-71.33	New York Sea			https://www.ncbi.nlm.nih.gov/pmc/articles/PMC5676243
Candida_albicans	PRJNA394762	SRR5877017	PRJNA394762_FL16passaged	283	SAMN07419073	invitro_evol_clone	132.266	99.9005	21			2015/1/1	41.49,-71.33	New York Sea			https://www.ncbi.nlm.nih.gov/pmc/articles/PMC5676243
Candida_albicans	PRJNA394762	SRR5877018	PRJNA394762_FL16	284	SAMN07419072	invitro_evol_clone	122.983	99.9082	21			2015/1/1	41.49,-71.33	New York Sea			https://www.ncbi.nlm.nih.gov/pmc/articles/PMC5676243		FLC					1
Candida_albicans	PRJNA394762	SRR5877022	PRJNA394762_FL18	285	SAMN07419075	invitro_evol_clone	225.468	99.8962	21			2015/1/1	41.49,-71.33	New York Sea			https://www.ncbi.nlm.nih.gov/pmc/articles/PMC5676243		FLC					1.5
Candida_albicans	PRJNA394762	SRR5877025	PRJNA394762_FL25	286	SAMN07419087	invitro_evol_clone	140.405	99.9121	21			2015/1/1	41.49,-71.33	New York Sea			https://www.ncbi.nlm.nih.gov/pmc/articles/PMC5676243		FLC					0.5
Candida_albicans	PRJNA394762	SRR5877028	PRJNA394762_FL27passaged	287	SAMN07419091	invitro_evol_clone	59.2486	99.9176	21			2015/1/1	41.49,-71.33	New York Sea			https://www.ncbi.nlm.nih.gov/pmc/articles/PMC5676243
Candida_albicans	PRJNA394762	SRR5877029	PRJNA394762_FL27	288	SAMN07419090	invitro_evol_clone	135.936	99.9078	21			2015/1/1	41.49,-71.33	New York Sea			https://www.ncbi.nlm.nih.gov/pmc/articles/PMC5676243		FLC					0.75
Candida_albicans	PRJNA394762	SRR5877031	PRJNA394762_FL4	289	SAMN07419096	invitro_evol_clone	129.671	99.9439	21			2015/1/1	41.49,-71.33	New York Sea			https://www.ncbi.nlm.nih.gov/pmc/articles/PMC5676243		FLC					1
Candida_albicans	PRJNA394762	SRR5877032	PRJNA394762_Ss2b	290	SAMN07419105	invitro_evol_clone	129.208	99.7805	21			2015/1/1	41.49,-71.33	New York Sea			https://www.ncbi.nlm.nih.gov/pmc/articles/PMC5676243		CAS,FLC,VRC,AMB,5FC			0.056		0.071			0.003				0.22		0.25
Candida_albicans	PRJNA394762	SRR5877037	PRJNA394762_FL9passaged	291	SAMN07419103	invitro_evol_clone	200.399	99.9116	21			2015/1/1	41.49,-71.33	New York Sea			https://www.ncbi.nlm.nih.gov/pmc/articles/PMC5676243
Candida_albicans	PRJNA395439	SRR5927904	SC5314	292	SAMN07406735	invitro_evol_clone	67.4855	99.932	21								not found
Candida_albicans	PRJNA395439	SRR5927905	SC5314	293	SAMN07406734	clinical	49.578	99.8893	21						PRJNA395439_1	0	not found
Candida_albicans	PRJNA395439	SRR5927906	SC5314	294	SAMN07406734	clinical	136.832	99.9379	21						PRJNA395439_1	0	not found
Candida_albicans	PRJNA400662	SRR6001229	PRJNA400662_L21.w1.c12	295	SAMN07572602	inmouse_evol_clone	173.844	99.9526	21								https://science.sciencemag.org/content/362/6414/589.long
Candida_albicans	PRJNA400662	SRR6001230	PRJNA400662_L21.w1.c1	296	SAMN07572601	inmouse_evol_clone	156.162	99.9509	21								https://science.sciencemag.org/content/362/6414/589.long
Candida_albicans	PRJNA400662	SRR6001231	PRJNA400662_L20.w8.c9	297	SAMN07572598	inmouse_evol_clone	199.191	99.9123	21		59						https://science.sciencemag.org/content/362/6414/589.long
Candida_albicans	PRJNA400662	SRR6001232	PRJNA400662_L19.w8.c1	298	SAMN07572597	inmouse_evol_clone	184.098	99.9106	21		59						https://science.sciencemag.org/content/362/6414/589.long
Candida_albicans	PRJNA400662	SRR6001233	PRJNA400662_L18.w8.c4	299	SAMN07572600	inmouse_evol_clone	156.457	99.952	21								https://science.sciencemag.org/content/362/6414/589.long
Candida_albicans	PRJNA400662	SRR6001234	PRJNA400662_L21.w8.c1	300	SAMN07572599	inmouse_evol_clone	167.948	99.9502	21								https://science.sciencemag.org/content/362/6414/589.long
Candida_albicans	PRJNA400662	SRR6001235	PRJNA400662_L12.w10.c10	301	SAMN07572584	inmouse_evol_clone	161.428	99.9124	21		59						https://science.sciencemag.org/content/362/6414/589.long
Candida_albicans	PRJNA400662	SRR6001236	PRJNA400662_L12.w10.c3	302	SAMN07572583	inmouse_evol_clone	132.457	99.9092	21		59						https://science.sciencemag.org/content/362/6414/589.long
Candida_albicans	PRJNA400662	SRR6001237	PRJNA400662_L11.w10.c10	303	SAMN07572582	inmouse_evol_clone	117.636	99.9514	21								https://science.sciencemag.org/content/362/6414/589.long
Candida_albicans	PRJNA400662	SRR6001238	PRJNA400662_L11.w10.c8	304	SAMN07572581	inmouse_evol_clone	133.052	99.9513	21								https://science.sciencemag.org/content/362/6414/589.long
Candida_albicans	PRJNA400662	SRR6001239	PRJNA400662_L11.w10.c3	305	SAMN07572580	inmouse_evol_clone	131.139	99.9503	21								https://science.sciencemag.org/content/362/6414/589.long
Candida_albicans	PRJNA400662	SRR6001240	PRJNA400662_L10.w10.c10	306	SAMN07572579	inmouse_evol_clone	134.908	99.9511	21								https://science.sciencemag.org/content/362/6414/589.long
Candida_albicans	PRJNA400662	SRR6001241	PRJNA400662_L10_to_L13_L32_to_L35Innoculum	307	SAMN07572578	clinical	115.647	99.9513	21			2014/4/1	1.36,103.85	Singapore	PRJNA400662_1	0	https://science.sciencemag.org/content/362/6414/589.long
Candida_albicans	PRJNA400662	SRR6001242	PRJNA400662_L9.w10.c2	308	SAMN07572577	inmouse_evol_clone	119.318	99.9508	21								https://science.sciencemag.org/content/362/6414/589.long
Candida_albicans	PRJNA400662	SRR6001243	PRJNA400662_L13.w10.c10	309	SAMN07572586	inmouse_evol_clone	122.069	99.9306	21		51						https://science.sciencemag.org/content/362/6414/589.long
Candida_albicans	PRJNA400662	SRR6001244	PRJNA400662_ADULTmice_10weeks_W7	310	SAMN07572585	inmouse_evol_clone	130.457	99.9315	21		51	2014/7/1	1.36,103.85	Singapore			https://science.sciencemag.org/content/362/6414/589.long
Candida_albicans	PRJNA400662	SRR6001245	PRJNA400662_RAG1mice_10weeks_L35_rep1	311	SAMN07572595	inmouse_evol_clone	176.734	99.9523	21			2014/7/1	1.36,103.85	Singapore			https://science.sciencemag.org/content/362/6414/589.long
Candida_albicans	PRJNA400662	SRR6001246	PRJNA400662_RAG1mice_10weeks_R35_rep2	312	SAMN07572596	inmouse_evol_clone	191.902	99.9518	21								https://science.sciencemag.org/content/362/6414/589.long
Candida_albicans	PRJNA400662	SRR6001247	PRJNA400662_L21.w8.c4	313	SAMN07572593	inmouse_evol_clone	179.699	99.9122	21		59						https://science.sciencemag.org/content/362/6414/589.long
Candida_albicans	PRJNA400662	SRR6001248	PRJNA400662_L21.w8.c9	314	SAMN07572594	inmouse_evol_clone	177.618	99.9148	21		59						https://science.sciencemag.org/content/362/6414/589.long
Candida_albicans	PRJNA400662	SRR6001249	PRJNA400662_L21.w5.c4	315	SAMN07572591	inmouse_evol_clone	192.965	99.9122	21		59						https://science.sciencemag.org/content/362/6414/589.long
Candida_albicans	PRJNA400662	SRR6001250	PRJNA400662_L21.w5.c5	316	SAMN07572592	inmouse_evol_clone	189.555	99.9133	21		59						https://science.sciencemag.org/content/362/6414/589.long
Candida_albicans	PRJNA400662	SRR6001251	PRJNA400662_L35.w10.c3	317	SAMN07572589	inmouse_evol_clone	149.301	99.9527	21								https://science.sciencemag.org/content/362/6414/589.long
Candida_albicans	PRJNA400662	SRR6001252	PRJNA400662_L18_to_L21innoculum	318	SAMN07572590	clinical	43.2543	99.9439	21			2013/11/1	1.36,103.85	Singapore	PRJNA400662_1	0	https://science.sciencemag.org/content/362/6414/589.long
Candida_albicans	PRJNA400662	SRR6001253	PRJNA400662_RAG1mice_10weeks_R2N	319	SAMN07572587	inmouse_evol_clone	143.069	99.9511	21			2014/7/1	1.36,103.85	Singapore			https://science.sciencemag.org/content/362/6414/589.long
Candida_albicans	PRJNA400662	SRR6001254	PRJNA400662_L34.w10.c10	320	SAMN07572588	inmouse_evol_clone	127.832	99.9514	21								https://science.sciencemag.org/content/362/6414/589.long
Candida_albicans	PRJNA400662	SRR6001255	PRJNA400662_ADULTmice_1week	321	SAMN07572572	inmouse_evol_clone	94.6243	99.9493	21			2013/5/1	1.36,103.85	Singapore			https://science.sciencemag.org/content/362/6414/589.long
Candida_albicans	PRJNA400662	SRR6001256	PRJNA400662_L7_to_L9_L28_to_L31Innoculum	322	SAMN07572571	clinical	100.798	99.9504	21			2013/5/1	1.36,103.85	Singapore	PRJNA400662_1	0	https://science.sciencemag.org/content/362/6414/589.long
Candida_albicans	PRJNA400662	SRR6001257	PRJNA400662_RAG1mice_10weeks_R7	323	SAMN07572574	inmouse_evol_clone	111.948	99.952	21			2013/7/1	1.36,103.85	Singapore			https://science.sciencemag.org/content/362/6414/589.long
Candida_albicans	PRJNA400662	SRR6001258	PRJNA400662_ADULTmice_10weeks_W7	324	SAMN07572573	inmouse_evol_clone	101.249	99.9061	21		59	2013/7/1	1.36,103.85	Singapore			https://science.sciencemag.org/content/362/6414/589.long
Candida_albicans	PRJNA400662	SRR6001259	PRJNA400662_RAG1mice_10weeks_R7L	325	SAMN07572568	inmouse_evol_clone	381.197	99.9202	21		59	2013/7/1	1.36,103.85	Singapore			https://science.sciencemag.org/content/362/6414/589.long
Candida_albicans	PRJNA400662	SRR6001260	PRJNA400662_RAG1mice_1week	326	SAMN07572567	inmouse_evol_clone	360.503	99.9584	21			2013/5/1	1.36,103.85	Singapore			https://science.sciencemag.org/content/362/6414/589.long
Candida_albicans	PRJNA400662	SRR6001261	PRJNA400662_L21.w8.c2	327	SAMN07572570	inmouse_evol_clone	326.676	99.9203	21		59						https://science.sciencemag.org/content/362/6414/589.long
Candida_albicans	PRJNA400662	SRR6001262	PRJNA400662_L14_to_L17innoculum	328	SAMN07572569	clinical	286.254	99.9559	21			2013/11/1	1.36,103.85	Singapore	PRJNA400662_1	0	https://science.sciencemag.org/content/362/6414/589.long
Candida_albicans	PRJNA400662	SRR6001263	PRJNA400662_L9.w10.c1	329	SAMN07572576	inmouse_evol_clone	135.324	99.9515	21								https://science.sciencemag.org/content/362/6414/589.long
Candida_albicans	PRJNA400662	SRR6001264	PRJNA400662_RAG1mice_10weeks_R24	330	SAMN07572575	inmouse_evol_clone	130.162	99.9507	21			2013/7/1	1.36,103.85	Singapore			https://science.sciencemag.org/content/362/6414/589.long
Candida_albicans	PRJNA417396	SRR6263391	CaLC-5237	331	SAMN07987710	genome_engineered	40.7168	99.8882	21			2017/11/6	43.66,-79.39	Canada			https://www.ncbi.nlm.nih.gov/pmc/articles/PMC6336345
Candida_albicans	PRJNA421185	SRR6348599	PRJNA421185_AF1275	335	SAMN08134375	genome_engineered/inmouse_evol_clone	84.1908	99.9208	21			2015/1/1	39.85,-101.25	United States of America			https://www.biorxiv.org/content/10.1101/537340v1.full
Candida_albicans	PRJNA421185	SRR6348600	PRJNA421185_YJB9318	336	SAMN08134374	genome_engineered	90.2948	99.9296	21			2006/1/1	39.85,-101.25	United States of America			https://www.biorxiv.org/content/10.1101/537340v1.full
Candida_albicans	PRJNA421185	SRR6348601	PRJNA421185_AF1773	337	SAMN08134377	genome_engineered/inmouse_evol_clone	97.237	99.8151	21		56	2015/1/1	39.85,-101.25	United States of America			https://www.biorxiv.org/content/10.1101/537340v1.full
Candida_albicans	PRJNA421185	SRR6348602	PRJNA421185_AF1485	338	SAMN08134376	genome_engineered/inmouse_evol_clone	107.971	99.9216	21			2015/1/1	39.85,-101.25	United States of America			https://www.biorxiv.org/content/10.1101/537340v1.full
Candida_albicans	PRJNA421185	SRR6348603	PRJNA421185_1G2	339	SAMN08134379	genome_engineered/inmouse_evol_clone	104.139	99.8456	21			2016/1/1	39.85,-101.25	United States of America			https://www.biorxiv.org/content/10.1101/537340v1.full
Candida_albicans	PRJNA421185	SRR6348604	PRJNA421185_1F1	340	SAMN08134378	genome_engineered/inmouse_evol_clone	68.6069	99.465	21			2016/1/1	39.85,-101.25	United States of America			https://www.biorxiv.org/content/10.1101/537340v1.full
Candida_albicans	PRJNA421185	SRR6348606	PRJNA421185_2F8	341	SAMN08134380	genome_engineered/inmouse_evol_clone	47.526	99.5453	21			2016/1/1	39.85,-101.25	United States of America			https://www.biorxiv.org/content/10.1101/537340v1.full
Candida_albicans	PRJNA421185	SRR6348607	PRJNA421185_3G7	342	SAMN08134383	genome_engineered/inmouse_evol_clone	48.7977	99.8784	21			2016/1/1	39.85,-101.25	United States of America			https://www.biorxiv.org/content/10.1101/537340v1.full
Candida_albicans	PRJNA421185	SRR6348608	PRJNA421185_3F7	343	SAMN08134382	genome_engineered/inmouse_evol_clone	42.6763	99.8629	21			2016/1/1	39.85,-101.25	United States of America			https://www.biorxiv.org/content/10.1101/537340v1.full
Candida_albicans	PRJNA421185	SRR6348609	PRJNA421185_O4F7	344	SAMN08134387	genome_engineered/inmouse_evol_clone	69.7168	99.9124	21			2008/1/1	39.85,-101.25	United States of America			https://www.biorxiv.org/content/10.1101/537340v1.full
Candida_albicans	PRJNA421185	SRR6348610	PRJNA421185_O3C10	345	SAMN08134386	genome_engineered/inmouse_evol_clone	69.2254	99.8912	21		56	2008/1/1	39.85,-101.25	United States of America			https://www.biorxiv.org/content/10.1101/537340v1.full
Candida_albicans	PRJNA421185	SRR6348611	PRJNA421185_4G7	346	SAMN08134385	genome_engineered/inmouse_evol_clone	49.8671	99.8699	21		56	2016/1/1	39.85,-101.25	United States of America			https://www.biorxiv.org/content/10.1101/537340v1.full
Candida_albicans	PRJNA421185	SRR6348612	PRJNA421185_4F8	347	SAMN08134384	genome_engineered/inmouse_evol_clone	54.4162	99.8741	21		56	2016/1/1	39.85,-101.25	United States of America			https://www.biorxiv.org/content/10.1101/537340v1.full
Candida_albicans	PRJNA421185	SRR6348613	PRJNA421185_O4F8	348	SAMN08134388	genome_engineered/inmouse_evol_clone	77.3931	99.9021	21			2008/1/1	39.85,-101.25	United States of America			https://www.biorxiv.org/content/10.1101/537340v1.full
Candida_albicans	PRJNA432884	SRR6669848	CEC3676	379	SAMN08465237	clinical	91.0809	99.6101	10	4		2002/1/1	48.86,2.35	France			https://www.nature.com/articles/s41467-018-04787-4		CAS,FLC			0.032		0.094
Candida_albicans	PRJNA432884	SRR6669849	CEC3531	380	SAMN08465169	clinical	85.6301	99.4306	6	2	19	2010/1/1	48.71,2.22	France			https://www.nature.com/articles/s41467-018-04787-4		CAS,FLC			0.032		0.25
Candida_albicans	PRJNA432884	SRR6669850	CEC3532	381	SAMN08465170	clinical	75.6069	99.5941	10	4		2010/1/1	48.71,2.22	France			https://www.nature.com/articles/s41467-018-04787-4		CAS,FLC			0.016		0.38
Candida_albicans	PRJNA432884	SRR6669851	CEC3529	382	SAMN08465167	clinical	75.2312	99.721	21	1		2010/1/1	48.71,2.22	France			https://www.nature.com/articles/s41467-018-04787-4		CAS,FLC			0.016		0.25
Candida_albicans	PRJNA432884	SRR6669852	CEC3530	383	SAMN08465168	clinical	61.2197	99.5693	10	4		2010/1/1	48.71,2.22	France			https://www.nature.com/articles/s41467-018-04787-4		CAS,FLC			0.032		0.38
Candida_albicans	PRJNA432884	SRR6669853	CEC2876	384	SAMN08465165	clinical	54.948	99.6455	18	18	48	2007/1/1	36.50,128.08	South Korea			https://www.nature.com/articles/s41467-018-04787-4		CAS,FLC			0.032		0.19
Candida_albicans	PRJNA432884	SRR6669854	CEC3494	385	SAMN08465166	clinical	45.8208	99.7072	2	11		2005/1/1	50.64,4.41	Belgium			https://www.nature.com/articles/s41467-018-04787-4		CAS,FLC			0.032		0.125
Candida_albicans	PRJNA432884	SRR6669855	CEC2871	386	SAMN08465163	clinical	54.185	99.6879	18	18	48	2007/1/1	36.50,128.08	South Korea			https://www.nature.com/articles/s41467-018-04787-4		CAS,FLC			0.023		0.19
Candida_albicans	PRJNA432884	SRR6669856	CEC2872	387	SAMN08465164	clinical	91.6474	99.7202	18	18	48	2007/1/1	36.50,128.08	South Korea			https://www.nature.com/articles/s41467-018-04787-4		CAS,FLC			0.19		0.25
Candida_albicans	PRJNA432884	SRR6669857	CEC2022	388	SAMN08465161	clinical	57.8671	99.6189	10	4		2009/12/1	49.44,1.09	France			https://www.nature.com/articles/s41467-018-04787-4		CAS,FLC			0.016		0.25
Candida_albicans	PRJNA432884	SRR6669858	CEC2023	389	SAMN08465162	clinical	151.139	99.7093	12	8	33	2006/11/1	2.26,-52.87	Brazil			https://www.nature.com/articles/s41467-018-04787-4		CAS,FLC			0.032		0.19
Candida_albicans	PRJNA432884	SRR6669859	CEC4879	390	SAMN08465300	clinical	170.283	98.8695	13	13	34	2014/1/1	34.86,103.63	China			https://www.nature.com/articles/s41467-018-04787-4
Candida_albicans	PRJNA432884	SRR6669860	CEC4878	391	SAMN08465299	clinical	187.15	98.7642	13	13	34	2014/1/1	34.86,103.63	China			https://www.nature.com/articles/s41467-018-04787-4
Candida_albicans	PRJNA432884	SRR6669861	CEC3686	392	SAMN08465245	clinical	77.185	99.6442	8	12	22	2002/1/1	48.86,2.35	France			https://www.nature.com/articles/s41467-018-04787-4		CAS,FLC			0.047		0.25
Candida_albicans	PRJNA432884	SRR6669862	CEC3704	393	SAMN08465246	clinical	77.526	99.7319	2	11		2002/1/1	48.86,2.35	France			https://www.nature.com/articles/s41467-018-04787-4		CAS,FLC			0.012		0.19
Candida_albicans	PRJNA432884	SRR6669863	CEC3683	394	SAMN08465243	clinical	68.6243	99.645	10	4		2002/1/1	48.86,2.35	France			https://www.nature.com/articles/s41467-018-04787-4		CAS,FLC			0.047		0.19
Candida_albicans	PRJNA432884	SRR6669864	CEC3685	395	SAMN08465244	clinical	74.2312	99.6855	8	12	22	2002/1/1	48.86,2.35	France			https://www.nature.com/articles/s41467-018-04787-4		CAS,FLC			0.023		0.19
Candida_albicans	PRJNA432884	SRR6669865	CEC3681	396	SAMN08465241	clinical	72.4624	99.6322	17	3	40	2002/1/1	48.86,2.35	France			https://www.nature.com/articles/s41467-018-04787-4		CAS,FLC			0.016		0.19
Candida_albicans	PRJNA432884	SRR6669866	CEC3682	397	SAMN08465242	clinical	69.052	99.7226	21	1		2002/1/1	48.86,2.35	France			https://www.nature.com/articles/s41467-018-04787-4		CAS,FLC			0.023		0.25
Candida_albicans	PRJNA432884	SRR6669867	CEC4858	398	SAMN08465292	clinical	155.329	98.6629	13	13	34	1993/1/1	-20.85,46.32	Madagascar			https://www.nature.com/articles/s41467-018-04787-4
Candida_albicans	PRJNA432884	SRR6669868	CEC4857	399	SAMN08465291	clinical	162.075	98.7134	13	13	34	1993/1/1	-12.04,17.41	Angola			https://www.nature.com/articles/s41467-018-04787-4
Candida_albicans	PRJNA432884	SRR6669869	CEC4860	400	SAMN08465294	clinical	207.63	98.7751	13	13	34	2014/1/1	34.86,103.63	China			https://www.nature.com/articles/s41467-018-04787-4
Candida_albicans	PRJNA432884	SRR6669870	CEC4859	401	SAMN08465293	clinical	211.283	98.7306	13	13	34	1993/1/1	-20.85,46.32	Madagascar			https://www.nature.com/articles/s41467-018-04787-4
Candida_albicans	PRJNA432884	SRR6669871	CEC4864	402	SAMN08465296	clinical	189.445	98.7599	13	13	34	2014/1/1	34.86,103.63	China			https://www.nature.com/articles/s41467-018-04787-4
Candida_albicans	PRJNA432884	SRR6669872	CEC4861	403	SAMN08465295	clinical	163.861	98.7654	13	13	34	2014/1/1	34.86,103.63	China			https://www.nature.com/articles/s41467-018-04787-4
Candida_albicans	PRJNA432884	SRR6669873	CEC4877	404	SAMN08465298	clinical	182.803	98.8435	13	13	34	2014/1/1	34.86,103.63	China			https://www.nature.com/articles/s41467-018-04787-4
Candida_albicans	PRJNA432884	SRR6669874	CEC4865	405	SAMN08465297	clinical	199.358	98.9034	13	13	34	2014/1/1	34.86,103.63	China			https://www.nature.com/articles/s41467-018-04787-4
Candida_albicans	PRJNA432884	SRR6669875	CEC3637	406	SAMN08465220	clinical	116.087	99.4315	17	3	44	2007/1/1	17.56,9.20	Niger			https://www.nature.com/articles/s41467-018-04787-4		CAS,FLC			0.064		0.38
Candida_albicans	PRJNA432884	SRR6669876	CEC3636	407	SAMN08465219	clinical	143.728	99.65	21	1	63	2009/1/1	31.92,-6.12	Morocco			https://www.nature.com/articles/s41467-018-04787-4		CAS,FLC			0.032		0.25
Candida_albicans	PRJNA432884	SRR6669877	CEC3622	408	SAMN08465214	clinical	73.3295	99.6907	12	8	33	2008/1/1	-8.54,-53.75	Brazil			https://www.nature.com/articles/s41467-018-04787-4		CAS,FLC			0.016		0.094
Candida_albicans	PRJNA432884	SRR6669878	CEC3621	409	SAMN08465213	clinical	156.884	99.6644	21	1	66	2008/1/1	-8.54,-53.75	Brazil			https://www.nature.com/articles/s41467-018-04787-4		CAS,FLC			0.094		0.25
Candida_albicans	PRJNA432884	SRR6669879	CEC3619	410	SAMN08465212	clinical	58.6879	99.6429				2005/1/1	50.64,4.41	Belgium			https://www.nature.com/articles/s41467-018-04787-4		CAS,FLC			0.023		0.38
Candida_albicans	PRJNA432884	SRR6669881	CEC3634	411	SAMN08465218	clinical	61.3642	99.6619	12	8	33	2008/1/1	-8.54,-53.75	Brazil			https://www.nature.com/articles/s41467-018-04787-4		CAS,FLC			0.023		0.094
Candida_albicans	PRJNA432884	SRR6669882	CEC3627	412	SAMN08465217	clinical	44.0462	99.8098	21	1	81	2008/1/1	-8.54,-53.75	Brazil			https://www.nature.com/articles/s41467-018-04787-4		CAS,FLC			0.032		0.25
Candida_albicans	PRJNA432884	SRR6669883	CEC3626	413	SAMN08465216	clinical	53.3642	99.6999	17	3	39	2005/1/1	50.64,4.41	Belgium			https://www.nature.com/articles/s41467-018-04787-4		CAS,FLC			0.032		0.5
Candida_albicans	PRJNA432884	SRR6669884	CEC3623	414	SAMN08465215	clinical	127.243	99.6513	21	1	81	2009/1/1	31.92,-6.12	Morocco			https://www.nature.com/articles/s41467-018-04787-4		CAS,FLC			0.023		0.5
Candida_albicans	PRJNA432884	SRR6669885	CEC4855	415	SAMN08465289	clinical	180.532	98.7824	13	13	34	2009/1/1	43.15,12.06	Italy			https://www.nature.com/articles/s41467-018-04787-4
Candida_albicans	PRJNA432884	SRR6669886	CEC4856	416	SAMN08465290	clinical	237.809	98.7145	13	13	34	1993/1/1	-12.04,17.41	Angola			https://www.nature.com/articles/s41467-018-04787-4
Candida_albicans	PRJNA432884	SRR6669887	CEC4499	417	SAMN08465285	clinical	176.815	99.7522	21	1		2014/1/1	46.81,2.35	France			https://www.nature.com/articles/s41467-018-04787-4		CAS,FLC			0.25		0.125
Candida_albicans	PRJNA432884	SRR6669888	CEC4500	418	SAMN08465286	clinical	241.624	99.7138	21	1		2014/1/1	46.81,2.35	France			https://www.nature.com/articles/s41467-018-04787-4		CAS,FLC			0.125		0.25
Candida_albicans	PRJNA432884	SRR6669889	CEC4525	419	SAMN08465287	clinical	115.439	99.7158	2	11	5	2013/9/1	46.81,2.35	France			https://www.nature.com/articles/s41467-018-04787-4
Candida_albicans	PRJNA432884	SRR6669890	CEC4854	420	SAMN08465288	clinical	165.353	98.8081	13	13	34	2008/1/1	38.19,15.54	Italy			https://www.nature.com/articles/s41467-018-04787-4
Candida_albicans	PRJNA432884	SRR6669891	CEC4495	421	SAMN08465281	clinical	173.913	99.7166	2	11		2014/1/1	46.81,2.35	France			https://www.nature.com/articles/s41467-018-04787-4		CAS,FLC			0.064		0.19
Candida_albicans	PRJNA432884	SRR6669892	CEC4496	422	SAMN08465282	clinical	201.358	99.8443	21	1		2014/1/1	46.81,2.35	France			https://www.nature.com/articles/s41467-018-04787-4		CAS,FLC			0.125		0.25
Candida_albicans	PRJNA432884	SRR6669893	CEC4497	423	SAMN08465283	clinical	182.555	99.6912	10	4		2014/1/1	46.81,2.35	France			https://www.nature.com/articles/s41467-018-04787-4		CAS,FLC			0.125		0.125
Candida_albicans	PRJNA432884	SRR6669894	CEC4498	424	SAMN08465284	clinical	161.936	99.534	19	D	49	2014/1/1	46.81,2.35	France			https://www.nature.com/articles/s41467-018-04787-4		CAS,FLC			0.125		0.25
Candida_albicans	PRJNA432884	SRR6669895	CEC3661	425	SAMN08465225	clinical	64.3006	99.7121	1	C		2002/1/1	48.86,2.35	France			https://www.nature.com/articles/s41467-018-04787-4		CAS,FLC			0.064		0.19
Candida_albicans	PRJNA432884	SRR6669896	CEC3662	426	SAMN08465226	clinical	102.503	99.7949	21	1		2002/1/1	48.86,2.35	France			https://www.nature.com/articles/s41467-018-04787-4		CAS,FLC			0.064		0.19
Candida_albicans	PRJNA432884	SRR6669897	CEC3663	427	SAMN08465227	clinical	133.821	99.6615	9		23	2002/1/1	48.86,2.35	France			https://www.nature.com/articles/s41467-018-04787-4		CAS,FLC			0.047		0.19
Candida_albicans	PRJNA432884	SRR6669898	CEC3664	428	SAMN08465228	clinical	64.1098	99.7563	15	16	36	2002/1/1	48.86,2.35	France			https://www.nature.com/articles/s41467-018-04787-4		CAS,FLC			0.023		0.19
Candida_albicans	PRJNA432884	SRR6669900	CEC3658	429	SAMN08465222	clinical	54.6243	99.4649	21	1		2002/1/1	48.86,2.35	France			https://www.nature.com/articles/s41467-018-04787-4		CAS,FLC			0.023		0.25
Candida_albicans	PRJNA432884	SRR6669901	CEC3659	430	SAMN08465223	clinical	54.9306	99.6426	10	4		2002/1/1	48.86,2.35	France			https://www.nature.com/articles/s41467-018-04787-4		CAS,FLC			0.032		0.19
Candida_albicans	PRJNA432884	SRR6669902	CEC3660	431	SAMN08465224	clinical	48.0462	99.6406	21	1		2002/1/1	48.86,2.35	France			https://www.nature.com/articles/s41467-018-04787-4		CAS,FLC			0.064		0.125
Candida_albicans	PRJNA432884	SRR6669903	CEC3665	432	SAMN08465229	clinical	74.2081	99.5685				2002/1/1	48.86,2.35	France			https://www.nature.com/articles/s41467-018-04787-4		CAS,FLC			0.047		0.047
Candida_albicans	PRJNA432884	SRR6669904	CEC3668	433	SAMN08465230	clinical	70.2023	99.7455	5	9	11	2002/1/1	48.86,2.35	France			https://www.nature.com/articles/s41467-018-04787-4		CAS,FLC			0.016		0.38
Candida_albicans	PRJNA432884	SRR6669905	CEC4494	434	SAMN08465280	clinical	229.983	99.4738	6	2		2014/1/1	46.81,2.35	France			https://www.nature.com/articles/s41467-018-04787-4		CAS,FLC			0.25		0.125
Candida_albicans	PRJNA432884	SRR6669906	CEC4493	435	SAMN08465279	clinical	196.249	99.5083	6	2		2014/1/1	46.81,2.35	France			https://www.nature.com/articles/s41467-018-04787-4		CAS,FLC			0.25		0.125
Candida_albicans	PRJNA432884	SRR6669907	CEC4486	436	SAMN08465274	clinical	161.197	99.7689	3	E	9	2013/1/1	46.81,2.35	France			https://www.nature.com/articles/s41467-018-04787-4		CAS,FLC			0.25		0.125
Candida_albicans	PRJNA432884	SRR6669908	CEC4485	437	SAMN08465273	clinical	130.688	99.7208				2013/1/1	46.81,2.35	France			https://www.nature.com/articles/s41467-018-04787-4		CAS,FLC			0.064		0.19
Candida_albicans	PRJNA432884	SRR6669909	CEC4484	438	SAMN08465272	clinical	119.145	99.575	21	1		2013/1/1	46.81,2.35	France			https://www.nature.com/articles/s41467-018-04787-4		CAS,FLC			0.125		0.38
Candida_albicans	PRJNA432884	SRR6669910	CEC4482	439	SAMN08465271	clinical	188.908	99.4666	6	2		2013/1/1	46.81,2.35	France			https://www.nature.com/articles/s41467-018-04787-4		CAS,FLC			0.25		0.19
Candida_albicans	PRJNA432884	SRR6669911	CEC4492	440	SAMN08465278	clinical	131.052	99.7502	2	11		2014/1/1	46.81,2.35	France			https://www.nature.com/articles/s41467-018-04787-4		CAS,FLC			0.047		0.25
Candida_albicans	PRJNA432884	SRR6669912	CEC4489	441	SAMN08465277	clinical	84.8208	99.7885	21	1		2013/1/1	46.81,2.35	France			https://www.nature.com/articles/s41467-018-04787-4		CAS,FLC			0.064		0.19
Candida_albicans	PRJNA432884	SRR6669913	CEC4488	442	SAMN08465276	clinical	151.988	99.8831	21	1		2013/1/1	46.81,2.35	France			https://www.nature.com/articles/s41467-018-04787-4		CAS,FLC			0.094		0.125
Candida_albicans	PRJNA432884	SRR6669914	CEC4487	443	SAMN08465275	clinical	173.434	99.4381	6	2		2013/1/1	46.81,2.35	France			https://www.nature.com/articles/s41467-018-04787-4		CAS,FLC			0.19		0.38
Candida_albicans	PRJNA432884	SRR6669915	CEC3561	444	SAMN08465192	clinical	75.9942	99.7213	2	11	7	2005/1/1	50.64,4.41	Belgium			https://www.nature.com/articles/s41467-018-04787-4		CAS,FLC			0.016		0.38
Candida_albicans	PRJNA432884	SRR6669916	CEC3560	445	SAMN08465191	clinical	44.8092	99.6628	21	1		2007/1/1	17.56,9.20	Niger			https://www.nature.com/articles/s41467-018-04787-4		CAS,FLC			0.016		0.25
Candida_albicans	PRJNA432884	SRR6669917	CEC3596	446	SAMN08465194	clinical	78.9653	99.6671	17	3		2002/1/1	45.77,4.84	France			https://www.nature.com/articles/s41467-018-04787-4		CAS,FLC			0.016		0.38
Candida_albicans	PRJNA432884	SRR6669918	CEC3579	447	SAMN08465193	clinical	121.717	99.4895	17	3	38	2010/1/1	48.71,2.22	France			https://www.nature.com/articles/s41467-018-04787-4		CAS,FLC			0.016		0.38
Candida_albicans	PRJNA432884	SRR6669919	CEC3600	448	SAMN08465196	clinical	102.96	99.7991	15	16	36	2004/1/1	48.11,-1.67	France			https://www.nature.com/articles/s41467-018-04787-4		CAS,FLC			0.064		0.38
Candida_albicans	PRJNA432884	SRR6669920	CEC3597	449	SAMN08465195	clinical	99.6763	99.5807	17	3		2002/1/1	45.77,4.84	France			https://www.nature.com/articles/s41467-018-04787-4		CAS,FLC			0.016		0.38
Candida_albicans	PRJNA432884	SRR6669921	CEC3602	450	SAMN08465198	clinical	42.5723	99.6093	10	4	31	2009/1/1	31.92,-6.12	Morocco			https://www.nature.com/articles/s41467-018-04787-4		CAS,FLC			0.016		0.25
Candida_albicans	PRJNA432884	SRR6669922	CEC3601	451	SAMN08465197	clinical	64.4393	99.7171	2	11	7	2005/1/1	50.64,4.41	Belgium			https://www.nature.com/articles/s41467-018-04787-4		CAS,FLC			0.016		0.25
Candida_albicans	PRJNA432884	SRR6669923	CEC3605	452	SAMN08465200	clinical	48.4393	99.7154	21	1		2009/1/1	31.92,-6.12	Morocco			https://www.nature.com/articles/s41467-018-04787-4		CAS,FLC			0.047		0.5
Candida_albicans	PRJNA432884	SRR6669924	CEC3603	453	SAMN08465199	clinical	43.9711	99.712	21	1		2009/1/1	31.92,-6.12	Morocco			https://www.nature.com/articles/s41467-018-04787-4		CAS,FLC			0.023		0.25
Candida_albicans	PRJNA432884	SRR6669925	CEC3707	454	SAMN08465248	clinical	58.7052	99.6706	19	D	49	2002/1/1	48.86,2.35	France			https://www.nature.com/articles/s41467-018-04787-4		CAS,FLC			0.016		0.125
Candida_albicans	PRJNA432884	SRR6669926	CEC4261	455	SAMN08465267	clinical	78.0578	99.6912				2014/10/1	45.18,5.72	France			https://www.nature.com/articles/s41467-018-04787-4		CAS,FLC			0.016		1
Candida_albicans	PRJNA432884	SRR6669927	CEC4479	456	SAMN08465268	clinical	109.775	99.7877	21	1		2013/1/1	46.81,2.35	France			https://www.nature.com/articles/s41467-018-04787-4		CAS,FLC			0.125		0.25
Candida_albicans	PRJNA432884	SRR6669928	CEC4256	457	SAMN08465265	clinical	108.046	99.6888	21	1		2014/10/1	45.18,5.72	France			https://www.nature.com/articles/s41467-018-04787-4		CAS,FLC			0.023		0.75
Candida_albicans	PRJNA432884	SRR6669929	CEC4259	458	SAMN08465266	clinical	42.3064	99.6221	21	1		2014/10/1	45.18,5.72	France			https://www.nature.com/articles/s41467-018-04787-4		CAS,FLC			0.032		0.5
Candida_albicans	PRJNA432884	SRR6669930	CEC4108	459	SAMN08465263	clinical	50.1792	99.7971	21	1		2011/1/1	14.46,-14.63	Senegal			https://www.nature.com/articles/s41467-018-04787-4		CAS,FLC			0.032		0.19
Candida_albicans	PRJNA432884	SRR6669931	CEC4254	460	SAMN08465264	clinical	78.3988	99.5971	7	B		2014/10/1	45.18,5.72	France			https://www.nature.com/articles/s41467-018-04787-4		CAS,FLC			0.016		0.125
Candida_albicans	PRJNA432884	SRR6669932	CEC4106	461	SAMN08465261	clinical	88.052	99.5643	21	1		2011/1/1	14.46,-14.63	Senegal			https://www.nature.com/articles/s41467-018-04787-4		CAS,FLC			0.032		0.19
Candida_albicans	PRJNA432884	SRR6669933	CEC4107	462	SAMN08465262	clinical	53.2254	99.6785	21	1		2011/1/1	14.46,-14.63	Senegal			https://www.nature.com/articles/s41467-018-04787-4		CAS,FLC			0.125		0.094
Candida_albicans	PRJNA432884	SRR6669934	CEC4480	463	SAMN08465269	clinical	192.474	99.7345	21	1		2013/1/1	46.81,2.35	France			https://www.nature.com/articles/s41467-018-04787-4		CAS,FLC			0.25		0.19
Candida_albicans	PRJNA432884	SRR6669935	CEC4481	464	SAMN08465270	clinical	129.087	99.6606				2013/1/1	46.81,2.35	France			https://www.nature.com/articles/s41467-018-04787-4		CAS,FLC			0.064		0.19
Candida_albicans	PRJNA432884	SRR6669936	CEC3610	465	SAMN08465203	clinical	89.9191	99.6387	10	4		2009/1/1	31.92,-6.12	Morocco			https://www.nature.com/articles/s41467-018-04787-4		CAS,FLC			0.016		0.25
Candida_albicans	PRJNA432884	SRR6669937	CEC3611	466	SAMN08465204	clinical	69.659	99.6397	10	4	31	2009/1/1	31.92,-6.12	Morocco			https://www.nature.com/articles/s41467-018-04787-4		CAS,FLC			0.016		0.25
Candida_albicans	PRJNA432884	SRR6669938	CEC3607	467	SAMN08465201	clinical	61.578	99.6155	10	4		2009/1/1	31.92,-6.12	Morocco			https://www.nature.com/articles/s41467-018-04787-4		CAS,FLC			0.032		0.25
Candida_albicans	PRJNA432884	SRR6669939	CEC3609	468	SAMN08465202	clinical	63.2023	99.8024	21	1		2009/1/1	31.92,-6.12	Morocco			https://www.nature.com/articles/s41467-018-04787-4		CAS,FLC			0.047		0.25
Candida_albicans	PRJNA432884	SRR6669940	CEC3614	469	SAMN08465207	clinical	74.6879	99.3665	6	2	14	2009/1/1	31.92,-6.12	Morocco			https://www.nature.com/articles/s41467-018-04787-4		CAS,FLC			0.064		0.5
Candida_albicans	PRJNA432884	SRR6669941	CEC3615	470	SAMN08465208	clinical	88.526	99.4752	6	2		2009/1/1	31.92,-6.12	Morocco			https://www.nature.com/articles/s41467-018-04787-4		CAS,FLC			0.023		0.25
Candida_albicans	PRJNA432884	SRR6669942	CEC3612	471	SAMN08465205	clinical	65.5318	99.3363	6	2	14	2009/1/1	31.92,-6.12	Morocco			https://www.nature.com/articles/s41467-018-04787-4		CAS,FLC			0.047		0.25
Candida_albicans	PRJNA432884	SRR6669943	CEC3613	472	SAMN08465206	clinical	55.5376	99.7333				2009/1/1	31.92,-6.12	Morocco			https://www.nature.com/articles/s41467-018-04787-4		CAS,FLC			0.064		0.5
Candida_albicans	PRJNA432884	SRR6669944	CEC3616	473	SAMN08465209	clinical	84.5029	99.721	16	10	37	2009/1/1	31.92,-6.12	Morocco			https://www.nature.com/articles/s41467-018-04787-4		CAS,FLC			0.032		0.25
Candida_albicans	PRJNA432884	SRR6669945	CEC3617	474	SAMN08465210	clinical	67.5029	99.6706	21	1		2009/1/1	31.92,-6.12	Morocco			https://www.nature.com/articles/s41467-018-04787-4		CAS,FLC			0.012		0.19
Candida_albicans	PRJNA432884	SRR6669946	CEC3708	475	SAMN08465249	clinical	108.439	99.5622	7	B		2002/1/1	48.86,2.35	France			https://www.nature.com/articles/s41467-018-04787-4		CAS,FLC			0.032		0.125
Candida_albicans	PRJNA432884	SRR6669947	CEC723	476	SAMN08465332	clinical	67.1272	99.4037				2006/9/1	46.81,2.35	France			https://www.nature.com/articles/s41467-018-04787-4	FLC,ITR	CAS,VRC			0.064		16	1		0.094
Candida_albicans	PRJNA432884	SRR6669948	CEC718	477	SAMN08465331	clinical	52.7225	99.5933	21	1		2006/9/1	46.81,2.35	France			https://www.nature.com/articles/s41467-018-04787-4	FLC,ITR,VRC	CAS			0.047		256	32		32
Candida_albicans	PRJNA432884	SRR6669949	CEC3711	478	SAMN08465250	clinical	68.3988	99.6624	16	10		2002/1/1	48.86,2.35	France			https://www.nature.com/articles/s41467-018-04787-4		CAS,FLC			0.016		0.19
Candida_albicans	PRJNA432884	SRR6669950	CEC3679	479	SAMN08465239	clinical	73.2081	99.4022	21	1		2002/1/1	48.86,2.35	France			https://www.nature.com/articles/s41467-018-04787-4		CAS,FLC			0.032		0.38
Candida_albicans	PRJNA432884	SRR6669951	CEC4035	480	SAMN08465256	clinical	139.983	99.6651	21	1		2012/4/10	52.49,-1.90	United Kingdom			https://www.nature.com/articles/s41467-018-04787-4		CAS,FLC			0.19		0.25
Candida_albicans	PRJNA432884	SRR6669952	CEC4032	481	SAMN08465255	clinical	58.9075	99.7769	21	1		2012/3/13	52.49,-1.90	United Kingdom			https://www.nature.com/articles/s41467-018-04787-4		CAS,FLC			0.125		0.125
Candida_albicans	PRJNA432884	SRR6669953	CEC4039	482	SAMN08465258	clinical	77.3757	99.5813	1	C		2012/4/30	52.49,-1.90	United Kingdom			https://www.nature.com/articles/s41467-018-04787-4		CAS,FLC			0.094		0.5
Candida_albicans	PRJNA432884	SRR6669954	CEC4038	483	SAMN08465257	clinical	52.9769	99.4898	20	A	50	2012/5/2	52.49,-1.90	United Kingdom			https://www.nature.com/articles/s41467-018-04787-4		CAS,FLC			0.023		0.75
Candida_albicans	PRJNA432884	SRR6669955	CEC3715	484	SAMN08465252	clinical	85.7919	99.5141	20	A	50	2002/1/1	48.86,2.35	France			https://www.nature.com/articles/s41467-018-04787-4		CAS,FLC			0.016		0.25
Candida_albicans	PRJNA432884	SRR6669956	CEC3712	485	SAMN08465251	clinical	59.5954	99.7294	3	E	9	2002/1/1	48.86,2.35	France			https://www.nature.com/articles/s41467-018-04787-4		CAS,FLC			0.023		0.19
Candida_albicans	PRJNA432884	SRR6669957	CEC3786	486	SAMN08465254	clinical	84.7225	99.7062	18	18	48	2007/1/1	36.50,128.08	South Korea			https://www.nature.com/articles/s41467-018-04787-4		CAS,FLC			0.032		0.094
Candida_albicans	PRJNA432884	SRR6669958	CEC3716	487	SAMN08465253	clinical	57.3468	99.6633	10	4		2002/1/1	48.86,2.35	France			https://www.nature.com/articles/s41467-018-04787-4		CAS,FLC			0.016		0.125
Candida_albicans	PRJNA432884	SRR6669959	CEC3706	488	SAMN08465247	clinical	70.8092	99.7263	16	10	37	2002/1/1	48.86,2.35	France			https://www.nature.com/articles/s41467-018-04787-4		CAS,FLC			0.064		0.25
Candida_albicans	PRJNA432884	SRR6669960	CEC4104	489	SAMN08465260	clinical	54.2081	98.7331	13	13	34	2011/1/1	14.46,-14.63	Senegal			https://www.nature.com/articles/s41467-018-04787-4		CAS,FLC			0.125		0.125
Candida_albicans	PRJNA432884	SRR6669961	CEC4103	490	SAMN08465259	clinical	49.0462	98.7372	13	13	34	2011/1/1	14.46,-14.63	Senegal			https://www.nature.com/articles/s41467-018-04787-4		CAS,FLC			0.125		0.38
Candida_albicans	PRJNA432884	SRR6669962	CEC3544	491	SAMN08465178	clinical	75.9017	99.7832	21	1		2005/1/1	50.64,4.41	Belgium			https://www.nature.com/articles/s41467-018-04787-4		CAS,FLC			0.023		0.38
Candida_albicans	PRJNA432884	SRR6669963	CEC3541	492	SAMN08465177	clinical	67.4393	99.6581	10	4		2002/1/1	47.24,-1.57	France			https://www.nature.com/articles/s41467-018-04787-4		FLC	CAS		0.38		0.023
Candida_albicans	PRJNA432884	SRR6669964	CEC3540	493	SAMN08465176	clinical	78.2254	99.6127	10	4	24	2002/1/1	48.57,7.75	France			https://www.nature.com/articles/s41467-018-04787-4		CAS,FLC			0.023		0.5
Candida_albicans	PRJNA432884	SRR6669965	CEC3537	494	SAMN08465175	clinical	66.9769	99.6633	8	12	22	2009/1/1	31.92,-6.12	Morocco			https://www.nature.com/articles/s41467-018-04787-4		CAS,FLC			0.032		0.38
Candida_albicans	PRJNA432884	SRR6669967	CEC3535	495	SAMN08465173	clinical	51.4566	99.6276	10	4		2009/1/1	31.92,-6.12	Morocco			https://www.nature.com/articles/s41467-018-04787-4		CAS,FLC			0.125		0.25
Candida_albicans	PRJNA432884	SRR6669968	CEC3534	496	SAMN08465172	clinical	58.6763	99.6032	21	1	81	2009/1/1	31.92,-6.12	Morocco			https://www.nature.com/articles/s41467-018-04787-4		CAS,FLC			0.032		0.25
Candida_albicans	PRJNA432884	SRR6669969	CEC3533	497	SAMN08465171	clinical	55.6474	99.21	5	9	12	2010/1/1	48.71,2.22	France			https://www.nature.com/articles/s41467-018-04787-4		CAS,FLC			0.016		0.25
Candida_albicans	PRJNA432884	SRR6669971	CEC3548	498	SAMN08465180	clinical	80.2659	99.4046	20	A	50	2005/1/1	50.64,4.41	Belgium			https://www.nature.com/articles/s41467-018-04787-4		CAS,FLC			0.032		0.38
Candida_albicans	PRJNA432884	SRR6669972	CEC3547	499	SAMN08465179	clinical	80.6532	99.7247	2	11	7	2005/1/1	50.64,4.41	Belgium			https://www.nature.com/articles/s41467-018-04787-4		CAS,FLC			0.016		0.38
Candida_albicans	PRJNA432884	SRR6669973	CEC5027	500	SAMN08465321	clinical	126.867	98.7688	13	13	34	2012/1/1	51.51,-0.13	United Kingdom			https://www.nature.com/articles/s41467-018-04787-4
Candida_albicans	PRJNA432884	SRR6669974	CEC5028	501	SAMN08465322	clinical	209.243	98.7688	13	13	34	2012/1/1	52.41,-1.52	United Kingdom			https://www.nature.com/articles/s41467-018-04787-4
Candida_albicans	PRJNA432884	SRR6669975	CEC5029	502	SAMN08465323	clinical	212.162	98.8005	13	13	34	2012/1/1	53.00,-2.18	United Kingdom			https://www.nature.com/articles/s41467-018-04787-4
Candida_albicans	PRJNA432884	SRR6669976	CEC5030	503	SAMN08465324	clinical	202.497	98.7934	13	13	34	2012/1/1	51.45,-2.59	United Kingdom			https://www.nature.com/articles/s41467-018-04787-4
Candida_albicans	PRJNA432884	SRR6669977	CEC704	504	SAMN08465325	clinical	61.3988	99.6004	10	4		2006/9/1	46.81,2.35	France			https://www.nature.com/articles/s41467-018-04787-4		CAS,FLC			0.016		0.38
Candida_albicans	PRJNA432884	SRR6669978	CEC708	505	SAMN08465326	clinical	65.711	99.6357	10	4		2006/9/1	46.81,2.35	France			https://www.nature.com/articles/s41467-018-04787-4		CAS,FLC			0.032		0.25
Candida_albicans	PRJNA432884	SRR6669979	CEC709	506	SAMN08465327	clinical	75.1445	99.3298	17	3		2006/9/1	46.81,2.35	France			https://www.nature.com/articles/s41467-018-04787-4		CAS,FLC			0.032		0.19
Candida_albicans	PRJNA432884	SRR6669980	CEC711	507	SAMN08465328	clinical	40.9017	99.6262	10	4		2006/9/1	46.81,2.35	France			https://www.nature.com/articles/s41467-018-04787-4		CAS,FLC			0.047		0.19
Candida_albicans	PRJNA432884	SRR6669981	CEC712	508	SAMN08465329	clinical	64.5376	99.5812	10	4		2006/9/1	46.81,2.35	France			https://www.nature.com/articles/s41467-018-04787-4		CAS,FLC			0.016		0.25
Candida_albicans	PRJNA432884	SRR6669982	CEC716	509	SAMN08465330	clinical	69.0289	99.6588	8	12	22	2006/9/1	46.81,2.35	France			https://www.nature.com/articles/s41467-018-04787-4		CAS,FLC			0.016		0.19
Candida_albicans	PRJNA432884	SRR6669983	CEC3680	510	SAMN08465240	clinical	93.1965	99.634	8	12	22	2002/1/1	48.86,2.35	France			https://www.nature.com/articles/s41467-018-04787-4		CAS,FLC			0.032		0.094
Candida_albicans	PRJNA432884	SRR6669984	CEC3549	511	SAMN08465181	clinical	78.0289	99.4658	6	2	13	2005/1/1	50.64,4.41	Belgium			https://www.nature.com/articles/s41467-018-04787-4		CAS,FLC			0.016		0.25
Candida_albicans	PRJNA432884	SRR6669985	CEC3550	512	SAMN08465182	clinical	90.6069	99.7477	15	16	36	2004/1/1	48.11,-1.67	France			https://www.nature.com/articles/s41467-018-04787-4		CAS,FLC			0.032		0.25
Candida_albicans	PRJNA432884	SRR6669986	CEC3551	513	SAMN08465183	clinical	83.578	99.613	10	4		2002/1/1	48.86,2.35	France			https://www.nature.com/articles/s41467-018-04787-4		CAS,FLC			0.125		0.064
Candida_albicans	PRJNA432884	SRR6669987	CEC3553	514	SAMN08465184	clinical	54.289	99.6581	6	2	13	2005/1/1	50.64,4.41	Belgium			https://www.nature.com/articles/s41467-018-04787-4		CAS,FLC			0.023		0.25
Candida_albicans	PRJNA432884	SRR6669988	CEC3554	515	SAMN08465185	clinical	70.8439	99.5466	17	3	40	2002/1/1	48.86,2.35	France			https://www.nature.com/articles/s41467-018-04787-4		CAS,FLC			0.047		0.25
Candida_albicans	PRJNA432884	SRR6669989	CEC3555	516	SAMN08465186	clinical	69.8382	99.5993	11			2002/1/1	48.86,2.35	France			https://www.nature.com/articles/s41467-018-04787-4		CAS,FLC			0.094		0.38
Candida_albicans	PRJNA432884	SRR6669990	CEC3556	517	SAMN08465187	clinical	62.526	99.5519	10	4		2009/1/1	31.92,-6.12	Morocco			https://www.nature.com/articles/s41467-018-04787-4		CAS,FLC			0.016		0.25
Candida_albicans	PRJNA432884	SRR6669991	CEC3557	518	SAMN08465188	clinical	75.289	99.6034	17	3	44	2005/1/1	50.64,4.41	Belgium			https://www.nature.com/articles/s41467-018-04787-4		CAS,FLC			0.032		0.019
Candida_albicans	PRJNA432884	SRR6669992	CEC3558	519	SAMN08465189	clinical	45.5896	99.3312	6	2		2005/1/1	50.64,4.41	Belgium			https://www.nature.com/articles/s41467-018-04787-4		CAS,FLC			0.064		0.5
Candida_albicans	PRJNA432884	SRR6669993	CEC3559	520	SAMN08465190	clinical	63.8208	99.6215	10	4		2002/1/1	48.86,2.35	France			https://www.nature.com/articles/s41467-018-04787-4		CAS,FLC			0.016		0.19
Candida_albicans	PRJNA432884	SRR6669994	CEC5026	521	SAMN08465320	clinical	157.249	99.7135	5	9	11	2012/1/1	51.34,-0.27	United Kingdom			https://www.nature.com/articles/s41467-018-04787-4
Candida_albicans	PRJNA432884	SRR6669995	CEC5025	522	SAMN08465319	clinical	131.532	98.784	13	13	34	2012/1/1	53.23,-4.13	United Kingdom			https://www.nature.com/articles/s41467-018-04787-4
Candida_albicans	PRJNA432884	SRR6669996	CEC5024	523	SAMN08465318	clinical	128.532	98.822	13	13	34	2012/1/1	53.10,-2.45	United Kingdom			https://www.nature.com/articles/s41467-018-04787-4
Candida_albicans	PRJNA432884	SRR6669997	CEC5023	524	SAMN08465317	clinical	171.266	98.7955	13	13	34	2012/1/1	53.10,-2.45	United Kingdom			https://www.nature.com/articles/s41467-018-04787-4
Candida_albicans	PRJNA432884	SRR6669998	CEC5022	525	SAMN08465316	clinical	142.983	98.798	13	13	34	2012/1/1	50.82,-1.07	United Kingdom			https://www.nature.com/articles/s41467-018-04787-4
Candida_albicans	PRJNA432884	SRR6669999	CEC5021	526	SAMN08465315	clinical	182.879	98.8026	13	13	34	2012/1/1	51.38,-2.36	United Kingdom			https://www.nature.com/articles/s41467-018-04787-4
Candida_albicans	PRJNA432884	SRR6670000	CEC5020	527	SAMN08465314	clinical	207.416	98.8085	13	13	34	2012/1/1	52.06,1.15	United Kingdom			https://www.nature.com/articles/s41467-018-04787-4
Candida_albicans	PRJNA432884	SRR6670001	CEC5019	528	SAMN08465313	clinical	129.769	98.7711	13		34	2012/1/1	53.04,-2.99	United Kingdom			https://www.nature.com/articles/s41467-018-04787-4
Candida_albicans	PRJNA432884	SRR6670002	CEC4946	529	SAMN08465312	clinical	223.751	99.6243	6	2	20	2013/1/1	23.25,79.67	India			https://www.nature.com/articles/s41467-018-04787-4
Candida_albicans	PRJNA432884	SRR6670003	CEC4945	530	SAMN08465311	clinical	178.636	99.5891	6	2	20	2013/1/1	23.25,79.67	India			https://www.nature.com/articles/s41467-018-04787-4
Candida_albicans	PRJNA432884	SRR6670004	CEC2018	531	SAMN08465157	clinical	104.855	99.6904	5	9	12	2002/1/1	48.86,2.35	France			https://www.nature.com/articles/s41467-018-04787-4		CAS,FLC			0.032		0.25
Candida_albicans	PRJNA432884	SRR6670005	CEC2019	532	SAMN08465158	clinical	99.9422	99.6842	8	12	22	2007/1/1	17.56,9.20	Niger			https://www.nature.com/articles/s41467-018-04787-4		CAS,FLC			0.032		0.25
Candida_albicans	PRJNA432884	SRR6670006	CEC1427	533	SAMN08465155	clinical	74.341	99.6092	10	4	24	2002/1/1	45.77,4.84	France			https://www.nature.com/articles/s41467-018-04787-4		CAS,FLC			0.016		0.25
Candida_albicans	PRJNA432884	SRR6670007	CEC1492	534	SAMN08465156	clinical	131.566	99.6493	10	4	29	2012/1/1					https://www.nature.com/articles/s41467-018-04787-4		CAS,FLC			0.016		0.25
Candida_albicans	PRJNA432884	SRR6670008	CEC1424	535	SAMN08465153	clinical	79.7572	99.6194	21	1	81	2007/1/1	17.56,9.20	Niger			https://www.nature.com/articles/s41467-018-04787-4		CAS,FLC			0.032		0.38
Candida_albicans	PRJNA432884	SRR6670009	CEC1426	536	SAMN08465154	clinical	68.6127	99.73	2	11		2002/1/1	48.86,2.35	France			https://www.nature.com/articles/s41467-018-04787-4		CAS,FLC			0.008		0.5
Candida_albicans	PRJNA432884	SRR6670010	SC5314	537	SAMN08465151	clinical	117.971	99.9487	21	1		1984/1/1	39.85,-101.25	United States of America			https://www.nature.com/articles/s41467-018-04787-4		CAS,FLC			0.032		0.25
Candida_albicans	PRJNA432884	SRR6670011	CEC1289	538	SAMN08465152	clinical	40.9942	99.6927	17	3	39	2002/1/1	48.86,2.35	France			https://www.nature.com/articles/s41467-018-04787-4		CAS,FLC			0.023		0.5
Candida_albicans	PRJNA432884	SRR6670012	CEC2020	539	SAMN08465159	clinical	51.3295	99.7857	21	1		2009/1/1	31.92,-6.12	Morocco			https://www.nature.com/articles/s41467-018-04787-4		CAS,FLC			0.047		0.38
Candida_albicans	PRJNA432884	SRR6670013	CEC2021	540	SAMN08465160	clinical	92.8786	99.5141	6	2		2002/1/1	48.86,2.35	France			https://www.nature.com/articles/s41467-018-04787-4		CAS,FLC			0.047		0.38
Candida_albicans	PRJNA432884	SRR6670014	CEC3675	541	SAMN08465236	clinical	77.6127	99.6899	10	4		2002/1/1	48.86,2.35	France			https://www.nature.com/articles/s41467-018-04787-4		CAS,FLC			0.023		0.094
Candida_albicans	PRJNA432884	SRR6670015	CEC3674	542	SAMN08465235	clinical	92.2023	99.671	10	4		2002/1/1	48.86,2.35	France			https://www.nature.com/articles/s41467-018-04787-4		CAS,FLC			0.016		0.064
Candida_albicans	PRJNA432884	SRR6670016	CEC4943	543	SAMN08465309	clinical	197.647	98.9338	13	13	34	2012/1/1	23.25,79.67	India			https://www.nature.com/articles/s41467-018-04787-4
Candida_albicans	PRJNA432884	SRR6670017	CEC4944	544	SAMN08465310	clinical	141.578	98.8116	13	13	34	2012/1/1	23.25,79.67	India			https://www.nature.com/articles/s41467-018-04787-4
Candida_albicans	PRJNA432884	SRR6670018	CEC3671	545	SAMN08465232	clinical	54.2543	99.7525				2002/1/1	48.86,2.35	France			https://www.nature.com/articles/s41467-018-04787-4		CAS,FLC			0.047		0.19
Candida_albicans	PRJNA432884	SRR6670019	CEC3669	546	SAMN08465231	clinical	84.0809	99.2649	6	2	19	2002/1/1	48.86,2.35	France			https://www.nature.com/articles/s41467-018-04787-4		CAS,FLC			0.047		0.25
Candida_albicans	PRJNA432884	SRR6670020	CEC3673	547	SAMN08465234	clinical	62.8497	99.6862	21	1		2002/1/1	48.86,2.35	France			https://www.nature.com/articles/s41467-018-04787-4		CAS,FLC			0.032		0.25
Candida_albicans	PRJNA432884	SRR6670021	CEC3672	548	SAMN08465233	clinical	44.3006	99.6568	21	1		2002/1/1	48.86,2.35	France			https://www.nature.com/articles/s41467-018-04787-4		CAS,FLC			0.064		0.25
Candida_albicans	PRJNA432884	SRR6670022	CEC4883	549	SAMN08465303	clinical	224.896	99.763	21	1	81	2014/1/1	34.86,103.63	China			https://www.nature.com/articles/s41467-018-04787-4
Candida_albicans	PRJNA432884	SRR6670023	CEC4884	550	SAMN08465304	clinical	278.803	99.2555	13	13	34	2014/1/1	34.86,103.63	China			https://www.nature.com/articles/s41467-018-04787-4
Candida_albicans	PRJNA432884	SRR6670024	CEC4881	551	SAMN08465301	clinical	192.746	98.7651	13	13	34	2014/1/1	34.86,103.63	China			https://www.nature.com/articles/s41467-018-04787-4
Candida_albicans	PRJNA432884	SRR6670025	CEC4882	552	SAMN08465302	clinical	235.803	98.8305	13	13	34	2014/1/1	34.86,103.63	China			https://www.nature.com/articles/s41467-018-04787-4
Candida_albicans	PRJNA432884	SRR6670026	CEC4888	553	SAMN08465307	clinical	221.382	98.882	13	13	34	2014/1/1	34.86,103.63	China			https://www.nature.com/articles/s41467-018-04787-4
Candida_albicans	PRJNA432884	SRR6670027	CEC4889	554	SAMN08465308	clinical	153.37	98.8268	13	13	34	2014/1/1	34.86,103.63	China			https://www.nature.com/articles/s41467-018-04787-4
Candida_albicans	PRJNA432884	SRR6670028	CEC4886	555	SAMN08465305	clinical	206.665	98.8908	13	13	34	2014/1/1	34.86,103.63	China			https://www.nature.com/articles/s41467-018-04787-4
Candida_albicans	PRJNA432884	SRR6670029	CEC4887	556	SAMN08465306	clinical	240.659	98.8635	13	13	34	2014/1/1	34.86,103.63	China			https://www.nature.com/articles/s41467-018-04787-4
Candida_albicans	PRJNA433858	SRR6710151	PRJNA433858_JMC200-2-5batch1	557	SAMN08519312	invitro_evol_clone	200.012	99.5442	21		61	2013/1/1	43.19,-77.56	United States of America			https://www.ncbi.nlm.nih.gov/pmc/articles/PMC5404545	CAS				4
Candida_albicans	PRJNA433858	SRR6710152	PRJNA433858_SMC60-2-5batch1	558	SAMN08519320	invitro_evol_clone	201.491	99.9489	21		58	2013/1/1	43.19,-77.56	United States of America			https://www.ncbi.nlm.nih.gov/pmc/articles/PMC5404545	CAS
Candida_albicans	PRJNA433858	SRR6710153	PRJNA433858_SMC60-2-5batch2	559	SAMN08519321	invitro_evol_clone	233.908	99.9495	21		58	2013/1/1	43.19,-77.56	United States of America			https://www.ncbi.nlm.nih.gov/pmc/articles/PMC5404545	CAS
Candida_albicans	PRJNA433858	SRR6710154	PRJNA433858_S115_07A_CHG003500-F2-2	560	SAMN08519303	invitro_evol_clone	93.5145	99.4913	21		61	2013/1/1	43.19,-77.56	United States of America			https://www.ncbi.nlm.nih.gov/pmc/articles/PMC5404545	CAS				1
Candida_albicans	PRJNA433858	SRR6710155	PRJNA433858_JMC200-2-5batch3	561	SAMN08519314	invitro_evol_clone	175.763	99.5498	21		61	2013/1/1	43.19,-77.56	United States of America			https://www.ncbi.nlm.nih.gov/pmc/articles/PMC5404545	CAS				4
Candida_albicans	PRJNA433858	SRR6710156	PRJNA433858_S115_07A_CHG003500-F1-1	562	SAMN08519302	clinical	176.543	99.5908	21		61	2013/1/1	43.19,-77.56	United States of America	PRJNA433858_1	0	https://www.ncbi.nlm.nih.gov/pmc/articles/PMC5404545			CAS		0.5
Candida_albicans	PRJNA433858	SRR6710157	PRJNA433858_JMC200-2-5batch2	563	SAMN08519313	invitro_evol_clone	210.734	99.5497	21		61	2013/1/1	43.19,-77.56	United States of America			https://www.ncbi.nlm.nih.gov/pmc/articles/PMC5404545	CAS				4
Candida_albicans	PRJNA433858	SRR6710158	PRJNA433858_SC5314batch2	564	SAMN08519318	clinical	215.023	99.9498	21			2013/1/1	43.19,-77.56	United States of America	PRJNA433858_1	0	https://www.ncbi.nlm.nih.gov/pmc/articles/PMC5404545
Candida_albicans	PRJNA433858	SRR6710159	PRJNA433858_SC5314batch3	565	SAMN08519319	clinical	219.584	99.9498	21			2013/1/1	43.19,-77.56	United States of America	PRJNA433858_1	0	https://www.ncbi.nlm.nih.gov/pmc/articles/PMC5404545
Candida_albicans	PRJNA433858	SRR6710161	PRJNA433858_SC5314batch1	566	SAMN08519317	clinical	195.202	99.9495	21			2013/1/1	43.19,-77.56	United States of America	PRJNA433858_1	0	https://www.ncbi.nlm.nih.gov/pmc/articles/PMC5404545
Candida_albicans	PRJNA433858	SRR6710163	PRJNA433858_JMC160-2-5batch2	567	SAMN08519310	invitro_evol_clone	194.832	99.5409	21		61	2013/1/1	43.19,-77.56	United States of America			https://www.ncbi.nlm.nih.gov/pmc/articles/PMC5404545	CAS				1
Candida_albicans	PRJNA433858	SRR6710164	PRJNA433858_JMC160-2-5batch1	568	SAMN08519309	invitro_evol_clone	358.636	99.5623	21		61	2013/1/1	43.19,-77.56	United States of America			https://www.ncbi.nlm.nih.gov/pmc/articles/PMC5404545	CAS				1
Candida_albicans	PRJNA433858	SRR6710165	PRJNA433858_SMC60-2-5batch3	569	SAMN08519322	invitro_evol_clone	218.497	99.9502	21		58	2013/1/1	43.19,-77.56	United States of America			https://www.ncbi.nlm.nih.gov/pmc/articles/PMC5404545	CAS
Candida_albicans	PRJNA433858	SRR6710166	PRJNA433858_S115_07A_CHG003500-F3-3	570	SAMN08519304	invitro_evol_clone	87	99.5376	21		61	2013/1/1	43.19,-77.56	United States of America			https://www.ncbi.nlm.nih.gov/pmc/articles/PMC5404545			CAS		0.5
Candida_albicans	PRJNA433858	SRR6710167	PRJNA433858_JMC160-2-5batch3	571	SAMN08519311	invitro_evol_clone	216.121	99.5489	21		61	2013/1/1	43.19,-77.56	United States of America			https://www.ncbi.nlm.nih.gov/pmc/articles/PMC5404545	CAS				1
Candida_albicans	PRJNA433858	SRR6710168	PRJNA433858_S115_07A_CHG003500-F5-4	572	SAMN08519306	invitro_evol_clone	94.104	99.5683	21		61	2013/1/1	43.19,-77.56	United States of America			https://www.ncbi.nlm.nih.gov/pmc/articles/PMC5404545
Candida_albicans	PRJNA433858	SRR6710169	PRJNA433858_S115_07A_CHG003500-F4-25	573	SAMN08519305	invitro_evol_clone	127.434	99.5788	21		61	2013/1/1	43.19,-77.56	United States of America			https://www.ncbi.nlm.nih.gov/pmc/articles/PMC5404545	CAS
Candida_albicans	PRJNA433858	SRR6710170	PRJNA433858_S115_07A_CHG003500-F7-6	574	SAMN08519308	invitro_evol_clone	104.329	99.528	21		61	2013/1/1	43.19,-77.56	United States of America			https://www.ncbi.nlm.nih.gov/pmc/articles/PMC5404545
Candida_albicans	PRJNA433858	SRR6710171	PRJNA433858_S115_07A_CHG003500-F6-5	575	SAMN08519307	invitro_evol_clone	135.098	99.5647	21		61	2013/1/1	43.19,-77.56	United States of America			https://www.ncbi.nlm.nih.gov/pmc/articles/PMC5404545	CAS
Candida_albicans	PRJNA437988	SRR8097542	CAI4-F2-NEUT5L-NAT1-mCherry-GFP strain	594	SAMN10281986	genome_engineered	250.341	99.9194	21		60						not found
Candida_albicans	PRJNA489773	SRR7801909	CEC4979	576	SAMN09882466	clinical	186.127	99.4334	6		19	2009/1/1	46.81,2.35	France	PRJNA489773_CEC4979	0	https://www.nature.com/articles/s41598-019-38768-4
Candida_albicans	PRJNA489773	SRR7801910	CEC4980	577	SAMN09882467	clinical	155.491	99.4201	6		19	2009/1/1	46.81,2.35	France	PRJNA489773_CEC4980	0	https://www.nature.com/articles/s41598-019-38768-4
Candida_albicans	PRJNA489773	SRR7801911	CEC4977	578	SAMN09882464	clinical	185.272	99.7455	21		68	2009/1/1	46.81,2.35	France	PRJNA489773_CEC4977	0	https://www.nature.com/articles/s41598-019-38768-4
Candida_albicans	PRJNA489773	SRR7801912	CEC4978	579	SAMN09882465	clinical	117.578	99.7701	21		68	2009/1/1	46.81,2.35	France	PRJNA489773_CEC4978	0	https://www.nature.com/articles/s41598-019-38768-4
Candida_albicans	PRJNA489773	SRR7801913	CEC5255	580	SAMN09882462	clinical	235.561	99.4219	17		38	2009/1/1	46.81,2.35	France	PRJNA489773_CEC5255	0	https://www.nature.com/articles/s41598-019-38768-4
Candida_albicans	PRJNA489773	SRR7801914	CEC4976	581	SAMN09882463	clinical	128.694	99.7655	21		68	2009/1/1	46.81,2.35	France	PRJNA489773_CEC4976	0	https://www.nature.com/articles/s41598-019-38768-4
Candida_albicans	PRJNA489773	SRR7801915	CEC5254	582	SAMN09882460	clinical	192.208	99.4161	17		38	2009/1/1	46.81,2.35	France	PRJNA489773_CEC5254	0	https://www.nature.com/articles/s41598-019-38768-4
Candida_albicans	PRJNA489773	SRR7801916	CEC3579	583	SAMN09882461	clinical	121.717	99.4895	17		38	2009/1/1	46.81,2.35	France	PRJNA489773_CEC3579	0	https://www.nature.com/articles/s41598-019-38768-4
Candida_albicans	PRJNA489773	SRR7801917	CEC4981	584	SAMN09882468	clinical	153.347	99.3698	6		19	2009/1/1	46.81,2.35	France	PRJNA489773_CEC4981	0	https://www.nature.com/articles/s41598-019-38768-4
Candida_albicans	PRJNA489773	SRR7801918	CEC3663-2	585	SAMN09882469	clinical	133.827	99.661	9		23	2009/1/1	46.81,2.35	France	PRJNA489773_CEC3663	0	https://www.nature.com/articles/s41598-019-38768-4
Candida_albicans	PRJNA489773	SRR7801919	CEC3621-3	586	SAMN09882476	clinical	107.595	99.6554	21		66	2009/1/1	-8.54,-53.75	Brazil	PRJNA489773_CEC3621	0	https://www.nature.com/articles/s41598-019-38768-4
Candida_albicans	PRJNA489773	SRR7801920	CEC3621-4	587	SAMN09882477	clinical	115.393	99.6523	21		66	2009/1/1	-8.54,-53.75	Brazil	PRJNA489773_CEC3621	0	https://www.nature.com/articles/s41598-019-38768-4
Candida_albicans	PRJNA489773	SRR7801921	CEC3636-3	588	SAMN09882474	clinical	127.665	99.6443	21		63	2009/1/1	31.92,-6.12	Morocco	PRJNA489773_CEC3636	0	https://www.nature.com/articles/s41598-019-38768-4
Candida_albicans	PRJNA489773	SRR7801922	CEC3621-1	589	SAMN09882475	clinical	156.879	99.6633	21		66	2009/1/1	-8.54,-53.75	Brazil	PRJNA489773_CEC3621	0	https://www.nature.com/articles/s41598-019-38768-4
Candida_albicans	PRJNA489773	SRR7801923	CEC3636-1	590	SAMN09882472	clinical	64.3237	99.6253	21		63	2009/1/1	31.92,-6.12	Morocco	PRJNA489773_CEC3636	0	https://www.nature.com/articles/s41598-019-38768-4
Candida_albicans	PRJNA489773	SRR7801924	CEC3636-2	591	SAMN09882473	clinical	143.728	99.65	21		63	2009/1/1	31.92,-6.12	Morocco	PRJNA489773_CEC3636	0	https://www.nature.com/articles/s41598-019-38768-4
Candida_albicans	PRJNA489773	SRR7801925	CEC3663-3	592	SAMN09882470	clinical	117.538	99.6603	9		23	2009/1/1	46.81,2.35	France	PRJNA489773_CEC3663	0	https://www.nature.com/articles/s41598-019-38768-4
Candida_albicans	PRJNA489773	SRR7801926	CEC3663-4	593	SAMN09882471	clinical	107.22	99.6666	9		23	2009/1/1	46.81,2.35	France	PRJNA489773_CEC3663	0	https://www.nature.com/articles/s41598-019-38768-4
Candida_albicans	PRJNA510147	SRR8324558	AMS3432	595	SAMN10598542	inmouse_evol_clone	42.6358	99.8473	21			2016/1/1	39.85,-101.25	United States of America			https://www.ncbi.nlm.nih.gov/pmc/articles/PMC6591007
Candida_albicans	PRJNA510147	SRR8324559	AMS3744	596	SAMN10598545	invitro_evol_clone	47.0289	99.92	21			2016/1/1	39.85,-101.25	United States of America			https://www.ncbi.nlm.nih.gov/pmc/articles/PMC6591007	FLC
Candida_albicans	PRJNA510147	SRR8324561	AMS3411	597	SAMN10598539	inmouse_evol_clone	57.0578	99.8313	21		54	2016/1/1	39.85,-101.25	United States of America			https://www.ncbi.nlm.nih.gov/pmc/articles/PMC6591007
Candida_albicans	PRJNA510147	SRR8324564	AMS3413	598	SAMN10598540	inmouse_evol_clone	49.5896	99.8385	21		54	2016/1/1	39.85,-101.25	United States of America			https://www.ncbi.nlm.nih.gov/pmc/articles/PMC6591007
Candida_albicans	PRJNA546118	SRR9192550	dal81D/D	638	SAMN11952495	genome_engineered	96.2832	99.904	21								https://www.ncbi.nlm.nih.gov/pmc/articles/PMC6595153
Candida_albicans	PRJNA546118	SRR9192551	SN152	639	SAMN11952494	clinical	75.3353	99.9165	21								https://www.ncbi.nlm.nih.gov/pmc/articles/PMC6595153
Candida_albicans	PRJNA563993	SRR10209617	CEC4527	68	SAMN12697484	clinical	177.006	99.6751	2			2012/12/1	46.81,2.35	France	PRJNA563993_Patient_7		https://academic-oup-com.sire.ub.edu/jac/article/75/4/835/5700447	FLC,ITR	CAS,VRC			0.047		8	3		0.125
Candida_albicans	PRJNA563993	SRR10209618	CEC4524	69	SAMN12697483	clinical	106.647	99.7138	2		5	2013/4/1	46.81,2.35	France	PRJNA563993_Patient_6		https://academic-oup-com.sire.ub.edu/jac/article/75/4/835/5700447	FLC,ITR,VRC		CAS		0.5		256	32		3
Candida_albicans	PRJNA563993	SRR10209619	CEC4522	70	SAMN12697482	clinical	88.7283	99.685	2		5	2008/11/1	46.81,2.35	France	PRJNA563993_Patient_6		https://academic-oup-com.sire.ub.edu/jac/article/75/4/835/5700447	FLC,ITR,VRC	CAS			0.19		256	32		12
Candida_albicans	PRJNA563993	SRR10209620	CEC4521	71	SAMN12697481	clinical	201.694	99.696	2		5	2007/6/1	46.81,2.35	France	PRJNA563993_Patient_6		https://academic-oup-com.sire.ub.edu/jac/article/75/4/835/5700447	FLC,ITR,VRC	CAS			0.064		256	12		4
Candida_albicans	PRJNA563993	SRR10209621	CEC4516	72	SAMN12697480	clinical	156.353	99.6898	2		5	2008/3/1	46.81,2.35	France	PRJNA563993_Patient_5		https://academic-oup-com.sire.ub.edu/jac/article/75/4/835/5700447	FLC,ITR,VRC	CAS			0.125		256	32		32
Candida_albicans	PRJNA563993	SRR10209622	CEC4515	73	SAMN12697479	clinical	67.2254	99.673	2		5	2007/6/1	46.81,2.35	France	PRJNA563993_Patient_5		https://academic-oup-com.sire.ub.edu/jac/article/75/4/835/5700447	FLC,ITR,VRC	CAS			0.094		256	32		32
Candida_albicans	PRJNA563993	SRR10209623	CEC4503	74	SAMN12697478	clinical	100.329	99.6074	2		6	2014/9/1	46.81,2.35	France	PRJNA563993_Patient_4		https://academic-oup-com.sire.ub.edu/jac/article/75/4/835/5700447	FLC,ITR,VRC	CAS			0.0125		256	32		2
Candida_albicans	PRJNA563993	SRR10209624	CEC4504	75	SAMN12697477	clinical	318.509	99.7195	2		6				PRJNA563993_Patient_3		https://academic-oup-com.sire.ub.edu/jac/article/75/4/835/5700447	FLC,ITR	CAS	VRC		0.047		24	4		0.38
Candida_albicans	PRJNA605578	SRR11048719	H892_2nd	76	SAMN14071594	clinical	143.665	99.7758	21		53	2018/1/1	1.36,103.85	Singapore			not found
Candida_albicans	PRJNA634197	SRR11822700	Tag5	101	SAMN14986254	invitro_evol_clone	82.5491	99.9012	21		60	2019/1/1	39.85,-101.25	United States of America			not found
Candida_albicans	PRJNA634197	SRR11822701	Tag4	102	SAMN14986253	invitro_evol_clone	239.197	99.9011	21			2019/1/1	39.85,-101.25	United States of America			not found
Candida_albicans	PRJNA634197	SRR11822702	Tag1	103	SAMN14986204	invitro_evol_clone	206.41	99.8256	21			2019/1/1	39.85,-101.25	United States of America			not found
Candida_albicans	PRJNA634197	SRR11822704	Tag1	104	SAMN14986202	invitro_evol_clone	152.549	99.9163	21			2019/1/1	39.85,-101.25	United States of America			not found
Candida_albicans	PRJNA634197	SRR11826073	SC5314	105	SAMN14988391	clinical	89.4682	99.3795	21				39.85,-101.25	United States of America			not found
Candida_albicans	PRJNA73979	SRR1810521	Candida albicans Ca6	148	SAMN03164130	clinical	1190.73	99.677	10			2010/11/19					not found
Candida_albicans	PRJNA75209	SRR392813	12C	178	SAMN00767974	clinical	102.52	99.718	21		72						not found
Candida_albicans	PRJNA75209	SRR630037	12C	334	SAMN00767974	clinical	98.8613	99.7859	21		72						not found
Candida_albicans	PRJNA75211	SRR393521	L26	187	SAMN01048004	clinical	101.11	99.7801	21		78		42.10,-93.54	United States of America			not found
Candida_albicans	PRJNA75211	SRR543720	L26	257	SAMN01048004	clinical	78.8208	99.8185	21		78		42.10,-93.54	United States of America			not found
Candida_albicans	PRJNA75213	SRR393524	P94015	190	SAMN01048005	clinical	87.2832	99.6552	4		10		39.13,-111.85	United States of America			not found
Candida_albicans	PRJNA75213	SRR543723	P94015	260	SAMN01048005	clinical	81.0289	99.7463	4		10		39.13,-111.85	United States of America			not found
Candida_albicans	PRJNA75215	SRR393517	P87	183	SAMN00767982	clinical	97.8555	99.489	10		26						not found
Candida_albicans	PRJNA75215	SRR540281	P87	253	SAMN00767982	clinical	96.2197	99.5725	10		26						not found
Candida_albicans	PRJNA75217	SRR393526	P37005	192	SAMN01048006	clinical	87.8671	99.6835	21		73		27.47,-81.45	United States of America			not found
Candida_albicans	PRJNA75217	SRR540285	P37005	256	SAMN01048006	clinical	80.9249	99.7897	21		73		27.47,-81.45	United States of America			not found
Candida_albicans	PRJNA75219	SRR392814	P60002	179	SAMN01048007	clinical	102.514	99.463	1		2		34.36,-112.02	United States of America			not found
Candida_albicans	PRJNA75219	SRR530262	P60002	232	SAMN01048007	clinical	267.127	99.5631	1		2		34.36,-112.02	United States of America			not found
Candida_albicans	PRJNA75221	SRR397731	19F	197	SAMN01048008	clinical	114.393	99.6983	21		77		43.92,-84.86	United States of America			not found
Candida_albicans	PRJNA75221	SRR543725	19F	262	SAMN01048008	clinical	106.52	99.7568	21		77		43.92,-84.86	United States of America			not found
Candida_albicans	PRJNA75223	SRR393522	GC75	188	SAMN00767984	clinical	101.243	99.5861	10		25						not found
Candida_albicans	PRJNA75223	SRR543730	GC75	267	SAMN00767984	clinical	83.5954	99.6391	10		25						not found
Candida_albicans	PRJNA75225	SRR393528	P78048	194	SAMN01048009	clinical	99.8266	99.6667	21		62		56.10,-96.85	Canada			not found
Candida_albicans	PRJNA75225	SRR543722	P78048	259	SAMN01048009	clinical	102.058	99.7456	21		62		56.10,-96.85	Canada			not found
Candida_albicans	PRJNA75227	SRR393518	P57072	184	SAMN00767978	clinical	112.503	99.5432	6		16						not found
Candida_albicans	PRJNA75227	SRR540283	P57072	255	SAMN00767978	clinical	93.0636	99.611	6		16						not found
Candida_albicans	PRJNA75229	SRR393525	P34048	191	SAMN01048010	clinical	116.543	99.5026	17		41		39.35,34.35	Turkey			not found
Candida_albicans	PRJNA75229	SRR543729	P34048	266	SAMN01048010	clinical	105.058	99.6218	17		41		39.35,34.35	Turkey			not found
Candida_albicans	PRJNA75231	SRR393516	P37037	182	SAMN01048011	clinical	97.5954	99.737	21		64		44.76,-89.93	United States of America			not found
Candida_albicans	PRJNA75231	SRR543728	P37037	265	SAMN01048011	clinical	92.0578	99.7898	21		64		44.76,-89.93	United States of America			not found
Candida_albicans	PRJNA75233	SRR393523	P37039	189	SAMN00767975	clinical	96.8324	99.7386	21		79						not found
Candida_albicans	PRJNA75233	SRR530263	P37039	233	SAMN00767975	clinical	295.873	99.7766	21		79						not found
Candida_albicans	PRJNA75235	SRR393519	P75010	185	SAMN00769059	clinical	82.7977	99.5224	2		8						not found
Candida_albicans	PRJNA75235	SRR540282	P75010	254	SAMN00769059	clinical	86.7919	99.6643	2		8						not found
Candida_albicans	PRJNA75237	SRR393530	P75016	196	SAMN01048012	clinical	122	99.5933	10		29		31.00,34.86	Israel			not found
Candida_albicans	PRJNA75237	SRR543721	P75016	258	SAMN01048012	clinical	95.3815	99.7052	10		29		31.00,34.86	Israel			not found
Candida_albicans	PRJNA75239	SRR393520	P57055	186	SAMN01048013	clinical	108.069	99.6034	17		46		41.27,-96.00	United States of America			not found
Candida_albicans	PRJNA75239	SRR543726	P57055	263	SAMN01048013	clinical	89.2428	99.6911	17		46		41.27,-96.00	United States of America			not found
Candida_albicans	PRJNA75241	SRR393514	P75063	180	SAMN01048014	clinical	103.439	99.543	10		30		46.81,2.35	France			not found
Candida_albicans	PRJNA75241	SRR543727	P75063	264	SAMN01048014	clinical	122.451	99.6144	10		30		46.81,2.35	France			not found
Candida_albicans	PRJNA75243	SRR393515	P76055	181	SAMN01048016	clinical	111.428	99.4143	6		18		42.10,-93.54	United States of America			not found
Candida_albicans	PRJNA75243	SRR540280	P76055	252	SAMN01048016	clinical	70.6936	99.4692	6		18		42.10,-93.54	United States of America			not found
Candida_albicans	PRJNA75245	SRR393527	P76067	193	SAMN01048017	clinical	99.8035	99.4406	6		15		51.65,-86.82	Canada			not found
Candida_albicans	PRJNA75245	SRR543731	P76067	268	SAMN01048017	clinical	133.358	99.6019	6		15		51.65,-86.82	Canada			not found
Candida_albicans	PRJNA75247	SRR393529	P78042	195	SAMN01048015	clinical	125.884	99.7003	17		45		39.77,-86.15	United States of America			not found
Candida_albicans	PRJNA75247	SRR543724	P78042	261	SAMN01048015	clinical	104.353	99.7496	17		45		39.77,-86.15	United States of America			not found
Candida_auris	PRJDB6988	DRR129819	unknown	0	SAMD00117055	clinical	599.61	97.0004	4		4	2005/1/1	35.69,139.76	Japan	PRJDB6988_0	1	https://journals.plos.org/plosone/article?id=10.1371/journal.pone.0223433		MIF,FLC,ITR,VRC,5FC				0.03	1	0.0075		0.0075						0.0015
Candida_auris	PRJDB6988	DRR129820	unknown	1	SAMD00117056	clinical	99.6934	96.7966	4		4	2005/10/6	35.69,139.76	Japan	PRJDB6988_1	1	https://journals.plos.org/plosone/article?id=10.1371/journal.pone.0223433		CAS,MIF,FLC,ITR,VRC,MIZ,AMB,5FC			0.25	0.03	4	0.03		0.0075			0.015	0.25		0.075
Candida_auris	PRJDB6988	DRR129821	unknown	2	SAMD00117057	clinical	103.916	96.7401	4		4	2005/10/6	35.69,139.76	Japan	PRJDB6988_2	1	https://journals.plos.org/plosone/article?id=10.1371/journal.pone.0223433		CAS,MIF,FLC,ITR,VRC,MIZ,AMB,5FC			0.25	0.03	1	0.0075		0.0075			0.015	0.25		0.075
Candida_auris	PRJDB6988	DRR129822	unknown	3	SAMD00117058	clinical	103.122	96.7965	4		4	1997/10/23	35.69,139.76	Japan	PRJDB6988_3	1	https://journals.plos.org/plosone/article?id=10.1371/journal.pone.0223433		CAS,MIF,ITR,VRC,MIZ,AMB	FLC,5FC		0.5	0.06	16	0.125		0.125			0.06	0.25		0.5
Candida_auris	PRJDB6988	DRR129823	unknown	4	SAMD00117059	clinical	113.373	96.8227	4		4	2008/9/3	39.99,141.21	Japan	PRJDB6988_4	1	https://journals.plos.org/plosone/article?id=10.1371/journal.pone.0223433		CAS,MIF,FLC,ITR,VRC,MIZ,AMB,5FC			0.25	0.03	2	0.03		0.03			0.015	0.0015		0.075
Candida_auris	PRJDB6988	DRR129824	unknown	5	SAMD00117060	clinical	117.742	96.7713	4		4	2017/7/14	35.69,139.76	Japan	PRJDB6988_5	1	https://journals.plos.org/plosone/article?id=10.1371/journal.pone.0223433		CAS,MIF,FLC,ITR,VRC,MIZ,AMB,5FC			0.5	0.06	4	0.06		0.03			0.125	0.25		0.25
Candida_auris	PRJDB6988	DRR129825	unknown	6	SAMD00117061	clinical	144.965	96.6598	4		4	2008/1/1	35.69,139.76	Japan	PRJDB6988_6	1	https://journals.plos.org/plosone/article?id=10.1371/journal.pone.0223433	FLC,VRC,MIZ	CAS,MIF,AMB	ITR,5FC		0.125	0.125	128	0.25		2			1	0.25		0.5
Candida_auris	PRJEB14717	ERR1519357	VPCI_550_P_14	7	SAMEA4066599	clinical	140.47	99.6664	2		2	2016/7/6			PRJEB14717_0	1	https://www.sciencedirect.com/science/article/pii/S2052297516300749?via%3Dihub	ANI,CAS,MIF,FLC,VRC,5FC	POS,IVZ	ITR,AMB	16	8	16	128	0.25	0.0075	2	0.25			1		128
Candida_auris	PRJEB14717	ERR1519358	VPCI_692_P_12	8	SAMEA4066600	clinical	169.408	99.7013	2		2	2016/7/6			PRJEB14717_1	1	https://www.sciencedirect.com/science/article/pii/S2052297516300749?via%3Dihub	FLC,POS	ANI,CAS,MIF,ITR,VRC,IVZ,5FC	AMB	0.125	0.25	0.125	64	0.125	0.125	0.25	0.06			1		0.125
Candida_auris	PRJEB14717	ERR1519359	VPCI_510_P_14	9	SAMEA4066601	clinical	201.178	99.6856	2		2	2016/7/6			PRJEB14717_2	1	https://www.sciencedirect.com/science/article/pii/S2052297516300749?via%3Dihub	FLC,ITR,POS,VRC,AMB	ANI,CAS,MIF,IVZ,5FC		0.5	0.5	0.125	64	0.5	0.25	16	0.25			4		0.25
Candida_auris	PRJEB20230	ERR2299894	16B31	10	SAMEA104588954	clinical	101.334	99.7136	2	1	2	2018/2/12					https://www.ncbi.nlm.nih.gov/pmc/articles/PMC5874254	FLC	ANI,CAS,MIF,ITR,POS,VRC,5FC	AMB	0.12	0.12	0.06	256	0.06	0.03	0.5				1		0.06
Candida_auris	PRJEB21518	ERR2300769	Caurisseq6656615	11	SAMEA44336668	clinical	116.718	99.5671	3		3	2017/1/9					https://aricjournal.biomedcentral.com/articles/10.1186/s13756-016-0132-5
Candida_auris	PRJEB21518	ERR2300770	Caurisseq6656616	12	SAMEA44337418	clinical	111.185	99.4835	3		3	2017/1/9					https://aricjournal.biomedcentral.com/articles/10.1186/s13756-016-0132-5
Candida_auris	PRJEB21518	ERR2300771	Caurisseq6656617	13	SAMEA44338168	clinical	115.882	99.5727	3		3	2017/1/9					https://aricjournal.biomedcentral.com/articles/10.1186/s13756-016-0132-5
Candida_auris	PRJEB21518	ERR2300772	Caurisseq6656618	14	SAMEA44338918	clinical	120.756	99.5375	3		3	2017/1/9					https://aricjournal.biomedcentral.com/articles/10.1186/s13756-016-0132-5
Candida_auris	PRJEB21518	ERR2300773	Caurisseq6656619	15	SAMEA44339668	clinical	118.714	99.7229	2		2	2017/1/9					https://aricjournal.biomedcentral.com/articles/10.1186/s13756-016-0132-5
Candida_auris	PRJEB21518	ERR2300774	Caurisseq6656620	16	SAMEA44340418	clinical	125.78	96.6632	4		4	2017/1/9					https://aricjournal.biomedcentral.com/articles/10.1186/s13756-016-0132-5
Candida_auris	PRJEB21518	ERR2300775	Caurisseq6656621	17	SAMEA44341168	clinical	118.373	99.7222	2		2	2017/1/9					https://aricjournal.biomedcentral.com/articles/10.1186/s13756-016-0132-5
Candida_auris	PRJEB21518	ERR2300776	Caurisseq6656622	18	SAMEA44341918	clinical	112.491	99.7069	2		2	2017/1/9					https://aricjournal.biomedcentral.com/articles/10.1186/s13756-016-0132-5
Candida_auris	PRJEB21518	ERR2300777	Caurisseq6656623	19	SAMEA44342668	clinical	106.774	99.7193	2		2	2017/1/9					https://aricjournal.biomedcentral.com/articles/10.1186/s13756-016-0132-5
Candida_auris	PRJEB21518	ERR2300778	Caurisseq6656624	20	SAMEA44343418	clinical	105.101	99.7207	2		2	2017/1/9					https://aricjournal.biomedcentral.com/articles/10.1186/s13756-016-0132-5
Candida_auris	PRJEB21518	ERR2300779	Caurisseq6656625	21	SAMEA44344168	clinical	96.5749	99.2636	2		2	2017/1/9					https://aricjournal.biomedcentral.com/articles/10.1186/s13756-016-0132-5
Candida_auris	PRJEB21518	ERR2300780	Caurisseq6656626	22	SAMEA44344918	clinical	113.993	99.7228	2		2	2017/1/9					https://aricjournal.biomedcentral.com/articles/10.1186/s13756-016-0132-5
Candida_auris	PRJEB21518	ERR2300781	Caurisseq6656627	23	SAMEA44345668	clinical	115.819	99.7284	2		2	2017/1/9					https://aricjournal.biomedcentral.com/articles/10.1186/s13756-016-0132-5
Candida_auris	PRJEB21518	ERR2300782	Caurisseq6656628	24	SAMEA44346418	clinical	110.171	99.2336	2		2	2017/1/9					https://aricjournal.biomedcentral.com/articles/10.1186/s13756-016-0132-5
Candida_auris	PRJEB21518	ERR2300783	Caurisseq6656629	25	SAMEA44347168	clinical	49.1672	99.4563	3		3	2017/1/9					https://aricjournal.biomedcentral.com/articles/10.1186/s13756-016-0132-5
Candida_auris	PRJEB21518	ERR2300784	Caurisseq6656630	26	SAMEA44347918	clinical	123.948	99.4824	2		2	2017/1/9					https://aricjournal.biomedcentral.com/articles/10.1186/s13756-016-0132-5
Candida_auris	PRJEB21518	ERR2300785	Caurisseq6656631	27	SAMEA44348668	clinical	115.854	99.7189	2		2	2017/1/9					https://aricjournal.biomedcentral.com/articles/10.1186/s13756-016-0132-5
Candida_auris	PRJEB21518	ERR2300786	Caurisseq6656632	28	SAMEA44349418	clinical	100.697	99.716	2		2	2017/1/9					https://aricjournal.biomedcentral.com/articles/10.1186/s13756-016-0132-5
Candida_auris	PRJEB21518	ERR2300787	Caurisseq6656633	29	SAMEA44350168	clinical	102.878	99.7196	2		2	2017/1/9					https://aricjournal.biomedcentral.com/articles/10.1186/s13756-016-0132-5
Candida_auris	PRJEB21518	ERR2300788	Caurisseq6656634	30	SAMEA44350918	clinical	101.383	99.7233	2		2	2017/1/9					https://aricjournal.biomedcentral.com/articles/10.1186/s13756-016-0132-5
Candida_auris	PRJEB21518	ERR2300789	Caurisseq6656635	31	SAMEA44351668	clinical	106.394	99.25	3		3	2017/1/9					https://aricjournal.biomedcentral.com/articles/10.1186/s13756-016-0132-5
Candida_auris	PRJEB21518	ERR2300790	Caurisseq6656636	32	SAMEA44352418	clinical	118.666	99.5053	2		2	2017/1/9					https://aricjournal.biomedcentral.com/articles/10.1186/s13756-016-0132-5
Candida_auris	PRJEB21518	ERR2300791	Caurisseq6656637	33	SAMEA44353168	clinical	103.519	99.4769	2		2	2017/1/9					https://aricjournal.biomedcentral.com/articles/10.1186/s13756-016-0132-5
Candida_auris	PRJEB21518	ERR2300792	Caurisseq6656638	34	SAMEA44353918	clinical	115.341	99.4926	2		2	2017/1/9					https://aricjournal.biomedcentral.com/articles/10.1186/s13756-016-0132-5
Candida_auris	PRJEB21518	ERR2300793	Caurisseq6656639	35	SAMEA44354668	clinical	106.345	99.4952	2		2	2017/1/9					https://aricjournal.biomedcentral.com/articles/10.1186/s13756-016-0132-5
Candida_auris	PRJEB21518	ERR2300794	Caurisseq6656640	36	SAMEA44355418	clinical	106.063	99.4868	2		2	2017/1/9					https://aricjournal.biomedcentral.com/articles/10.1186/s13756-016-0132-5
Candida_auris	PRJEB21518	ERR2300795	Caurisseq6656641	37	SAMEA44356168	clinical	111.307	99.3533	2		2	2017/1/9					https://aricjournal.biomedcentral.com/articles/10.1186/s13756-016-0132-5
Candida_auris	PRJEB21518	ERR2300796	Caurisseq6656642	38	SAMEA44356918	clinical	117.794	99.5275	3		3	2017/1/9					https://aricjournal.biomedcentral.com/articles/10.1186/s13756-016-0132-5
Candida_auris	PRJEB21518	ERR2300797	Caurisseq6656643	39	SAMEA44357668	clinical	109.519	99.6261	3		3	2017/1/9					https://aricjournal.biomedcentral.com/articles/10.1186/s13756-016-0132-5
Candida_auris	PRJEB21518	ERR2300798	Caurisseq6656644	40	SAMEA44358418	clinical	111.916	99.3594	3		3	2017/1/9					https://aricjournal.biomedcentral.com/articles/10.1186/s13756-016-0132-5
Candida_auris	PRJEB21518	ERR2300799	Caurisseq6656645	41	SAMEA44359168	clinical	110.899	99.4897	2		2	2017/1/9					https://aricjournal.biomedcentral.com/articles/10.1186/s13756-016-0132-5
Candida_auris	PRJEB21518	ERR2300800	Caurisseq6656646	42	SAMEA44359918	clinical	100.589	99.7136	2		2	2017/1/9					https://aricjournal.biomedcentral.com/articles/10.1186/s13756-016-0132-5
Candida_auris	PRJEB21518	ERR2300801	Caurisseq6656647	43	SAMEA44360668	clinical	120.139	99.7203	2		2	2017/1/9					https://aricjournal.biomedcentral.com/articles/10.1186/s13756-016-0132-5
Candida_auris	PRJEB21518	ERR2300802	Caurisseq6656648	44	SAMEA44361418	clinical	108.422	99.7222	2		2	2017/1/9					https://aricjournal.biomedcentral.com/articles/10.1186/s13756-016-0132-5
Candida_auris	PRJEB21518	ERR2300803	Caurisseq6656649	45	SAMEA44362168	clinical	109.024	99.4789	2		2	2017/1/9					https://aricjournal.biomedcentral.com/articles/10.1186/s13756-016-0132-5
Candida_auris	PRJEB21518	ERR2300804	Caurisseq6656650	46	SAMEA44362918	clinical	107.502	99.5195	3		3	2017/1/9					https://aricjournal.biomedcentral.com/articles/10.1186/s13756-016-0132-5
Candida_auris	PRJEB21518	ERR2300805	Caurisseq6656651	47	SAMEA44363668	clinical	101.885	99.5283	2		2	2017/1/9					https://aricjournal.biomedcentral.com/articles/10.1186/s13756-016-0132-5
Candida_auris	PRJEB21518	ERR2300806	Caurisseq6656652	48	SAMEA44364418	clinical	106.146	99.4813	2		2	2017/1/9					https://aricjournal.biomedcentral.com/articles/10.1186/s13756-016-0132-5
Candida_auris	PRJEB21518	ERR2300807	Caurisseq6656653	49	SAMEA44365168	clinical	108.247	99.7156	2		2	2017/1/9					https://aricjournal.biomedcentral.com/articles/10.1186/s13756-016-0132-5
Candida_auris	PRJEB21518	ERR2300808	Caurisseq6656654	50	SAMEA44365918	clinical	108.592	99.7134	2		2	2017/1/9					https://aricjournal.biomedcentral.com/articles/10.1186/s13756-016-0132-5
Candida_auris	PRJEB21518	ERR2300809	Caurisseq6656655	51	SAMEA44366668	clinical	131.275	99.4664	3		3	2017/1/9					https://aricjournal.biomedcentral.com/articles/10.1186/s13756-016-0132-5
Candida_auris	PRJEB21518	ERR2300810	Caurisseq6656656	52	SAMEA44367418	clinical	124.139	99.4614	3		3	2017/1/9					https://aricjournal.biomedcentral.com/articles/10.1186/s13756-016-0132-5
Candida_auris	PRJEB21518	ERR2300811	Caurisseq6656657	53	SAMEA44368168	clinical	101.592	99.7078	2		2	2017/1/9					https://aricjournal.biomedcentral.com/articles/10.1186/s13756-016-0132-5
Candida_auris	PRJEB21518	ERR2300812	Caurisseq6656658	54	SAMEA44368918	clinical	102.091	99.715	2		2	2017/1/9					https://aricjournal.biomedcentral.com/articles/10.1186/s13756-016-0132-5
Candida_auris	PRJEB21518	ERR2300813	Caurisseq6656659	55	SAMEA44369668	clinical	100.889	99.7186	2		2	2017/1/9					https://aricjournal.biomedcentral.com/articles/10.1186/s13756-016-0132-5
Candida_auris	PRJEB21518	ERR2300814	Caurisseq6656660	56	SAMEA44370418	clinical	101.345	99.7189	2		2	2017/1/9					https://aricjournal.biomedcentral.com/articles/10.1186/s13756-016-0132-5
Candida_auris	PRJEB29190	ERR2842675	B2	57	SAMEA4975618	clinical	429.038	96.9779	4		4	2018/10/15					https://www.frontiersin.org/articles/10.3389/fmicb.2019.01445/full		FLC,TRB	AMB				6							0.7			0.75
Candida_auris	PRJEB9463	ERR899743	VPCI_479_P_13	58	SAMEA3416694	clinical	199.655	99.7233	2		2	2015/5/25			PRJEB9463_1	1	https://www.ncbi.nlm.nih.gov/pmc/articles/PMC4505117	FLC	ANI,CAS,MIF,ITR,VRC,IVZ,AMB	POS,5FC	0.125	0.5	0.06	128	0.125	0.06	0.5	0.125			0.25		0.5
Candida_auris	PRJNA267757	SRR1664626	6684	244	SAMN03200169	clinical	129.582	99.6325	2		2	2013/7/1	12.95,77.64	India	PRJNA267757_1	1	https://europepmc.org/article/med/26346253	FLC,AMB,5FC	CAS			0.25		64							16		1
Candida_auris	PRJNA267757	SRR1664627	6684	245	SAMN03200169	clinical	140.78	99.8442	2		2	2013/7/1	12.95,77.64	India	PRJNA267757_1	1	https://europepmc.org/article/med/26346253	FLC,AMB,5FC	CAS			0.25		64							16		1
Candida_auris	PRJNA267757	SRR1664628	6684	246	SAMN03200169	clinical	134.098	99.7596	2		2	2013/7/1	12.95,77.64	India	PRJNA267757_1	1	https://europepmc.org/article/med/26346253	FLC,AMB,5FC	CAS			0.25		64							16		1
Candida_auris	PRJNA328792	SRR3883426	B11096	247	SAMN05379575	clinical	123.882	99.6465	2	1	2	2014/1/1	29.88,69.54	Pakistan			https://www.nature.com/articles/s41467-018-07779-6	FLC	MIF,AMB
Candida_auris	PRJNA328792	SRR3883427	B11097	248	SAMN05379576	clinical	125.122	99.678	2	1	2	2014/1/1	29.88,69.54	Pakistan			https://www.nature.com/articles/s41467-018-07779-6	FLC	MIF,AMB
Candida_auris	PRJNA328792	SRR3883428	B11114	249	SAMN05379586	clinical	89.5017	99.6627	2	1	2	2015/1/1	29.88,69.54	Pakistan			https://www.nature.com/articles/s41467-018-07779-6	FLC	MIF,AMB
Candida_auris	PRJNA328792	SRR3883429	B11115	250	SAMN05379587	clinical	98.8118	99.6852	2	1	2	2015/1/1	29.88,69.54	Pakistan			https://www.nature.com/articles/s41467-018-07779-6	FLC,AMB	MIF
Candida_auris	PRJNA328792	SRR3883430	B11116	251	SAMN05379588	clinical	99.7735	99.2637	2	1	2	2015/1/1	29.88,69.54	Pakistan			https://www.nature.com/articles/s41467-018-07779-6	FLC,AMB	MIF
Candida_auris	PRJNA328792	SRR3883431	B11117	252	SAMN05379589	clinical	100.735	99.6683	2	1	2	2015/1/1	29.88,69.54	Pakistan			https://www.nature.com/articles/s41467-018-07779-6	FLC,AMB	MIF
Candida_auris	PRJNA328792	SRR3883432	B11118	253	SAMN05379590	clinical	101.61	99.7212	2		2	2015/1/1	29.88,69.54	Pakistan			https://www.nature.com/articles/s41467-018-07779-6
Candida_auris	PRJNA328792	SRR3883433	B11119	254	SAMN05379591	clinical	110.634	99.6849	2		2	2015/1/1	29.88,69.54	Pakistan			https://www.nature.com/articles/s41467-018-07779-6
Candida_auris	PRJNA328792	SRR3883434	B11200	255	SAMN05379592	clinical	141.711	99.7068	2	1	2		23.25,79.67	India			https://www.nature.com/articles/s41467-018-07779-6	FLC,AMB	MIF
Candida_auris	PRJNA328792	SRR3883435	B11201	256	SAMN05379593	clinical	146.857	99.7207	2	1	2		23.25,79.67	India			https://www.nature.com/articles/s41467-018-07779-6	FLC,AMB	MIF
Candida_auris	PRJNA328792	SRR3883436	B11205	257	SAMN05379594	clinical	132.122	99.7107	2	1	2		23.25,79.67	India			https://www.nature.com/articles/s41467-018-07779-6	FLC,AMB	MIF
Candida_auris	PRJNA328792	SRR3883437	B11206	258	SAMN05379595	clinical	113.477	99.7202	2	1	2		23.25,79.67	India			https://www.nature.com/articles/s41467-018-07779-6	FLC,VRC	ANI,CAS,MIF	AMB,5FC	0.12	0.06		256			2				1.5		0.5
Candida_auris	PRJNA328792	SRR3883438	B11098	259	SAMN05379577	clinical	71.331	99.6053	2	1	2	2014/1/1	29.88,69.54	Pakistan			https://www.nature.com/articles/s41467-018-07779-6	FLC,AMB	MIF
Candida_auris	PRJNA328792	SRR3883439	B11207	260	SAMN05379596	clinical	113.411	99.6975	2	1	2		23.25,79.67	India			https://www.nature.com/articles/s41467-018-07779-6	FLC	MIF,AMB
Candida_auris	PRJNA328792	SRR3883440	B11208	261	SAMN05379597	clinical	117.07	99.6973	2		2		23.25,79.67	India			https://www.nature.com/articles/s41467-018-07779-6
Candida_auris	PRJNA328792	SRR3883441	B11209	262	SAMN05379598	clinical	129.488	99.6632	2	1	2		23.25,79.67	India			https://www.nature.com/articles/s41467-018-07779-6	FLC,AMB	MIF
Candida_auris	PRJNA328792	SRR3883442	B11210	263	SAMN05379599	clinical	103.063	99.6941	2	1	2		23.25,79.67	India			https://www.nature.com/articles/s41467-018-07779-6	FLC,AMB	ANI,CAS,MIF,5FC	VRC	0.5	0.03		128			1				4		0.12
Candida_auris	PRJNA328792	SRR3883443	B11212	264	SAMN05379600	clinical	121.77	99.6735	2	1	2		23.25,79.67	India			https://www.nature.com/articles/s41467-018-07779-6	FLC,AMB	MIF
Candida_auris	PRJNA328792	SRR3883444	B11213	265	SAMN05379601	clinical	147.125	99.6754	2	1	2		23.25,79.67	India			https://www.nature.com/articles/s41467-018-07779-6	FLC	MIF,AMB
Candida_auris	PRJNA328792	SRR3883445	B11214	266	SAMN05379602	clinical	100.073	99.6818	2	1	2		23.25,79.67	India			https://www.nature.com/articles/s41467-018-07779-6	FLC	MIF,AMB
Candida_auris	PRJNA328792	SRR3883446	B11215	267	SAMN05379603	clinical	132.153	99.6846	2	1	2		23.25,79.67	India			https://www.nature.com/articles/s41467-018-07779-6	FLC	MIF,AMB
Candida_auris	PRJNA328792	SRR3883447	B11216	268	SAMN05379604	clinical	110.052	99.6655	2	1	2		23.25,79.67	India			https://www.nature.com/articles/s41467-018-07779-6	FLC,AMB	MIF
Candida_auris	PRJNA328792	SRR3883449	B11099	269	SAMN05379578	clinical	73.2439	99.606	2	1	2	2014/1/1	29.88,69.54	Pakistan			https://www.nature.com/articles/s41467-018-07779-6	FLC	MIF,AMB
Candida_auris	PRJNA328792	SRR3883451	B11219	271	SAMN05379607	clinical	127.662	99.63	2		2		23.25,79.67	India			https://www.nature.com/articles/s41467-018-07779-6
Candida_auris	PRJNA328792	SRR3883452	B11220	272	SAMN05379608	clinical	133.338	97.6124	4	2	4	2009/1/1	36.75,139.15	Japan			https://www.nature.com/articles/s41467-018-07779-6	5FC	ANI,CAS,MIF,FLC,VRC,AMB		0.25	0.12		4			0.03				0.38		2
Candida_auris	PRJNA328792	SRR3883453	B11221	273	SAMN05379609	clinical	115.401	99.5858	3	3	3	2012/1/1	-30.69,23.93	South Africa			https://www.nature.com/articles/s41467-018-07779-6	FLC	ANI,CAS,MIF,VRC,AMB	5FC	0.5	0.25		64			0.5				0.125		0.5
Candida_auris	PRJNA328792	SRR3883454	B11222	274	SAMN05379610	clinical	106.129	99.5479	3	3	3	2012/1/1	-30.69,23.93	South Africa			https://www.nature.com/articles/s41467-018-07779-6	FLC	MIF,AMB
Candida_auris	PRJNA328792	SRR3883455	B11223	275	SAMN05379611	clinical	89.7247	99.5398	3	3	3	2012/1/1	-30.69,23.93	South Africa			https://www.nature.com/articles/s41467-018-07779-6	FLC	MIF,AMB
Candida_auris	PRJNA328792	SRR3883456	B11224	276	SAMN05379612	clinical	103.01	99.4266	3	3	3	2012/1/1	-30.69,23.93	South Africa			https://www.nature.com/articles/s41467-018-07779-6	FLC	MIF,AMB
Candida_auris	PRJNA328792	SRR3883457	B11225	277	SAMN05379613	clinical	110.164	99.3008	3	3	3	2014/1/1	-30.69,23.93	South Africa			https://www.nature.com/articles/s41467-018-07779-6	FLC	MIF,AMB
Candida_auris	PRJNA328792	SRR3883458	B11226	278	SAMN05379614	clinical	87.9268	99.4359	3	3	3	2014/1/1	-30.69,23.93	South Africa			https://www.nature.com/articles/s41467-018-07779-6	FLC	MIF,AMB
Candida_auris	PRJNA328792	SRR3883459	B11227	279	SAMN05379615	clinical	118.408	99.3832	3	3	3	2014/1/1	-30.69,23.93	South Africa			https://www.nature.com/articles/s41467-018-07779-6	FLC,VRC	CAS,MIF,AMB	ANI,5FC	1	0.5		128			4				0.38		0.5
Candida_auris	PRJNA328792	SRR3883460	B11101	280	SAMN05379579	clinical	110.864	99.647	2	1	2	2014/1/1	29.88,69.54	Pakistan			https://www.nature.com/articles/s41467-018-07779-6	FLC,AMB	MIF
Candida_auris	PRJNA328792	SRR3883461	B11228	281	SAMN05379616	clinical	132.481	99.5286	3	3	3	2014/1/1	-30.69,23.93	South Africa			https://www.nature.com/articles/s41467-018-07779-6	FLC	MIF,AMB
Candida_auris	PRJNA328792	SRR3883462	B11229	282	SAMN05379617	clinical	121.875	99.3047	3	3	3	2014/1/1	-30.69,23.93	South Africa			https://www.nature.com/articles/s41467-018-07779-6	FLC,VRC	ANI,CAS,MIF,AMB	5FC	0.5	0.25		64			8				0.38		0.5
Candida_auris	PRJNA328792	SRR3883463	B11230	283	SAMN05379618	clinical	95.4634	99.345	3	3	3	2014/1/1	-30.69,23.93	South Africa			https://www.nature.com/articles/s41467-018-07779-6	FLC	MIF,AMB
Candida_auris	PRJNA328792	SRR3883464	B11243	284	SAMN05379619	clinical	84.8606	99.1731	1		1	2013/1/1	6.87,-66.30	Venezuela			https://www.nature.com/articles/s41467-018-07779-6	FLC,VRC	CAS	ANI,AMB,5FC	1	0.5		512			8				0.75		0.5
Candida_auris	PRJNA328792	SRR3883465	B11244	285	SAMN05379620	clinical	109.042	99.1989	1		1	2012/1/1	6.87,-66.30	Venezuela			https://www.nature.com/articles/s41467-018-07779-6
Candida_auris	PRJNA328792	SRR3883466	B11245	286	SAMN05379621	clinical	108.094	99.1989	1		1	2012/1/1	6.87,-66.30	Venezuela			https://www.nature.com/articles/s41467-018-07779-6
Candida_auris	PRJNA328792	SRR3883467	B11246	287	SAMN05379622	clinical	95.0662	99.2005	1		1	2012/1/1	6.87,-66.30	Venezuela			https://www.nature.com/articles/s41467-018-07779-6
Candida_auris	PRJNA328792	SRR3883468	B11247	288	SAMN05379623	clinical	136.443	99.1071	1		1	2012/1/1	6.87,-66.30	Venezuela			https://www.nature.com/articles/s41467-018-07779-6
Candida_auris	PRJNA328792	SRR3883470	B11102	289	SAMN05379580	clinical	108.429	99.6632	2		2	2014/1/1	29.88,69.54	Pakistan			https://www.nature.com/articles/s41467-018-07779-6
Candida_auris	PRJNA328792	SRR3883471	B11103	290	SAMN05379581	clinical	109.077	99.6432	2	1	2	2015/1/1	29.88,69.54	Pakistan			https://www.nature.com/articles/s41467-018-07779-6	FLC	MIF,AMB
Candida_auris	PRJNA328792	SRR3883472	B11105	291	SAMN05379583	clinical	111.321	99.6719	2	1	2	2015/1/1	29.88,69.54	Pakistan			https://www.nature.com/articles/s41467-018-07779-6	FLC	MIF,AMB
Candida_auris	PRJNA328792	SRR3883473	B11112	292	SAMN05379584	clinical	123.209	99.7683	2	1	2	2015/1/1	29.88,69.54	Pakistan			https://www.nature.com/articles/s41467-018-07779-6	FLC	MIF,AMB
Candida_auris	PRJNA328792	SRR3883474	B11113	293	SAMN05379585	clinical	109.456	99.6671	2	1	2	2015/1/1	29.88,69.54	Pakistan			https://www.nature.com/articles/s41467-018-07779-6	FLC,AMB	MIF
Candida_auris	PRJNA328792	SRR6220384	B11104	294	SAMN05379582	clinical	287.742	99.6769	2		2	2015/1/1	29.88,69.54	Pakistan			https://www.nature.com/articles/s41467-018-07779-6
Candida_auris	PRJNA415955	SRR7976540	3ea730e4	661	SAMN10222289	clinical	48.547	99.1939	3		3	2017/2/10	51.75,-1.26	United Kingdom	PRJNA415955_Patient_017	1	https://www.nejm.org/doi/10.1056/NEJMoa1714373		MIF,5FC
Candida_auris	PRJNA415955	SRR7976541	6a272250	662	SAMN10222278	clinical	55.453	99.3887	3		3	2017/5/5	51.75,-1.26	United Kingdom	PRJNA415955_Patient_033	1	https://www.nejm.org/doi/10.1056/NEJMoa1714373		MIF,5FC
Candida_auris	PRJNA415955	SRR7976543	dab356d7	663	SAMN10222241	clinical	46.3798	99.3574	3		3	2017/1/15	51.75,-1.26	United Kingdom	PRJNA415955_Patient_006	3	https://www.nejm.org/doi/10.1056/NEJMoa1714373		MIF,5FC
Candida_auris	PRJNA415955	SRR7976544	00037a8c	664	SAMN10222308	clinical	44.7073	99.5211	3		3	2017/4/3	51.75,-1.26	United Kingdom	PRJNA415955_Patient_024	1	https://www.nejm.org/doi/10.1056/NEJMoa1714373		MIF,5FC
Candida_auris	PRJNA415955	SRR7976546	6de79e62	665	SAMN10222276	clinical	46.2578	99.2572	3		3	2017/2/13	51.75,-1.26	United Kingdom	PRJNA415955_Patient_006	4	https://www.nejm.org/doi/10.1056/NEJMoa1714373		MIF,5FC
Candida_auris	PRJNA415955	SRR7976547	29ebd8ab	666	SAMN10222294	clinical	63.77	99.4791	3		3	2017/1/30	51.75,-1.26	United Kingdom	PRJNA415955_Patient_008	2	https://www.nejm.org/doi/10.1056/NEJMoa1714373		MIF,5FC
Candida_auris	PRJNA415955	SRR7976548	73eac925	667	SAMN10222273	clinical	47.1638	99.392	3		3	2017/3/8	51.75,-1.26	United Kingdom	PRJNA415955_Patient_021	1	https://www.nejm.org/doi/10.1056/NEJMoa1714373		MIF,5FC
Candida_auris	PRJNA415955	SRR7976549	c23689e5	668	SAMN10222248	clinical	54.5226	99.5003	3		3	2015/2/2	51.75,-1.26	United Kingdom	PRJNA415955_Patient_001	1	https://www.nejm.org/doi/10.1056/NEJMoa1714373		MIF,5FC
Candida_auris	PRJNA415955	SRR7976550	837752ac	669	SAMN10222267	clinical	46.4774	99.3901	3		3	2016/12/19	51.75,-1.26	United Kingdom	PRJNA415955_Patient_006	2	https://www.nejm.org/doi/10.1056/NEJMoa1714373		MIF,5FC
Candida_auris	PRJNA415955	SRR7976552	d76610dc	670	SAMN10222243	clinical	45.3171	99.361	3		3	2017/2/17	51.75,-1.26	United Kingdom	PRJNA415955_Patient_019	1	https://www.nejm.org/doi/10.1056/NEJMoa1714373		MIF,5FC
Candida_auris	PRJNA415955	SRR7976553	ef28568f	671	SAMN10222233	clinical	43.4425	99.2924	3		3	2017/3/18	51.75,-1.26	United Kingdom	PRJNA415955_Patient_023	1	https://www.nejm.org/doi/10.1056/NEJMoa1714373		MIF,5FC
Candida_auris	PRJNA415955	SRR7976555	015db648	672	SAMN10222306	clinical	42.9791	99.4523	3		3	2017/1/30	51.75,-1.26	United Kingdom	PRJNA415955_Patient_012	2	https://www.nejm.org/doi/10.1056/NEJMoa1714373		MIF,5FC
Candida_auris	PRJNA415955	SRR7976556	8afd8162	673	SAMN10222266	clinical	50.0523	99.3662	3		3	2017/5/22	51.75,-1.26	United Kingdom	PRJNA415955_Patient_034	1	https://www.nejm.org/doi/10.1056/NEJMoa1714373		MIF,5FC
Candida_auris	PRJNA415955	SRR7976557	1ddd9db5	674	SAMN10222298	clinical	53.5157	99.3923	3		3	2016/10/25	51.75,-1.26	United Kingdom	PRJNA415955_Patient_006	1	https://www.nejm.org/doi/10.1056/NEJMoa1714373		MIF,5FC
Candida_auris	PRJNA415955	SRR7976558	c0100210	675	SAMN10222250	clinical	43.2265	99.4356	3		3	2017/4/7	51.75,-1.26	United Kingdom	PRJNA415955_Patient_029	1	https://www.nejm.org/doi/10.1056/NEJMoa1714373		MIF,5FC
Candida_auris	PRJNA415955	SRR7976559	9534ddf6	676	SAMN10222261	clinical	49.0871	99.3889	3		3	2017/3/22	51.75,-1.26	United Kingdom	PRJNA415955_Patient_020	1	https://www.nejm.org/doi/10.1056/NEJMoa1714373		MIF,5FC
Candida_auris	PRJNA415955	SRR7976560	df7a245a	677	SAMN10222239	clinical	43.0418	99.4558	3		3	2017/5/16	51.75,-1.26	United Kingdom	PRJNA415955_TempProbe5	1	https://www.nejm.org/doi/10.1056/NEJMoa1714373		MIF,5FC
Candida_auris	PRJNA415955	SRR7976562	5939429a	678	SAMN10222282	clinical	56.2927	99.3317	3		3	2017/4/14	51.75,-1.26	United Kingdom	PRJNA415955_Patient_025	3	https://www.nejm.org/doi/10.1056/NEJMoa1714373		MIF,5FC
Candida_auris	PRJNA415955	SRR7976564	45a123c9	679	SAMN10222286	clinical	41.8049	99.4076	3		3	2017/1/10	51.75,-1.26	United Kingdom	PRJNA415955_Patient_013	1	https://www.nejm.org/doi/10.1056/NEJMoa1714373		MIF,5FC
Candida_auris	PRJNA415955	SRR7976565	71179493	680	SAMN10222275	clinical	51.439	99.3321	3		3	2017/3/27	51.75,-1.26	United Kingdom	PRJNA415955_Patient_025	1	https://www.nejm.org/doi/10.1056/NEJMoa1714373		MIF,5FC
Candida_auris	PRJNA415955	SRR7976566	bd55b7f6	681	SAMN10222253	clinical	50.7875	99.4236	3		3	2017/1/24	51.75,-1.26	United Kingdom	PRJNA415955_Patient_013	2	https://www.nejm.org/doi/10.1056/NEJMoa1714373		MIF,5FC
Candida_auris	PRJNA415955	SRR7976567	dee255d7	682	SAMN10222240	clinical	44.2857	99.4589	3		3	2017/5/31	51.75,-1.26	United Kingdom	PRJNA415955_Patient_022	1	https://www.nejm.org/doi/10.1056/NEJMoa1714373		MIF,5FC
Candida_auris	PRJNA415955	SRR7976568	7ad4d665	683	SAMN10222270	clinical	44.324	99.4874	3		3	2017/1/30	51.75,-1.26	United Kingdom	PRJNA415955_Patient_010	2	https://www.nejm.org/doi/10.1056/NEJMoa1714373		MIF,5FC
Candida_auris	PRJNA415955	SRR7976569	8fda3b08	684	SAMN10222263	clinical	63.7178	99.5553	3		3	2017/2/15	51.75,-1.26	United Kingdom	PRJNA415955_Patient_011	3	https://www.nejm.org/doi/10.1056/NEJMoa1714373		MIF,5FC
Candida_auris	PRJNA415955	SRR7976570	7676a0e8	685	SAMN10222272	clinical	50.0592	99.4034	3		3	2017/1/29	51.75,-1.26	United Kingdom	PRJNA415955_Patient_009	2	https://www.nejm.org/doi/10.1056/NEJMoa1714373		MIF,5FC
Candida_auris	PRJNA415955	SRR7976571	d8de07f5	686	SAMN10222242	clinical	57.7073	99.3778	3		3	2017/5/16	51.75,-1.26	United Kingdom	PRJNA415955_TempProbe4	1	https://www.nejm.org/doi/10.1056/NEJMoa1714373		MIF,5FC
Candida_auris	PRJNA415955	SRR7976573	94d17e80	687	SAMN10222262	clinical	51.3275	99.3937	3		3	2017/1/15	51.75,-1.26	United Kingdom	PRJNA415955_Patient_006	3	https://www.nejm.org/doi/10.1056/NEJMoa1714373		MIF,5FC
Candida_auris	PRJNA415955	SRR7976575	7d57d8ff	688	SAMN10222269	clinical	51.338	99.3138	3		3	2017/4/5	51.75,-1.26	United Kingdom	PRJNA415955_Patient_025	2	https://www.nejm.org/doi/10.1056/NEJMoa1714373		MIF,5FC
Candida_auris	PRJNA415955	SRR7976576	ff4bc014	689	SAMN10222231	clinical	43.2265	99.3553	3		3	2017/5/7	51.75,-1.26	United Kingdom	PRJNA415955_Patient_027	2	https://www.nejm.org/doi/10.1056/NEJMoa1714373		MIF,5FC
Candida_auris	PRJNA415955	SRR7976577	be9e4b5c	690	SAMN10222251	clinical	61.899	99.5442	3		3	2016/12/19	51.75,-1.26	United Kingdom	PRJNA415955_Patient_011	1	https://www.nejm.org/doi/10.1056/NEJMoa1714373		MIF,5FC
Candida_auris	PRJNA415955	SRR7976578	0baa611a	691	SAMN10222302	clinical	48.4111	99.4007	3		3	2017/1/27	51.75,-1.26	United Kingdom	PRJNA415955_Patient_016	1	https://www.nejm.org/doi/10.1056/NEJMoa1714373		MIF,5FC
Candida_auris	PRJNA415955	SRR7976579	6b3d821b	692	SAMN10222277	clinical	45.6376	99.4967	3		3	2015/7/10	51.75,-1.26	United Kingdom	PRJNA415955_Patient_002	1	https://www.nejm.org/doi/10.1056/NEJMoa1714373		MIF,5FC
Candida_auris	PRJNA415955	SRR7976580	2c41e521	693	SAMN10222293	clinical	56.3972	99.5012	3		3	2017/4/26	51.75,-1.26	United Kingdom	PRJNA415955_Patient_032	1	https://www.nejm.org/doi/10.1056/NEJMoa1714373		MIF,5FC
Candida_auris	PRJNA415955	SRR7976581	1df8c0f8	694	SAMN10222297	clinical	46.2195	99.4564	3		3	2017/2/20	51.75,-1.26	United Kingdom	PRJNA415955_Patient_015	3	https://www.nejm.org/doi/10.1056/NEJMoa1714373		MIF,5FC
Candida_auris	PRJNA415955	SRR7976582	3707bbeb	695	SAMN10222291	clinical	52.2369	98.5946	3		3	2015/11/24	51.75,-1.26	United Kingdom	PRJNA415955_Patient_004	1	https://www.nejm.org/doi/10.1056/NEJMoa1714373		MIF,5FC
Candida_auris	PRJNA415955	SRR7976583	bc390223	696	SAMN10222254	clinical	48.439	99.3958	3		3	2017/4/4	51.75,-1.26	United Kingdom	PRJNA415955_Hoist	1	https://www.nejm.org/doi/10.1056/NEJMoa1714373		MIF,5FC
Candida_auris	PRJNA415955	SRR7976584	00ca4766	697	SAMN10222307	clinical	59.8467	99.4707	3		3	2016/11/28	51.75,-1.26	United Kingdom	PRJNA415955_Patient_008	1	https://www.nejm.org/doi/10.1056/NEJMoa1714373		MIF,5FC
Candida_auris	PRJNA415955	SRR7976586	6455f9ee	698	SAMN10222280	clinical	54.2787	99.4095	3		3	2017/1/15	51.75,-1.26	United Kingdom	PRJNA415955_Patient_006	3	https://www.nejm.org/doi/10.1056/NEJMoa1714373		MIF,5FC
Candida_auris	PRJNA415955	SRR7976587	add7c228	699	SAMN10222256	clinical	47.5331	99.4754	3		3	2017/2/13	51.75,-1.26	United Kingdom	PRJNA415955_Patient_010	3	https://www.nejm.org/doi/10.1056/NEJMoa1714373		MIF,5FC
Candida_auris	PRJNA415955	SRR7976589	7ee0cf9c	700	SAMN10222268	clinical	53.8641	99.385	3		3	2017/2/17	51.75,-1.26	United Kingdom	PRJNA415955_Patient_018	1	https://www.nejm.org/doi/10.1056/NEJMoa1714373		MIF,5FC
Candida_auris	PRJNA415955	SRR7976590	73a5efef	701	SAMN10222274	clinical	46.1812	99.467	3		3	2017/3/15	51.75,-1.26	United Kingdom	PRJNA415955_Patient_021	2	https://www.nejm.org/doi/10.1056/NEJMoa1714373		MIF,5FC
Candida_auris	PRJNA415955	SRR7976591	9ad40612	702	SAMN10222259	clinical	50.6551	99.5218	3		3	2016/12/11	51.75,-1.26	United Kingdom	PRJNA415955_Patient_010	1	https://www.nejm.org/doi/10.1056/NEJMoa1714373		MIF,5FC
Candida_auris	PRJNA415955	SRR7976593	5353e0a5	703	SAMN10222283	clinical	51.2718	99.5219	3		3	2017/4/4	51.75,-1.26	United Kingdom	PRJNA415955_TempProbe1	1	https://www.nejm.org/doi/10.1056/NEJMoa1714373		MIF,5FC
Candida_auris	PRJNA415955	SRR7976594	a9056c9e	704	SAMN10222257	clinical	58.2683	99.4728	3		3	2017/1/30	51.75,-1.26	United Kingdom	PRJNA415955_Patient_012	2	https://www.nejm.org/doi/10.1056/NEJMoa1714373		MIF,5FC
Candida_auris	PRJNA415955	SRR7976597	cf851e72	705	SAMN10222245	clinical	53.5052	99.3923	3		3	2016/12/5	51.75,-1.26	United Kingdom	PRJNA415955_Patient_009	1	https://www.nejm.org/doi/10.1056/NEJMoa1714373		MIF,5FC
Candida_auris	PRJNA415955	SRR7976598	9896aa10	706	SAMN10222260	clinical	43.1812	99.4079	3		3	2017/4/9	51.75,-1.26	United Kingdom	PRJNA415955_Patient_030	1	https://www.nejm.org/doi/10.1056/NEJMoa1714373		MIF,5FC
Candida_auris	PRJNA415955	SRR7976599	31d909b2	707	SAMN10222292	clinical	40.6341	99.411	3		3	2017/1/25	51.75,-1.26	United Kingdom	PRJNA415955_Patient_015	1	https://www.nejm.org/doi/10.1056/NEJMoa1714373		MIF,5FC
Candida_auris	PRJNA415955	SRR7976600	baf4dd9e	708	SAMN10222255	clinical	43.2544	99.3398	3		3	2017/3/29	51.75,-1.26	United Kingdom	PRJNA415955_Patient_026	1	https://www.nejm.org/doi/10.1056/NEJMoa1714373		MIF,5FC
Candida_auris	PRJNA415955	SRR7976602	51c54d83	709	SAMN10222285	clinical	51.7805	99.3599	3		3	2017/5/16	51.75,-1.26	United Kingdom	PRJNA415955_TempProbe3	1	https://www.nejm.org/doi/10.1056/NEJMoa1714373		MIF,5FC
Candida_auris	PRJNA415955	SRR7976603	2332aefc	710	SAMN10222296	clinical	52.7631	99.3671	3		3	2017/4/24	51.75,-1.26	United Kingdom	PRJNA415955_Patient_037	1	https://www.nejm.org/doi/10.1056/NEJMoa1714373		MIF,5FC
Candida_auris	PRJNA415955	SRR7976604	d3c92e9a	711	SAMN10222244	clinical	54.0662	99.4939	3		3	2017/1/9	51.75,-1.26	United Kingdom	PRJNA415955_Patient_012	1	https://www.nejm.org/doi/10.1056/NEJMoa1714373		MIF,5FC
Candida_auris	PRJNA415955	SRR7976605	eee58a72	712	SAMN10222234	clinical	58.9721	99.486	3		3	2017/2/8	51.75,-1.26	United Kingdom	PRJNA415955_Patient_015	2	https://www.nejm.org/doi/10.1056/NEJMoa1714373		MIF,5FC
Candida_auris	PRJNA415955	SRR7976606	ec225732	713	SAMN10222235	clinical	57.2509	99.487	3		3	2017/1/30	51.75,-1.26	United Kingdom	PRJNA415955_Patient_008	2	https://www.nejm.org/doi/10.1056/NEJMoa1714373		MIF,5FC
Candida_auris	PRJNA415955	SRR7976607	5cdf1c55	714	SAMN10222281	clinical	57.7805	99.4154	3		3	2017/4/10	51.75,-1.26	United Kingdom	PRJNA415955_Patient_031	1	https://www.nejm.org/doi/10.1056/NEJMoa1714373		MIF,5FC
Candida_auris	PRJNA415955	SRR7976608	e15b3d34	715	SAMN10222238	clinical	49.669	99.4857	3		3	2017/2/13	51.75,-1.26	United Kingdom	PRJNA415955_Patient_010	3	https://www.nejm.org/doi/10.1056/NEJMoa1714373		MIF,5FC
Candida_auris	PRJNA415955	SRR7976609	5346988c	716	SAMN10222284	clinical	56.1568	99.2468	3		3	2017/1/29	51.75,-1.26	United Kingdom	PRJNA415955_Patient_009	2	https://www.nejm.org/doi/10.1056/NEJMoa1714373		MIF,5FC
Candida_auris	PRJNA415955	SRR7976610	bd9754c8	717	SAMN10222252	clinical	42.3798	99.3666	3		3	2017/4/10	51.75,-1.26	United Kingdom	PRJNA415955_Patient_029	2	https://www.nejm.org/doi/10.1056/NEJMoa1714373		MIF,5FC
Candida_auris	PRJNA415955	SRR7976611	05d95077	718	SAMN10222304	clinical	53.5087	99.3798	3		3	2017/2/13	51.75,-1.26	United Kingdom	PRJNA415955_Patient_006	4	https://www.nejm.org/doi/10.1056/NEJMoa1714373		MIF,5FC
Candida_auris	PRJNA415955	SRR7976612	e67f27e8	719	SAMN10222236	clinical	59.7735	99.3935	3		3	2017/2/13	51.75,-1.26	United Kingdom	PRJNA415955_Patient_006	4	https://www.nejm.org/doi/10.1056/NEJMoa1714373		MIF,5FC
Candida_auris	PRJNA415955	SRR7976613	2532dbd9	720	SAMN10222295	clinical	64.4146	99.5345	3		3	2017/1/25	51.75,-1.26	United Kingdom	PRJNA415955_Patient_011	2	https://www.nejm.org/doi/10.1056/NEJMoa1714373		MIF,5FC
Candida_auris	PRJNA415955	SRR7976614	43b4a960	721	SAMN10222287	clinical	44.3101	99.3778	3		3	2016/1/2	51.75,-1.26	United Kingdom	PRJNA415955_Patient_005	1	https://www.nejm.org/doi/10.1056/NEJMoa1714373		MIF,5FC
Candida_auris	PRJNA415955	SRR7976615	1489785f	722	SAMN10222300	clinical	45.0801	99.377	3		3	2017/3/31	51.75,-1.26	United Kingdom	PRJNA415955_Patient_027	1	https://www.nejm.org/doi/10.1056/NEJMoa1714373		MIF,5FC
Candida_auris	PRJNA415955	SRR7976616	c6aca106	723	SAMN10222247	clinical	58.9094	99.2715	3		3	2015/7/13	51.75,-1.26	United Kingdom	PRJNA415955_Patient_003	1	https://www.nejm.org/doi/10.1056/NEJMoa1714373		MIF,5FC
Candida_auris	PRJNA415955	SRR7976617	67f92200	724	SAMN10222279	clinical	49.9233	99.0148	3		3	2017/3/22	51.75,-1.26	United Kingdom	PRJNA415955_Patient_011	4	https://www.nejm.org/doi/10.1056/NEJMoa1714373		MIF,5FC
Candida_auris	PRJNA470683	SRR7140001	B12301	295	SAMN09111931	clinical	135.174	99.0978	1		1	2016/9/1	4.64,-74.11	Colombia	PRJNA470683_27	1	https://academic.oup.com/cid/article/68/1/15/4996781		ANI,CAS,MIF,FLC,ITR,VRC,AMB	POS	0.125	0.06	0.25	8	0.125	0.06	0.25				0.38
Candida_auris	PRJNA470683	SRR7140002	B11800	296	SAMN09111958	clinical	130.662	99.0985	1		1	2016/2/17	10.98,-74.83	Colombia	PRJNA470683_11	1	https://academic.oup.com/cid/article/68/1/15/4996781		ANI,CAS,MIF,ITR,VRC,AMB	FLC,POS	0.5	0.25	0.5	16	0.125	0.06	0.12				0.38
Candida_auris	PRJNA470683	SRR7140003	B12302	297	SAMN09111930	clinical	108.042	99.0585	1		1	2016/9/1	4.64,-74.11	Colombia	PRJNA470683_28	1	https://academic.oup.com/cid/article/68/1/15/4996781
Candida_auris	PRJNA470683	SRR7140004	B11799	298	SAMN09111959	clinical	134.774	99.0418	1	4	1	2015/11/27	10.98,-74.83	Colombia	PRJNA470683_10	1	https://academic.oup.com/cid/article/68/1/15/4996781	ANI	CAS,VRC,AMB	MIF,FLC,ITR,POS	2	0.5	2	16	0.25	0.06	0.5				0.5
Candida_auris	PRJNA470683	SRR7140005	B12317	299	SAMN09111916	clinical	119.125	99.0877	1		1	2016/9/1	10.43,-75.54	Colombia	PRJNA470683_38	1	https://academic.oup.com/cid/article/68/1/15/4996781	POS,AMB	ANI,CAS,MIF,FLC,ITR,VRC		0.06	0.03	0.125	4	0.125	0.125	0.06				3
Candida_auris	PRJNA470683	SRR7140006	B12294	300	SAMN09111938	clinical	112.551	99.088	1		1	2016/9/1	4.64,-74.11	Colombia	PRJNA470683_22	1	https://academic.oup.com/cid/article/68/1/15/4996781	FLC,POS	ANI,CAS,MIF,VRC,AMB	ITR	0.125	0.06	0.25	32	0.25	0.125	0.5				0.5
Candida_auris	PRJNA470683	SRR7140007	B12310	301	SAMN09111922	clinical	120.575	99.1222	1	4	1	2016/9/1	4.64,-74.11	Colombia	PRJNA470683_35	1	https://academic.oup.com/cid/article/68/1/15/4996781		ANI,CAS,MIF,FLC,ITR,VRC,AMB	POS	0.06	0.06	0.25	8	0.125	0.06	0.25				0.5
Candida_auris	PRJNA470683	SRR7140008	B11777	302	SAMN09111976	clinical	135.913	99.103	1	4	1	2015/2/1	10.98,-74.83	Colombia	PRJNA470683_0	1	https://academic.oup.com/cid/article/68/1/15/4996781	ANI,AMB	CAS,MIF,FLC,ITR,POS,VRC		2	0.25	0.5	4	0.125	0.02	0.12				2
Candida_auris	PRJNA470683	SRR7140009	B11852	303	SAMN09111946	clinical	91.3449	98.9863	1	4	1	2016/6/1	4.64,-74.11	Colombia	PRJNA470683_16	1	https://academic.oup.com/cid/article/68/1/15/4996781	FLC,ITR,POS	CAS,MIF,VRC,AMB	ANI	1	0.5	1	32	0.5	0.5	0.5				0.5
Candida_auris	PRJNA470683	SRR7140010	B12299	304	SAMN09111933	clinical	101.767	99.065	1	4	1	2016/9/1	4.64,-74.11	Colombia	PRJNA470683_26	1	https://academic.oup.com/cid/article/68/1/15/4996781	POS	ANI,CAS,MIF,ITR,VRC,AMB	FLC	0.06	0.03	0.125	16	0.125	0.125	0.25				0.38
Candida_auris	PRJNA470683	SRR7140011	B12338	305	SAMN09111896	clinical	108.247	99.2665	1		1	2016/9/1	10.98,-74.83	Colombia	PRJNA470683_53	1	https://academic.oup.com/cid/article/68/1/15/4996781	AMB	ANI,CAS,MIF,FLC,VRC	ITR,POS	0.06	0.06	0.125	4	0.25	0.06	0.06				2
Candida_auris	PRJNA470683	SRR7140012	B11787	306	SAMN09111968	clinical	164.101	98.9525	1	4	1	2015/7/2	10.98,-74.83	Colombia	PRJNA470683_5	1	https://academic.oup.com/cid/article/68/1/15/4996781	ANI	CAS,MIF,ITR,VRC,AMB	FLC,POS	2	0.25	0.5	16	0.06	0.06	0.25				0.38
Candida_auris	PRJNA470683	SRR7140013	B12306	307	SAMN09111926	clinical	110.993	99.1072	1		1	2016/9/1	4.64,-74.11	Colombia	PRJNA470683_32	1	https://academic.oup.com/cid/article/68/1/15/4996781		ANI,CAS,MIF,FLC,ITR,VRC,AMB	POS	0.06	0.06	0.125	8	0.06	0.06	0.125				0.5
Candida_auris	PRJNA470683	SRR7140014	B12323	308	SAMN09111910	clinical	182.146	99.1743	1	4	1	2016/9/1	10.43,-75.54	Colombia	PRJNA470683_40	1	https://academic.oup.com/cid/article/68/1/15/4996781	AMB	ANI,CAS,MIF,FLC,ITR,POS,VRC		0.06	0.03	0.06	4	0.06	0.03	0.06				2
Candida_auris	PRJNA470683	SRR7140015	B11797	309	SAMN09111960	clinical	126.596	99.0241	1		1	2015/10/9	10.98,-74.83	Colombia	PRJNA470683_9	1	https://academic.oup.com/cid/article/68/1/15/4996781		CAS,MIF,FLC,ITR,VRC,AMB	ANI,POS	1	0.25	0.5	8	0.125	0.06	0.12				0.38
Candida_auris	PRJNA470683	SRR7140016	B11806	310	SAMN09111955	clinical	122.436	99.045	1	4	1	2016/5/20	10.98,-74.83	Colombia	PRJNA470683_12	1	https://academic.oup.com/cid/article/68/1/15/4996781		CAS,MIF,FLC,VRC	ANI,ITR,POS,AMB	1	0.25	0.5	4	0.25	0.06	0.03				1
Candida_auris	PRJNA470683	SRR7140017	B12291	311	SAMN09111941	clinical	110.672	99.1273	1		1	2016/9/1	4.64,-74.11	Colombia	PRJNA470683_20	1	https://academic.oup.com/cid/article/68/1/15/4996781	POS	ANI,CAS,MIF,FLC,ITR,VRC,AMB		0.25	0.125	0.25	8	0.06	0.125	0.125				0.5
Candida_auris	PRJNA470683	SRR7140018	B12342	312	SAMN09111895	clinical	101.265	99.0891	1	4	1	2016/9/1	10.43,-75.54	Colombia	PRJNA470683_54	1	https://academic.oup.com/cid/article/68/1/15/4996781	AMB	ANI,CAS,MIF,FLC,ITR,VRC	POS	0.06	0.03	0.125	4	0.125	0.06	0.06				4
Candida_auris	PRJNA470683	SRR7140019	B12332	313	SAMN09111901	clinical	125.073	99.1105	1		1	2016/9/1	10.98,-74.83	Colombia	PRJNA470683_48	1	https://academic.oup.com/cid/article/68/1/15/4996781	AMB	ANI,CAS,MIF,FLC,ITR,POS,VRC		0.03	0.03	0.125	1	0.125	0.03	0.03				2
Candida_auris	PRJNA470683	SRR7140020	B12311	314	SAMN09111921	clinical	130.857	99.1385	1	4	1	2016/9/1	4.64,-74.11	Colombia	PRJNA470683_36	1	https://academic.oup.com/cid/article/68/1/15/4996781	POS	ANI,CAS,MIF,VRC,AMB	FLC,ITR	0.125	0.06	0.25	16	0.25	0.125	0.25				0.5
Candida_auris	PRJNA470683	SRR7140021	B11785	315	SAMN09111969	clinical	190.836	99.0671	1		1	2015/7/1	10.98,-74.83	Colombia	PRJNA470683_4	1	https://academic.oup.com/cid/article/68/1/15/4996781	ANI,AMB	CAS,MIF,FLC,ITR,POS,VRC		2	0.25	0.5	8	0.02	0.02	0.02				2
Candida_auris	PRJNA470683	SRR7140022	B12305	316	SAMN09111927	clinical	156.756	99.1419	1		1	2016/9/1	4.64,-74.11	Colombia	PRJNA470683_31	1	https://academic.oup.com/cid/article/68/1/15/4996781		ANI,CAS,MIF,FLC,ITR,VRC,AMB	POS	0.06	0.03	0.125	8	0.06	0.06	0.125				0.38
Candida_auris	PRJNA470683	SRR7140023	B12327	317	SAMN09111906	clinical	195.662	99.2501	1		1	2016/9/1	10.43,-75.54	Colombia	PRJNA470683_44	1	https://academic.oup.com/cid/article/68/1/15/4996781		ANI,CAS,MIF,FLC,ITR,POS,VRC	AMB	0.016	0.016	0.06	2	0.06	0.03	0.03				0.75
Candida_auris	PRJNA470683	SRR7140024	B12309	318	SAMN09111923	clinical	135.655	99.1571	1		1	2016/9/1	4.64,-74.11	Colombia	PRJNA470683_34	1	https://academic.oup.com/cid/article/68/1/15/4996781		ANI,CAS,MIF,ITR,POS,VRC,AMB	FLC	0.06	0.06	0.125	16	0.125	0.03	0.25				0.5
Candida_auris	PRJNA470683	SRR7140025	B12295	319	SAMN09111937	clinical	154.847	99.1014	1	4	1	2016/9/1	4.64,-74.11	Colombia	PRJNA470683_23	1	https://academic.oup.com/cid/article/68/1/15/4996781	FLC,POS	ANI,CAS,MIF,VRC,AMB	ITR	0.06	0.125	0.25	32	0.25	0.125	0.5				0.5
Candida_auris	PRJNA470683	SRR7140026	B12331	320	SAMN09111902	clinical	109.805	99.1121	1	4	1	2016/9/1	10.43,-75.54	Colombia	PRJNA470683_47	1	https://academic.oup.com/cid/article/68/1/15/4996781	AMB	ANI,CAS,MIF,FLC,ITR,POS,VRC		0.03	0.03	0.125	2	0.125	0.03	0.06				2
Candida_auris	PRJNA470683	SRR7140027	B12328	321	SAMN09111905	clinical	114.927	99.1958	1		1	2016/9/1	10.43,-75.54	Colombia	PRJNA470683_45	1	https://academic.oup.com/cid/article/68/1/15/4996781	AMB	ANI,CAS,MIF,FLC,ITR,POS,VRC		0.03	0.03	0.125	4	0.125	0.03	0.06				2
Candida_auris	PRJNA470683	SRR7140028	B12336	322	SAMN09111898	clinical	98.2404	99.1443	1	4	1	2016/9/1	10.98,-74.83	Colombia	PRJNA470683_51	1	https://academic.oup.com/cid/article/68/1/15/4996781	AMB	ANI,CAS,MIF,FLC,ITR,VRC	POS	0.06	0.03	0.125	4	0.125	0.06	0.06				2
Candida_auris	PRJNA470683	SRR7140029	B11790	323	SAMN09111965	clinical	142.805	99.0726	1		1	2015/8/31	10.98,-74.83	Colombia	PRJNA470683_7	1	https://academic.oup.com/cid/article/68/1/15/4996781	FLC	CAS,MIF,VRC,AMB	ANI,ITR,POS	1	0.03	0.5	32	0.25	0.06	0.25				0.5
Candida_auris	PRJNA470683	SRR7140030	B12303	324	SAMN09111929	clinical	148.526	99.1411	1	4	1	2016/9/1	4.64,-74.11	Colombia	PRJNA470683_29	1	https://academic.oup.com/cid/article/68/1/15/4996781	POS	ANI,CAS,MIF,FLC,ITR,VRC,AMB		0.06	0.03	0.125	8	0.06	0.125	0.125				0.5
Candida_auris	PRJNA470683	SRR7140031	B11780	325	SAMN09111973	clinical	174.962	99.0707	1	4	1	2015/4/16	10.98,-74.83	Colombia	PRJNA470683_2	1	https://academic.oup.com/cid/article/68/1/15/4996781	ANI,AMB	MIF,FLC,VRC	CAS,ITR,POS	2	1	0.5	4	0.25	0.06	0.3				3
Candida_auris	PRJNA470683	SRR7140032	B12293	326	SAMN09111939	clinical	108.742	99.1417	1		1	2016/9/1	4.64,-74.11	Colombia	PRJNA470683_21	1	https://academic.oup.com/cid/article/68/1/15/4996781	FLC,ITR,POS	ANI,CAS,MIF,VRC,AMB		0.25	0.25	0.25	64	0.5	0.125	0.5				0.5
Candida_auris	PRJNA470683	SRR7140033	B11781	327	SAMN09111972	clinical	176.934	99.0443	1	4	1	2015/4/19	10.98,-74.83	Colombia	PRJNA470683_3	1	https://academic.oup.com/cid/article/68/1/15/4996781	ANI	CAS,MIF,FLC,ITR,POS,VRC,AMB		2	0.25	0.5	4	0.02	0.03	0.06				0.38
Candida_auris	PRJNA470683	SRR7140034	B12333	328	SAMN09111900	clinical	105.463	99.1049	1		1	2016/9/1	10.98,-74.83	Colombia	PRJNA470683_49	1	https://academic.oup.com/cid/article/68/1/15/4996781	AMB	ANI,CAS,MIF,FLC,ITR,POS,VRC		0.03	0.03	0.125	2	0.125	0.03	0.03				2
Candida_auris	PRJNA470683	SRR7140035	B12316	329	SAMN09111917	clinical	104.955	99.0662	1		1	2016/9/1	4.64,-74.11	Colombia	PRJNA470683_37	1	https://academic.oup.com/cid/article/68/1/15/4996781		ANI,CAS,MIF,FLC,ITR,POS,VRC,AMB		0.06	0.06	0.06	8	0.125	0.03	0.125				0.38
Candida_auris	PRJNA470683	SRR7140036	B11778	330	SAMN09111975	clinical	146.366	98.797	1		1	2015/2/6	10.98,-74.83	Colombia	PRJNA470683_1	1	https://academic.oup.com/cid/article/68/1/15/4996781	ANI,AMB	CAS,MIF,FLC,ITR,VRC	POS	4	0.5	0.5	8	0.125	0.06	0.12				3
Candida_auris	PRJNA470683	SRR7140037	B12329	331	SAMN09111904	clinical	121.659	99.1652	1	4	1	2016/9/1	10.43,-75.54	Colombia	PRJNA470683_46	1	https://academic.oup.com/cid/article/68/1/15/4996781	AMB	ANI,CAS,MIF,FLC,ITR,VRC	POS	0.03	0.03	0.125	2	0.125	0.06	0.06				2
Candida_auris	PRJNA470683	SRR7140038	B12296	332	SAMN09111936	clinical	138.094	99.1179	1	4	1	2016/9/1	4.64,-74.11	Colombia	PRJNA470683_24	1	https://academic.oup.com/cid/article/68/1/15/4996781		ANI,CAS,MIF,FLC,ITR,VRC,AMB	POS	0.125	0.06	0.125	4	0.125	0.06	0.125				0.5
Candida_auris	PRJNA470683	SRR7140039	B11850	333	SAMN09111948	clinical	85.8328	99.0144	1	4	1	2016/6/1	4.64,-74.11	Colombia	PRJNA470683_14	1	https://academic.oup.com/cid/article/68/1/15/4996781	ITR,POS	ANI,CAS,MIF,FLC,VRC,AMB		0.5	0.25	1	8	0.5	0.25	0.06				0.5
Candida_auris	PRJNA470683	SRR7140040	B11851	334	SAMN09111947	clinical	103.714	98.9952	1		1	2016/6/1	4.64,-74.11	Colombia	PRJNA470683_15	1	https://academic.oup.com/cid/article/68/1/15/4996781	FLC,ITR,POS	CAS,MIF,VRC,AMB	ANI	1	0.25	1	32	0.5	0.25	0.5				0.38
Candida_auris	PRJNA470683	SRR7140041	B11788	335	SAMN09111967	clinical	158.916	99.0403	1	4	1	2015/8/5	10.98,-74.83	Colombia	PRJNA470683_6	1	https://academic.oup.com/cid/article/68/1/15/4996781	ANI,FLC,POS,VRC	CAS,MIF,AMB	ITR	2	0.5	0.5	64	0.25	0.12	4				0.38
Candida_auris	PRJNA470683	SRR7140042	B12290	336	SAMN09111942	clinical	105.774	99.0983	1	4	1	2016/9/1	4.64,-74.11	Colombia	PRJNA470683_19	1	https://academic.oup.com/cid/article/68/1/15/4996781		ANI,CAS,MIF,VRC,AMB	FLC,ITR,POS	0.06	0.06	0.125	16	0.25	0.06	0.25				0.5
Candida_auris	PRJNA470683	SRR7140043	B12298	337	SAMN09111934	clinical	131.474	99.064	1	4	1	2016/9/1	4.64,-74.11	Colombia	PRJNA470683_25	1	https://academic.oup.com/cid/article/68/1/15/4996781	POS	ANI,CAS,MIF,VRC,AMB	FLC,ITR	0.06	0.06	0.25	16	0.25	0.125	0.25				0.5
Candida_auris	PRJNA470683	SRR7140044	B12304	338	SAMN09111928	clinical	108.098	99.0815	1	4	1	2016/9/1	4.64,-74.11	Colombia	PRJNA470683_30	1	https://academic.oup.com/cid/article/68/1/15/4996781		ANI,CAS,MIF,FLC,ITR,POS,VRC,AMB		0.06	0.03	0.125	8	0.06	0.03	0.125				0.38
Candida_auris	PRJNA470683	SRR7140045	B11849	339	SAMN09111949	clinical	84.5192	99.0314	1		1	2016/6/1	4.64,-74.11	Colombia	PRJNA470683_13	1	https://academic.oup.com/cid/article/68/1/15/4996781	ITR	CAS,MIF,FLC,POS,VRC,AMB	ANI	1	0.25	0.5	4	0.5	0.03	0.06				0.38
Candida_auris	PRJNA470683	SRR7140046	B12325	340	SAMN09111908	clinical	123.725	99.1289	1		1	2016/9/1	10.43,-75.54	Colombia	PRJNA470683_42	1	https://academic.oup.com/cid/article/68/1/15/4996781	AMB	ANI,CAS,MIF,FLC,VRC	ITR,POS	0.06	0.06	0.125	4	0.25	0.06	0.06				2
Candida_auris	PRJNA470683	SRR7140047	B12287	341	SAMN09111944	clinical	110.986	99.0689	1	4	1	2016/9/1	4.64,-74.11	Colombia	PRJNA470683_18	1	https://academic.oup.com/cid/article/68/1/15/4996781		ANI,CAS,MIF,ITR,VRC,AMB	FLC,POS	0.06	0.06	0.25	16	0.06	0.06	0.25				0.5
Candida_auris	PRJNA470683	SRR7140048	B12335	342	SAMN09111899	clinical	124.369	99.1705	1		1	2016/9/1	10.98,-74.83	Colombia	PRJNA470683_50	1	https://academic.oup.com/cid/article/68/1/15/4996781	AMB	ANI,CAS,MIF,FLC,ITR,VRC	POS	0.06	0.03	0.125	4	0.125	0.06	0.06				2
Candida_auris	PRJNA470683	SRR7140049	B12324	343	SAMN09111909	clinical	165.233	99.1656	1		1	2016/9/1	10.43,-75.54	Colombia	PRJNA470683_41	1	https://academic.oup.com/cid/article/68/1/15/4996781		ANI,CAS,MIF,FLC,ITR,POS,VRC	AMB	0.06	0.03	0.03	4	0.06	0.03	0.06				1
Candida_auris	PRJNA470683	SRR7140050	B12326	344	SAMN09111907	clinical	118.798	99.0922	1		1	2016/9/1	10.43,-75.54	Colombia	PRJNA470683_43	1	https://academic.oup.com/cid/article/68/1/15/4996781	AMB	ANI,CAS,MIF,FLC,ITR,VRC	POS	0.06	0.06	0.125	4	0.125	0.06	0.06				2
Candida_auris	PRJNA470683	SRR7140051	B12337	345	SAMN09111897	clinical	104.547	99.1503	1		1	2016/9/1	10.98,-74.83	Colombia	PRJNA470683_52	1	https://academic.oup.com/cid/article/68/1/15/4996781	AMB	ANI,CAS,MIF,FLC,VRC	ITR,POS	0.06	0.03	0.125	4	0.25	0.06	0.06				3
Candida_auris	PRJNA470683	SRR7140052	B12307	346	SAMN09111925	clinical	127.659	99.1178	1		1	2016/9/1	4.64,-74.11	Colombia	PRJNA470683_33	1	https://academic.oup.com/cid/article/68/1/15/4996781		ANI,CAS,MIF,FLC,ITR,VRC,AMB	POS	0.06	0.06	0.125	8	0.06	0.06	0.125				0.5
Candida_auris	PRJNA470683	SRR7140053	B12318	347	SAMN09111915	clinical	57.8815	98.9929	1		1	2016/9/1	10.43,-75.54	Colombia	PRJNA470683_39	1	https://academic.oup.com/cid/article/68/1/15/4996781	POS	ANI,CAS,MIF,FLC,VRC	ITR,AMB	0.03	0.03	0.125	4	0.25	0.125	0.03				1
Candida_auris	PRJNA470683	SRR7140054	B11856	348	SAMN09111945	clinical	80.8014	98.9909	1	4	1	2016/6/1	4.64,-74.11	Colombia	PRJNA470683_17	1	https://academic.oup.com/cid/article/68/1/15/4996781	ANI,ITR,POS	CAS,MIF,FLC,AMB	VRC	2	0.5	1	4	1	0.25	1				0.5
Candida_auris	PRJNA470683	SRR7140055	B11794	349	SAMN09111962	clinical	130.387	99.0374	1	4	1	2015/9/7	10.98,-74.83	Colombia	PRJNA470683_8	1	https://academic.oup.com/cid/article/68/1/15/4996781	POS	CAS,MIF,VRC,AMB	ANI,FLC,ITR	1	0.25	0.5	16	0.25	0.25	0.12				0.38
Candida_auris	PRJNA470683	SRR7140056	B11783	350	SAMN09111970	clinical	126.599	99.0693	1		1	2015/6/16	10.98,-74.83	Colombia	PRJNA470683_57	1	https://academic.oup.com/cid/article/68/1/15/4996781	ANI	CAS,MIF,FLC,ITR,POS,VRC,AMB		2	0.25	0.5	8	0.125	0.02	0.12				0.5
Candida_auris	PRJNA470683	SRR7140057	B11779	351	SAMN09111974	clinical	140.153	99.0676	1		1	2015/2/11	10.98,-74.83	Colombia	PRJNA470683_55	1	https://academic.oup.com/cid/article/68/1/15/4996781	ANI	CAS,MIF,FLC,VRC	ITR,POS,AMB	2	0.5	0.5	4	0.25	0.06	0.12				1
Candida_auris	PRJNA470683	SRR7140058	B12292	352	SAMN09111940	clinical	152.132	99.1633	1	4	1	2016/9/1	4.64,-74.11	Colombia	PRJNA470683_70	1	https://academic.oup.com/cid/article/68/1/15/4996781	FLC	ANI,CAS,MIF,VRC,AMB	ITR,POS	0.25	0.125	0.25	32	0.25	0.06	0.5				0.5
Candida_auris	PRJNA470683	SRR7140059	B12289	353	SAMN09111943	clinical	140.878	99.1243	1	4	1	2016/9/1	4.64,-74.11	Colombia	PRJNA470683_69	1	https://academic.oup.com/cid/article/68/1/15/4996781	POS	ANI,CAS,MIF,VRC,AMB	FLC,ITR	0.125	0.06	0.25	16	0.25	0.125	0.25				0.5
Candida_auris	PRJNA470683	SRR7140060	B12321	354	SAMN09111912	clinical	99.0174	99.0808	1		1	2016/9/1	10.43,-75.54	Colombia	PRJNA470683_79	1	https://academic.oup.com/cid/article/68/1/15/4996781		ANI,CAS,MIF,FLC,ITR,VRC	POS,AMB	0.06	0.06	0.25	2	0.125	0.06	0.06				0.75
Candida_auris	PRJNA470683	SRR7140061	B12308	355	SAMN09111924	clinical	158.366	99.2458	1		1	2016/9/1	4.64,-74.11	Colombia	PRJNA470683_73	1	https://academic.oup.com/cid/article/68/1/15/4996781		ANI,CAS,MIF,FLC,ITR,POS,VRC,AMB		0.125	0.06	0.125	4	0.125	0.03	0.03				0.38
Candida_auris	PRJNA470683	SRR7140062	B11795	356	SAMN09111961	clinical	157.735	99.0782	1		1	2015/9/8	10.98,-74.83	Colombia	PRJNA470683_61	1	https://academic.oup.com/cid/article/68/1/15/4996781	POS	CAS,MIF,VRC,AMB	ANI,FLC,ITR	1	0.25	0.25	16	0.25	0.25	0.12				0.25
Candida_auris	PRJNA470683	SRR7140063	B12314	357	SAMN09111919	clinical	48.8084	98.964	1		1	2016/9/1	4.64,-74.11	Colombia	PRJNA470683_75	1	https://academic.oup.com/cid/article/68/1/15/4996781		ANI,CAS,MIF,VRC,AMB	FLC,ITR,POS	0.125	0.06	0.125	16	0.25	0.06	0.5				0.5
Candida_auris	PRJNA470683	SRR7140064	B11846	358	SAMN09111952	clinical	93.3693	98.969	1	4	1	2016/7/1	10.43,-75.54	Colombia	PRJNA470683_66	1	https://academic.oup.com/cid/article/68/1/15/4996781	FLC,ITR,POS	ANI,CAS,MIF,VRC,AMB		0.25	0.06	0.5	32	0.5	0.5	0.25				0.25
Candida_auris	PRJNA470683	SRR7140065	B11848	359	SAMN09111950	clinical	81.899	98.9777	1	4	1	2016/7/1	10.43,-75.54	Colombia	PRJNA470683_68	1	https://academic.oup.com/cid/article/68/1/15/4996781	ANI,POS,AMB	CAS,FLC,VRC	MIF,ITR	2	0.25	2	4	0.25	0.125	0.06				3
Candida_auris	PRJNA470683	SRR7140066	B11847	360	SAMN09111951	clinical	80.0418	99.0153	1		1	2016/7/1	10.43,-75.54	Colombia	PRJNA470683_67	1	https://academic.oup.com/cid/article/68/1/15/4996781	POS,AMB	CAS,MIF,FLC,ITR,VRC	ANI	1	0.25	1	4	0.125	0.25	0.06				4
Candida_auris	PRJNA470683	SRR7140067	B11782	361	SAMN09111971	clinical	193.983	98.8977	1	4	1	2015/5/8	10.98,-74.83	Colombia	PRJNA470683_56	1	https://academic.oup.com/cid/article/68/1/15/4996781	ANI,AMB	CAS,MIF,FLC,ITR,VRC	POS	2	0.25	0.5	4	0.125	0.06	0.06				3
Candida_auris	PRJNA470683	SRR7140068	B12312	362	SAMN09111920	clinical	117.265	99.1585	1	4	1	2016/9/1	4.64,-74.11	Colombia	PRJNA470683_74	1	https://academic.oup.com/cid/article/68/1/15/4996781		ANI,CAS,MIF,VRC,AMB	FLC,ITR,POS	0.125	0.06	0.125	16	0.25	0.06	0.25				0.38
Candida_auris	PRJNA470683	SRR7140069	B12300	363	SAMN09111932	clinical	174.693	99.1215	1		1	2016/9/1	4.64,-74.11	Colombia	PRJNA470683_72	1	https://academic.oup.com/cid/article/68/1/15/4996781		ANI,CAS,MIF,ITR,VRC,AMB	FLC,POS	0.06	0.03	0.125	16	0.125	0.06	0.125				0.5
Candida_auris	PRJNA470683	SRR7140070	B11791	364	SAMN09111964	clinical	179.39	99.0645	1	4	1	2015/8/31	10.98,-74.83	Colombia	PRJNA470683_59	1	https://academic.oup.com/cid/article/68/1/15/4996781	POS	ANI,CAS,MIF,ITR,VRC,AMB	FLC	0.5	0.25	0.25	16	0.125	0.12	0.12				0.5
Candida_auris	PRJNA470683	SRR7140071	B11793	365	SAMN09111963	clinical	120.578	98.6765	1	4	1	2015/9/4	10.98,-74.83	Colombia	PRJNA470683_60	1	https://academic.oup.com/cid/article/68/1/15/4996781		ANI,CAS,MIF,FLC,ITR,VRC,AMB	POS	0.5	0.25	0.25	8	0.125	0.06	0.12				0.25
Candida_auris	PRJNA470683	SRR7140072	B12322	366	SAMN09111911	clinical	161.798	99.1827	1	4	1	2016/9/1	10.43,-75.54	Colombia	PRJNA470683_80	1	https://academic.oup.com/cid/article/68/1/15/4996781		ANI,CAS,MIF,FLC,ITR,VRC	POS,AMB	0.06	0.06	0.125	4	0.125	0.06	0.06				1
Candida_auris	PRJNA470683	SRR7140073	B12330	367	SAMN09111903	clinical	106.39	99.1181	1		1	2016/9/1	10.43,-75.54	Colombia	PRJNA470683_81	1	https://academic.oup.com/cid/article/68/1/15/4996781	AMB	ANI,CAS,MIF,FLC,ITR,VRC	POS	0.06	0.03	0.125	4	0.125	0.06	0.06				2
Candida_auris	PRJNA470683	SRR7140074	B12297	368	SAMN09111935	clinical	139.672	99.1026	1		1	2016/9/1	4.64,-74.11	Colombia	PRJNA470683_71	1	https://academic.oup.com/cid/article/68/1/15/4996781		ANI,CAS,MIF,FLC,ITR,POS,VRC,AMB		0.125	0.125	0.25	8	0.06	0.03	0.125				0.5
Candida_auris	PRJNA470683	SRR7140075	B11805	369	SAMN09111956	clinical	152.571	99.1001	1	4	1	2016/3/18	10.98,-74.83	Colombia	PRJNA470683_63	1	https://academic.oup.com/cid/article/68/1/15/4996781	AMB	CAS,MIF,FLC,ITR,POS,VRC	ANI	1	0.25	0.5	4	0.06	0.03	0.06				2
Candida_auris	PRJNA470683	SRR7140076	B12315	370	SAMN09111918	clinical	70.2439	99.1027	1	4	1	2016/9/1	4.64,-74.11	Colombia	PRJNA470683_76	1	https://academic.oup.com/cid/article/68/1/15/4996781		ANI,CAS,MIF,FLC,ITR,VRC,AMB	POS	0.06	0.06	0.125	8	0.125	0.06	0.25				0.5
Candida_auris	PRJNA470683	SRR7140077	B11802	371	SAMN09111957	clinical	139.449	99.0913	1	4	1	2016/3/15	10.98,-74.83	Colombia	PRJNA470683_62	1	https://academic.oup.com/cid/article/68/1/15/4996781		ANI,CAS,MIF,ITR,POS,VRC,AMB	FLC	0.25	0.25	0.5	16	0.125	0.03	0.12				0.25
Candida_auris	PRJNA470683	SRR7140078	B11844	372	SAMN09111953	clinical	83.7979	99.0285	1	4	1	2016/7/1	10.43,-75.54	Colombia	PRJNA470683_65	1	https://academic.oup.com/cid/article/68/1/15/4996781	ITR,POS,AMB	CAS,MIF,FLC,VRC	ANI	1	0.5	1	4	0.5	0.25	0.06				2
Candida_auris	PRJNA470683	SRR7140079	B12320	373	SAMN09111913	clinical	118.568	99.1292	1		1	2016/9/1	10.43,-75.54	Colombia	PRJNA470683_78	1	https://academic.oup.com/cid/article/68/1/15/4996781	AMB	ANI,CAS,MIF,FLC,ITR,VRC	POS	0.06	0.06	0.125	2	0.125	0.06	0.06				2
Candida_auris	PRJNA470683	SRR7140080	B11807	374	SAMN09111954	clinical	107.443	99.0309	1	4	1	2016/5/24	10.98,-74.83	Colombia	PRJNA470683_64	1	https://academic.oup.com/cid/article/68/1/15/4996781	FLC	CAS,MIF,VRC,AMB	ANI,ITR,POS	1	0.5	0.5	32	0.25	0.06	0.25				0.38
Candida_auris	PRJNA470683	SRR7140081	B12319	375	SAMN09111914	clinical	127.328	99.1352	1	4	1	2016/9/1	10.43,-75.54	Colombia	PRJNA470683_77	1	https://academic.oup.com/cid/article/68/1/15/4996781	AMB	ANI,CAS,MIF,FLC,VRC	ITR,POS	0.06	0.03	0.125	2	0.25	0.06	0.06				2
Candida_auris	PRJNA470683	SRR7140082	B11789	376	SAMN09111966	clinical	134.913	98.9614	1		1	2015/8/13	10.98,-74.83	Colombia	PRJNA470683_58	1	https://academic.oup.com/cid/article/68/1/15/4996781	ANI,ITR,POS	CAS,MIF,VRC,AMB	FLC	2	0.5	1	16	0.5	0.25	0.25				0.5
Candida_auris	PRJNA480539	SRR7507279	Candida_auris_CA_isolate	377	SAMN09638205	clinical	591.704	99.7472	2		2	2017/8/15	37.77,-122.42	United States of America			https://www.ncbi.nlm.nih.gov/pmc/articles/PMC6555181	CAS,FLC	VRC	AMB,5FC		8		32			0.032				1		0.5
Candida_auris	PRJNA485022	SRR7657927	FSMC57608	378	SAMN09780833	clinical	148.021	99.3006	3	3	3	2015/1/1	-25.07,133.79	Australia			https://www.ncbi.nlm.nih.gov/pmc/articles/PMC6302580	FLC,VRC	ANI,CAS,MIF,5FC	ITR,POS,AMB	0.12	0.12	0.12	512	0.25	0.06	2				1		0.12
Candida_auris	PRJNA485145	SRR10292114	strain_214	70	SAMN09784499	clinical	146.498	99.7247	2	1	2	2015/10/11	48.85,8.33	Germany	PRJNA485145_germanInternationalTourism_patient0	1	https://wwwnc.cdc.gov/eid/article/25/9/19-0262_article	FLC	ANI,ITR,POS	VRC	0.25			128	0.05	0.03	1
Candida_auris	PRJNA485239	SRR10292311	strain_288	71	SAMN09786746	clinical	171.115	99.7333	2	1	2	2017/7/25	48.14,11.56	Germany	PRJNA485239_germanInternationalTourism_patient2	1	https://wwwnc.cdc.gov/eid/article/25/9/19-0262_article	FLC	ANI,POS,VRC,IVZ	ITR	0.125			128	0.25	0.008	0.25	0.008
Candida_auris	PRJNA485259	SRR10292063	strain_367	69	SAMN09786956	clinical	108.411	99.0855	2	1	2	2017/8/22	48.14,11.56	Germany	PRJNA485259_germanInternationalTourism_patient3	1	https://wwwnc.cdc.gov/eid/article/25/9/19-0262_article	FLC	ANI,POS,VRC,IVZ	ITR	0.125			128	0.25	0.008	0.5	0.008
Candida_auris	PRJNA485409	SRR10277313	strain_394	66	SAMN09789397	clinical	145.753	99.6896	2	1	2		50.93,6.92	Germany	PRJNA485409_germanInternationalTourism_patient1	1	https://wwwnc.cdc.gov/eid/article/25/9/19-0262_article	FLC,ITR,POS,VRC,IVZ	ANI		0.25			128	2	0.5	2	1
Candida_auris	PRJNA485414	SRR10290272	strain_394	67	SAMN09789398	clinical	164.209	99.7012	2		2		50.93,6.92	Germany	PRJNA485414_germanInternationalTourism_patient1	2	https://wwwnc.cdc.gov/eid/article/25/9/19-0262_article	FLC,ITR,POS,VRC,IVZ	ANI		0.25			128	2	0.5	2	1
Candida_auris	PRJNA485415	SRR10290621	strain_394	68	SAMN09789399	clinical	153.226	99.5146	2		2		50.93,6.92	Germany	PRJNA485415_germanInternationalTourism_patient1	3	https://wwwnc.cdc.gov/eid/article/25/9/19-0262_article	FLC,ITR,POS,VRC,IVZ	ANI		0.25			128	2	0.5	2	1
Candida_auris	PRJNA493622	SRR7909129	B12079	379	SAMN10139524	clinical	72.0523	99.6599	2		2	2016/10/1	40.71,-74.01	United States of America			https://www.thelancet.com/journals/laninf/article/PIIS1473-3099(18)30597-8/fulltext
Candida_auris	PRJNA493622	SRR7909130	B12879	380	SAMN10139253	clinical	107.557	99.6506	2		2	2017/5/3	40.06,-74.41	United States of America			https://www.thelancet.com/journals/laninf/article/PIIS1473-3099(18)30597-8/fulltext
Candida_auris	PRJNA493622	SRR7909131	B12800	381	SAMN10139282	clinical	137.021	99.6925	2		2	2017/3/10	40.71,-74.01	United States of America			https://www.thelancet.com/journals/laninf/article/PIIS1473-3099(18)30597-8/fulltext
Candida_auris	PRJNA493622	SRR7909132	B12600	382	SAMN10139345	clinical	228.983	99.7272	2		2	2017/1/6	40.71,-74.01	United States of America			https://www.thelancet.com/journals/laninf/article/PIIS1473-3099(18)30597-8/fulltext
Candida_auris	PRJNA493622	SRR7909133	B12553	383	SAMN10139363	clinical	82.5854	99.6376	2	1	2	2017/2/24	40.06,-74.41	United States of America			https://www.thelancet.com/journals/laninf/article/PIIS1473-3099(18)30597-8/fulltext	FLC,AMB	MIF
Candida_auris	PRJNA493622	SRR7909134	B12734	384	SAMN10139300	clinical	45.6237	99.6191	2	1	2	2017/4/2	40.06,-74.41	United States of America			https://www.thelancet.com/journals/laninf/article/PIIS1473-3099(18)30597-8/fulltext	FLC,AMB	MIF
Candida_auris	PRJNA493622	SRR7909135	B12677	385	SAMN10139320	clinical	106.307	99.6293	2		2	2017/3/8	40.71,-74.01	United States of America			https://www.thelancet.com/journals/laninf/article/PIIS1473-3099(18)30597-8/fulltext
Candida_auris	PRJNA493622	SRR7909136	B12493	386	SAMN10139374	clinical	54.7178	98.9966	1		1	2017/1/23	42.41,-71.38	United States of America			https://www.thelancet.com/journals/laninf/article/PIIS1473-3099(18)30597-8/fulltext
Candida_auris	PRJNA493622	SRR7909137	B11858	387	SAMN10139550	clinical	55.3275	99.631	2	1	2	2015/7/12	40.06,-74.41	United States of America			https://www.thelancet.com/journals/laninf/article/PIIS1473-3099(18)30597-8/fulltext	FLC	MIF,AMB
Candida_auris	PRJNA493622	SRR7909138	B12077	388	SAMN10139526	clinical	100.763	99.1154	1		1	2016/9/7	40.63,-89.40	United States of America			https://www.thelancet.com/journals/laninf/article/PIIS1473-3099(18)30597-8/fulltext
Candida_auris	PRJNA493622	SRR7909139	B12597	389	SAMN10139348	clinical	165.589	99.6992	2		2	2017/1/6	40.71,-74.01	United States of America			https://www.thelancet.com/journals/laninf/article/PIIS1473-3099(18)30597-8/fulltext
Candida_auris	PRJNA493622	SRR7909140	B12898	390	SAMN10139237	clinical	108.045	99.6722	2		2	2017/3/16	40.06,-74.41	United States of America			https://www.thelancet.com/journals/laninf/article/PIIS1473-3099(18)30597-8/fulltext
Candida_auris	PRJNA493622	SRR7909141	B11842	391	SAMN10139552	clinical	82.3171	98.8142	1		1	2016/7/20	40.63,-89.40	United States of America			https://www.thelancet.com/journals/laninf/article/PIIS1473-3099(18)30597-8/fulltext
Candida_auris	PRJNA493622	SRR7909142	B12082	392	SAMN10139522	clinical	55.9408	96.8374	4		4	2016/9/28	40.71,-74.01	United States of America			https://www.thelancet.com/journals/laninf/article/PIIS1473-3099(18)30597-8/fulltext
Candida_auris	PRJNA493622	SRR7909143	B13005	393	SAMN10139212	clinical	148.861	99.6912	2		2	2017/5/17	40.06,-74.41	United States of America			https://www.thelancet.com/journals/laninf/article/PIIS1473-3099(18)30597-8/fulltext
Candida_auris	PRJNA493622	SRR7909144	B12359	394	SAMN10139503	clinical	67.7561	99.6747	2	1	2	2016/10/20	40.71,-74.01	United States of America			https://www.thelancet.com/journals/laninf/article/PIIS1473-3099(18)30597-8/fulltext	FLC	MIF,AMB
Candida_auris	PRJNA493622	SRR7909145	B12378	395	SAMN10139501	clinical	61.3484	99.039	1		1	2016/11/30	40.63,-89.40	United States of America			https://www.thelancet.com/journals/laninf/article/PIIS1473-3099(18)30597-8/fulltext
Candida_auris	PRJNA493622	SRR7909146	B12536	396	SAMN10139370	clinical	56.3484	99.6368	2	1	2	2017/1/26	40.06,-74.41	United States of America			https://www.thelancet.com/journals/laninf/article/PIIS1473-3099(18)30597-8/fulltext	FLC	MIF,AMB
Candida_auris	PRJNA493622	SRR7909147	B12044	397	SAMN10139529	clinical	60.8188	99.6454	2	1	2	2016/8/20	40.71,-74.01	United States of America			https://www.thelancet.com/journals/laninf/article/PIIS1473-3099(18)30597-8/fulltext	FLC,AMB	MIF
Candida_auris	PRJNA493622	SRR7909149	B13001	398	SAMN10139215	clinical	72.7735	99.6742	2		2	2017/5/17	40.06,-74.41	United States of America			https://www.thelancet.com/journals/laninf/article/PIIS1473-3099(18)30597-8/fulltext
Candida_auris	PRJNA493622	SRR7909150	B12459	399	SAMN10139467	clinical	100.272	99.6716	2		2	2016/12/21	40.71,-74.01	United States of America			https://www.thelancet.com/journals/laninf/article/PIIS1473-3099(18)30597-8/fulltext
Candida_auris	PRJNA493622	SRR7909151	B12036	400	SAMN10139534	clinical	140.073	99.1792	1		1	2016/8/20	40.63,-89.40	United States of America			https://www.thelancet.com/journals/laninf/article/PIIS1473-3099(18)30597-8/fulltext
Candida_auris	PRJNA493622	SRR7909152	B12877	401	SAMN10139254	clinical	103.871	99.6545	2		2	2017/5/3	40.06,-74.41	United States of America			https://www.thelancet.com/journals/laninf/article/PIIS1473-3099(18)30597-8/fulltext
Candida_auris	PRJNA493622	SRR7909153	B12428	402	SAMN10139492	clinical	60.3693	99.6637	2		2	2016/12/6	40.06,-74.41	United States of America			https://www.thelancet.com/journals/laninf/article/PIIS1473-3099(18)30597-8/fulltext
Candida_auris	PRJNA493622	SRR7909154	B12598	403	SAMN10139347	clinical	178.397	99.7066	2		2	2017/1/6	40.71,-74.01	United States of America			https://www.thelancet.com/journals/laninf/article/PIIS1473-3099(18)30597-8/fulltext
Candida_auris	PRJNA493622	SRR7909155	B13328	404	SAMN10139198	clinical	119.47	99.6738	2		2	2017/5/31	40.06,-74.41	United States of America			https://www.thelancet.com/journals/laninf/article/PIIS1473-3099(18)30597-8/fulltext
Candida_auris	PRJNA493622	SRR7909156	B12456	405	SAMN10139470	clinical	83.8293	99.6931	2		2	2016/12/23	40.71,-74.01	United States of America			https://www.thelancet.com/journals/laninf/article/PIIS1473-3099(18)30597-8/fulltext
Candida_auris	PRJNA493622	SRR7909157	B12078	406	SAMN10139525	clinical	101.739	99.2932	2		2	2016/9/25	40.71,-74.01	United States of America			https://www.thelancet.com/journals/laninf/article/PIIS1473-3099(18)30597-8/fulltext
Candida_auris	PRJNA493622	SRR7909158	B12189	407	SAMN10139513	clinical	85.1638	99.0831	1		1	2016/10/31	40.63,-89.40	United States of America			https://www.thelancet.com/journals/laninf/article/PIIS1473-3099(18)30597-8/fulltext
Candida_auris	PRJNA493622	SRR7909159	B12446	408	SAMN10139480	clinical	124.422	99.6959	2		2	2016/12/23	40.71,-74.01	United States of America			https://www.thelancet.com/journals/laninf/article/PIIS1473-3099(18)30597-8/fulltext
Candida_auris	PRJNA493622	SRR7909160	B12945	409	SAMN10139223	clinical	128.655	99.6815	2		2	2017/4/26	40.06,-74.41	United States of America			https://www.thelancet.com/journals/laninf/article/PIIS1473-3099(18)30597-8/fulltext
Candida_auris	PRJNA493622	SRR7909161	B11815	410	SAMN10139553	clinical	168.794	99.647	2		2	2016/4/11	39.05,-76.64	United States of America			https://www.thelancet.com/journals/laninf/article/PIIS1473-3099(18)30597-8/fulltext
Candida_auris	PRJNA493622	SRR7909162	B12045	411	SAMN10139528	clinical	71.1429	99.6245	2	1	2	2013/5/11	40.71,-74.01	United States of America			https://www.thelancet.com/journals/laninf/article/PIIS1473-3099(18)30597-8/fulltext	FLC	MIF,AMB
Candida_auris	PRJNA493622	SRR7909163	B12796	412	SAMN10139285	clinical	132.122	99.6944	2		2	2017/4/5	40.71,-74.01	United States of America			https://www.thelancet.com/journals/laninf/article/PIIS1473-3099(18)30597-8/fulltext
Candida_auris	PRJNA493622	SRR7909164	B13006	413	SAMN10139211	clinical	139.627	99.6896	2		2	2017/5/17	40.06,-74.41	United States of America			https://www.thelancet.com/journals/laninf/article/PIIS1473-3099(18)30597-8/fulltext
Candida_auris	PRJNA493622	SRR7909165	B12892	414	SAMN10139242	clinical	132.711	99.6906	2		2	2017/4/28	40.06,-74.41	United States of America			https://www.thelancet.com/journals/laninf/article/PIIS1473-3099(18)30597-8/fulltext
Candida_auris	PRJNA493622	SRR7909166	B12749	415	SAMN10139295	clinical	137.049	99.6943	2	1	2	2017/4/16	40.06,-74.41	United States of America			https://www.thelancet.com/journals/laninf/article/PIIS1473-3099(18)30597-8/fulltext	FLC	MIF,AMB
Candida_auris	PRJNA493622	SRR7909167	B12626	416	SAMN10139334	clinical	58.6516	99.6506	2		2	2017/3/14	40.06,-74.41	United States of America			https://www.thelancet.com/journals/laninf/article/PIIS1473-3099(18)30597-8/fulltext
Candida_auris	PRJNA493622	SRR7909168	B12360	417	SAMN10139502	clinical	85.662	99.6807	2		2	2016/10/20	40.71,-74.01	United States of America			https://www.thelancet.com/journals/laninf/article/PIIS1473-3099(18)30597-8/fulltext
Candida_auris	PRJNA493622	SRR7909169	B12803	418	SAMN10139280	clinical	84.9094	99.6786	2		2	2017/4/1	40.71,-74.01	United States of America			https://www.thelancet.com/journals/laninf/article/PIIS1473-3099(18)30597-8/fulltext
Candida_auris	PRJNA493622	SRR7909170	B12448	419	SAMN10139478	clinical	96.1289	99.7131	2		2	2016/12/23	40.71,-74.01	United States of America			https://www.thelancet.com/journals/laninf/article/PIIS1473-3099(18)30597-8/fulltext
Candida_auris	PRJNA493622	SRR7909171	B12797	420	SAMN10139284	clinical	72.7666	99.645	2		2	2017/4/13	40.71,-74.01	United States of America			https://www.thelancet.com/journals/laninf/article/PIIS1473-3099(18)30597-8/fulltext
Candida_auris	PRJNA493622	SRR7909172	B12031	421	SAMN10139539	clinical	193.401	99.2524	1		1	2016/8/18	40.63,-89.40	United States of America			https://www.thelancet.com/journals/laninf/article/PIIS1473-3099(18)30597-8/fulltext
Candida_auris	PRJNA493622	SRR7909173	B12596	422	SAMN10139349	clinical	154.672	99.701	2		2	2017/2/24	40.06,-74.41	United States of America			https://www.thelancet.com/journals/laninf/article/PIIS1473-3099(18)30597-8/fulltext
Candida_auris	PRJNA493622	SRR7909174	B12603	423	SAMN10139342	clinical	155.742	99.6866	2		2	2017/1/14	40.06,-74.41	United States of America			https://www.thelancet.com/journals/laninf/article/PIIS1473-3099(18)30597-8/fulltext
Candida_auris	PRJNA493622	SRR7909175	B12831	424	SAMN10139265	clinical	114.854	99.6686	2		2	2017/4/18	40.71,-74.01	United States of America			https://www.thelancet.com/journals/laninf/article/PIIS1473-3099(18)30597-8/fulltext
Candida_auris	PRJNA493622	SRR7909176	B12423	425	SAMN10139495	clinical	86.108	99.6854	2	1	2	2016/11/2	40.71,-74.01	United States of America			https://www.thelancet.com/journals/laninf/article/PIIS1473-3099(18)30597-8/fulltext	FLC,AMB	MIF
Candida_auris	PRJNA493622	SRR7909177	B12554	426	SAMN10139362	clinical	84.1324	99.6699	2	1	2	2017/2/19	40.06,-74.41	United States of America			https://www.thelancet.com/journals/laninf/article/PIIS1473-3099(18)30597-8/fulltext	FLC,AMB	MIF
Candida_auris	PRJNA493622	SRR7909178	B12424	427	SAMN10139494	clinical	53.8537	99.6755	2		2	2016/6/7	40.71,-74.01	United States of America			https://www.thelancet.com/journals/laninf/article/PIIS1473-3099(18)30597-8/fulltext
Candida_auris	PRJNA493622	SRR7909179	B12033	428	SAMN10139537	clinical	135.254	99.2025	1		1	2016/8/19	40.63,-89.40	United States of America			https://www.thelancet.com/journals/laninf/article/PIIS1473-3099(18)30597-8/fulltext
Candida_auris	PRJNA493622	SRR7909180	B12419	429	SAMN10139497	clinical	169.763	99.6941	2		2	2017/1/4	40.06,-74.41	United States of America			https://www.thelancet.com/journals/laninf/article/PIIS1473-3099(18)30597-8/fulltext
Candida_auris	PRJNA493622	SRR7909182	B12601	430	SAMN10139344	clinical	172.592	99.7186	2		2	2017/1/6	40.71,-74.01	United States of America			https://www.thelancet.com/journals/laninf/article/PIIS1473-3099(18)30597-8/fulltext
Candida_auris	PRJNA493622	SRR7909185	B12043	431	SAMN10139530	clinical	55.6934	96.8613	4	2	4	2016/8/4	40.71,-74.01	United States of America			https://www.thelancet.com/journals/laninf/article/PIIS1473-3099(18)30597-8/fulltext		MIF,FLC,AMB
Candida_auris	PRJNA493622	SRR7909186	B13551	432	SAMN10139193	clinical	99.1882	99.6763	2		2	2017/6/14	40.06,-74.41	United States of America			https://www.thelancet.com/journals/laninf/article/PIIS1473-3099(18)30597-8/fulltext
Candida_auris	PRJNA493622	SRR7909187	B12943	433	SAMN10139224	clinical	101.707	99.6714	2	1	2	2017/4/19	40.06,-74.41	United States of America			https://www.thelancet.com/journals/laninf/article/PIIS1473-3099(18)30597-8/fulltext	FLC	MIF,AMB
Candida_auris	PRJNA493622	SRR7909188	B13008	434	SAMN10139210	clinical	94.7735	99.6717	2		2	2017/5/17	40.06,-74.41	United States of America			https://www.thelancet.com/journals/laninf/article/PIIS1473-3099(18)30597-8/fulltext
Candida_auris	PRJNA493622	SRR7909189	B11814	435	SAMN10139554	clinical	127.502	99.6526	2		2	2016/4/11	39.05,-76.64	United States of America			https://www.thelancet.com/journals/laninf/article/PIIS1473-3099(18)30597-8/fulltext
Candida_auris	PRJNA493622	SRR7909190	B12700	436	SAMN10139303	clinical	48.2544	97.8462	2		2	2017/2/12	40.06,-74.41	United States of America			https://www.thelancet.com/journals/laninf/article/PIIS1473-3099(18)30597-8/fulltext
Candida_auris	PRJNA493622	SRR7909191	B11885	437	SAMN10139544	clinical	86.3206	99.0752	1		1	2016/8/8	40.63,-89.40	United States of America			https://www.thelancet.com/journals/laninf/article/PIIS1473-3099(18)30597-8/fulltext
Candida_auris	PRJNA493622	SRR7909192	B12552	438	SAMN10139364	clinical	76.8537	99.6858	2	1	2	2017/2/17	40.06,-74.41	United States of America			https://www.thelancet.com/journals/laninf/article/PIIS1473-3099(18)30597-8/fulltext	FLC	MIF,AMB
Candida_auris	PRJNA493622	SRR7909193	B12694	439	SAMN10139307	clinical	110.105	99.4724	2		2	2017/3/9	40.71,-74.01	United States of America			https://www.thelancet.com/journals/laninf/article/PIIS1473-3099(18)30597-8/fulltext
Candida_auris	PRJNA493622	SRR7909194	B12486	440	SAMN10139380	clinical	73.122	99.6772	2		2	2017/1/10	40.71,-74.01	United States of America			https://www.thelancet.com/journals/laninf/article/PIIS1473-3099(18)30597-8/fulltext
Candida_auris	PRJNA493622	SRR7909195	B12091	441	SAMN10139516	clinical	66.7561	99.6529	2		2	2016/10/5	40.71,-74.01	United States of America			https://www.thelancet.com/journals/laninf/article/PIIS1473-3099(18)30597-8/fulltext
Candida_auris	PRJNA493622	SRR7909196	B12817	442	SAMN10139271	clinical	102.725	99.6815	2		2	2017/4/5	40.71,-74.01	United States of America			https://www.thelancet.com/journals/laninf/article/PIIS1473-3099(18)30597-8/fulltext
Candida_auris	PRJNA493622	SRR7909197	B12092	443	SAMN10139515	clinical	60.4948	99.6402	2		2	2016/10/6	40.71,-74.01	United States of America			https://www.thelancet.com/journals/laninf/article/PIIS1473-3099(18)30597-8/fulltext
Candida_auris	PRJNA493622	SRR7909198	B12599	444	SAMN10139346	clinical	163.972	99.6969	2		2	2017/1/6	40.71,-74.01	United States of America			https://www.thelancet.com/journals/laninf/article/PIIS1473-3099(18)30597-8/fulltext
Candida_auris	PRJNA493622	SRR7909199	B12672	445	SAMN10139323	clinical	45.9164	99.5664	2	1	2	2017/3/19	40.71,-74.01	United States of America			https://www.thelancet.com/journals/laninf/article/PIIS1473-3099(18)30597-8/fulltext	FLC	MIF,AMB
Candida_auris	PRJNA493622	SRR7909200	B12229	446	SAMN10139511	clinical	55.0523	98.9756	1		1	2016/11/21	40.63,-89.40	United States of America			https://www.thelancet.com/journals/laninf/article/PIIS1473-3099(18)30597-8/fulltext
Candida_auris	PRJNA493622	SRR7909201	B12562	447	SAMN10139357	clinical	52.7178	99.592	2		2	2017/2/28	40.06,-74.41	United States of America			https://www.thelancet.com/journals/laninf/article/PIIS1473-3099(18)30597-8/fulltext
Candida_auris	PRJNA493622	SRR7909202	B12680	448	SAMN10139318	clinical	92.2369	99.6205	2		2	2017/3/17	40.71,-74.01	United States of America			https://www.thelancet.com/journals/laninf/article/PIIS1473-3099(18)30597-8/fulltext
Candida_auris	PRJNA493622	SRR7909203	B12041	449	SAMN10139532	clinical	71.3763	99.6654	2	1	2	2016/8/14	40.71,-74.01	United States of America			https://www.thelancet.com/journals/laninf/article/PIIS1473-3099(18)30597-8/fulltext	FLC,AMB	MIF
Candida_auris	PRJNA493622	SRR7909205	B12699	450	SAMN10139304	clinical	97.2927	99.2367	2		2	2017/3/7	40.71,-74.01	United States of America			https://www.thelancet.com/journals/laninf/article/PIIS1473-3099(18)30597-8/fulltext
Candida_auris	PRJNA493622	SRR7909206	B12468	451	SAMN10139382	clinical	72.4181	99.6692	2		2	2016/12/15	40.71,-74.01	United States of America			https://www.thelancet.com/journals/laninf/article/PIIS1473-3099(18)30597-8/fulltext
Candida_auris	PRJNA493622	SRR7909207	B12665	452	SAMN10139329	clinical	89.7247	99.6645	2		2	2017/3/20	40.71,-74.01	United States of America			https://www.thelancet.com/journals/laninf/article/PIIS1473-3099(18)30597-8/fulltext
Candida_auris	PRJNA493622	SRR7909208	B12975	453	SAMN10139218	clinical	105.951	99.683	2	1	2	2017/5/3	40.06,-74.41	United States of America			https://www.thelancet.com/journals/laninf/article/PIIS1473-3099(18)30597-8/fulltext	FLC,AMB	MIF
Candida_auris	PRJNA493622	SRR7909209	B12458	454	SAMN10139468	clinical	95.9547	99.6685	2		2	2016/12/21	40.71,-74.01	United States of America			https://www.thelancet.com/journals/laninf/article/PIIS1473-3099(18)30597-8/fulltext
Candida_auris	PRJNA493622	SRR7909210	B12490	455	SAMN10139376	clinical	63.2857	99.6611	2		2	2016/12/26	40.71,-74.01	United States of America			https://www.thelancet.com/journals/laninf/article/PIIS1473-3099(18)30597-8/fulltext
Candida_auris	PRJNA493622	SRR7909211	B12602	456	SAMN10139343	clinical	143.836	99.7006	2		2	2017/1/6	40.71,-74.01	United States of America			https://www.thelancet.com/journals/laninf/article/PIIS1473-3099(18)30597-8/fulltext
Candida_auris	PRJNA493622	SRR7909212	B13318	457	SAMN10139206	clinical	92.1707	99.6537	2		2	2017/5/30	40.06,-74.41	United States of America			https://www.thelancet.com/journals/laninf/article/PIIS1473-3099(18)30597-8/fulltext
Candida_auris	PRJNA493622	SRR7909213	B12695	458	SAMN10139306	clinical	84.7247	99.2792	2		2	2017/3/9	40.71,-74.01	United States of America			https://www.thelancet.com/journals/laninf/article/PIIS1473-3099(18)30597-8/fulltext
Candida_auris	PRJNA493622	SRR7909214	B12681	459	SAMN10139317	clinical	99.7073	99.5145	2		2	2017/3/17	40.71,-74.01	United States of America			https://www.thelancet.com/journals/laninf/article/PIIS1473-3099(18)30597-8/fulltext
Candida_auris	PRJNA493622	SRR7909215	B12452	460	SAMN10139474	clinical	122.307	99.6984	2		2	2016/12/23	40.71,-74.01	United States of America			https://www.thelancet.com/journals/laninf/article/PIIS1473-3099(18)30597-8/fulltext
Candida_auris	PRJNA493622	SRR7909216	B12356	461	SAMN10139506	clinical	62.3554	99.6994	2		2	2016/11/22	40.71,-74.01	United States of America			https://www.thelancet.com/journals/laninf/article/PIIS1473-3099(18)30597-8/fulltext
Candida_auris	PRJNA493622	SRR7909217	B12535	462	SAMN10139371	clinical	63.7352	99.6479	2		2	2017/1/10	40.71,-74.01	United States of America			https://www.thelancet.com/journals/laninf/article/PIIS1473-3099(18)30597-8/fulltext
Candida_auris	PRJNA493622	SRR7909218	B12806	463	SAMN10139278	clinical	63.4564	99.6446	2		2	2017/4/5	40.71,-74.01	United States of America			https://www.thelancet.com/journals/laninf/article/PIIS1473-3099(18)30597-8/fulltext
Candida_auris	PRJNA493622	SRR7909219	B12852	464	SAMN10139259	clinical	100.174	99.6128	2		2	2017/5/10	40.71,-74.01	United States of America			https://www.thelancet.com/journals/laninf/article/PIIS1473-3099(18)30597-8/fulltext
Candida_auris	PRJNA493622	SRR7909220	B11843	465	SAMN10139551	clinical	60.8328	99.0676	1	4	1	2016/5/13	40.63,-89.40	United States of America			https://www.thelancet.com/journals/laninf/article/PIIS1473-3099(18)30597-8/fulltext		MIF,FLC,AMB
Candida_auris	PRJNA493622	SRR7909221	B12388	466	SAMN10139499	clinical	56.7213	99.0471	1	4	1	2016/9/26	40.63,-89.40	United States of America			https://www.thelancet.com/journals/laninf/article/PIIS1473-3099(18)30597-8/fulltext		MIF,FLC,AMB
Candida_auris	PRJNA493622	SRR7909222	B12663	467	SAMN10139331	clinical	89.2822	99.654	2		2	2017/3/20	40.71,-74.01	United States of America			https://www.thelancet.com/journals/laninf/article/PIIS1473-3099(18)30597-8/fulltext
Candida_auris	PRJNA493622	SRR7909223	B12443	468	SAMN10139483	clinical	88.5401	99.6704	2		2	2016/12/23	40.71,-74.01	United States of America			https://www.thelancet.com/journals/laninf/article/PIIS1473-3099(18)30597-8/fulltext
Candida_auris	PRJNA493622	SRR7909224	B12668	469	SAMN10139326	clinical	127.028	99.6254	2		2	2017/3/6	40.71,-74.01	United States of America			https://www.thelancet.com/journals/laninf/article/PIIS1473-3099(18)30597-8/fulltext
Candida_auris	PRJNA493622	SRR7909225	B12888	470	SAMN10139246	clinical	139.101	99.6892	2		2	2017/4/5	40.06,-74.41	United States of America			https://www.thelancet.com/journals/laninf/article/PIIS1473-3099(18)30597-8/fulltext
Candida_auris	PRJNA493622	SRR7909226	B12937	471	SAMN10139227	clinical	49.1533	99.0614	1		1	2017/4/17	40.63,-89.40	United States of America			https://www.thelancet.com/journals/laninf/article/PIIS1473-3099(18)30597-8/fulltext
Candida_auris	PRJNA493622	SRR7909227	B12510	472	SAMN10139373	clinical	55.3275	99.1279	1		1	2017/1/24	40.63,-89.40	United States of America			https://www.thelancet.com/journals/laninf/article/PIIS1473-3099(18)30597-8/fulltext
Candida_auris	PRJNA493622	SRR7909228	B12030	473	SAMN10139540	clinical	146.969	99.2087	1		1	2016/5/17	40.63,-89.40	United States of America			https://www.thelancet.com/journals/laninf/article/PIIS1473-3099(18)30597-8/fulltext
Candida_auris	PRJNA493622	SRR7909229	B12887	474	SAMN10139247	clinical	122.007	99.6862	2		2	2017/3/14	40.06,-74.41	United States of America			https://www.thelancet.com/journals/laninf/article/PIIS1473-3099(18)30597-8/fulltext
Candida_auris	PRJNA493622	SRR7909230	B13325	475	SAMN10139201	clinical	120.746	99.6758	2		2	2017/5/31	40.06,-74.41	United States of America			https://www.thelancet.com/journals/laninf/article/PIIS1473-3099(18)30597-8/fulltext
Candida_auris	PRJNA493622	SRR7909231	B12432	476	SAMN10139488	clinical	53.6341	99.6385	2		2	2016/12/22	40.71,-74.01	United States of America			https://www.thelancet.com/journals/laninf/article/PIIS1473-3099(18)30597-8/fulltext
Candida_auris	PRJNA493622	SRR7909232	B12357	477	SAMN10139505	clinical	63.8537	99.67	2	1	2	2016/11/2	40.71,-74.01	United States of America			https://www.thelancet.com/journals/laninf/article/PIIS1473-3099(18)30597-8/fulltext	FLC	MIF,AMB
Candida_auris	PRJNA493622	SRR7909234	B12461	478	SAMN10139465	clinical	95.1289	99.6907	2		2	2016/12/15	40.71,-74.01	United States of America			https://www.thelancet.com/journals/laninf/article/PIIS1473-3099(18)30597-8/fulltext
Candida_auris	PRJNA493622	SRR7909236	B12969	479	SAMN10139221	clinical	151.334	99.6722	2		2	2017/4/26	40.06,-74.41	United States of America			https://www.thelancet.com/journals/laninf/article/PIIS1473-3099(18)30597-8/fulltext
Candida_auris	PRJNA493622	SRR7909237	B12550	480	SAMN10139366	clinical	86.8571	99.6663	2	1	2	2017/1/25	40.06,-74.41	United States of America			https://www.thelancet.com/journals/laninf/article/PIIS1473-3099(18)30597-8/fulltext	FLC,AMB	MIF
Candida_auris	PRJNA493622	SRR7909238	B11880	481	SAMN10139548	clinical	111.854	99.099	1		1	2016/8/8	40.63,-89.40	United States of America			https://www.thelancet.com/journals/laninf/article/PIIS1473-3099(18)30597-8/fulltext
Candida_auris	PRJNA493622	SRR7909239	B12488	482	SAMN10139378	clinical	68.0662	99.6931	2		2	2017/1/3	40.71,-74.01	United States of America			https://www.thelancet.com/journals/laninf/article/PIIS1473-3099(18)30597-8/fulltext
Candida_auris	PRJNA493622	SRR7909240	B12462	483	SAMN10139464	clinical	107.495	99.6836	2		2	2016/12/10	40.71,-74.01	United States of America			https://www.thelancet.com/journals/laninf/article/PIIS1473-3099(18)30597-8/fulltext
Candida_auris	PRJNA493622	SRR7909241	B13323	484	SAMN10139202	clinical	125.791	99.6785	2		2	2017/5/31	40.06,-74.41	United States of America			https://www.thelancet.com/journals/laninf/article/PIIS1473-3099(18)30597-8/fulltext
Candida_auris	PRJNA493622	SRR7909242	B12926	485	SAMN10139234	clinical	159.7	99.705	2		2	2017/3/16	40.06,-74.41	United States of America			https://www.thelancet.com/journals/laninf/article/PIIS1473-3099(18)30597-8/fulltext
Candida_auris	PRJNA493622	SRR7909243	B12444	486	SAMN10139482	clinical	121.516	99.697	2		2	2016/12/23	40.71,-74.01	United States of America			https://www.thelancet.com/journals/laninf/article/PIIS1473-3099(18)30597-8/fulltext
Candida_auris	PRJNA493622	SRR7909244	B12558	487	SAMN10139360	clinical	75.1568	99.6648	2		2	2017/2/28	40.06,-74.41	United States of America			https://www.thelancet.com/journals/laninf/article/PIIS1473-3099(18)30597-8/fulltext
Candida_auris	PRJNA493622	SRR7909245	B12190	488	SAMN10139512	clinical	95.6411	99.121	1		1	2016/10/31	40.63,-89.40	United States of America			https://www.thelancet.com/journals/laninf/article/PIIS1473-3099(18)30597-8/fulltext
Candida_auris	PRJNA493622	SRR7909246	B13558	489	SAMN10139190	clinical	92.7561	99.6679	2		2	2017/6/14	40.06,-74.41	United States of America			https://www.thelancet.com/journals/laninf/article/PIIS1473-3099(18)30597-8/fulltext
Candida_auris	PRJNA493622	SRR7909247	B12882	490	SAMN10139251	clinical	102.098	99.6822	2		2	2017/5/3	40.06,-74.41	United States of America			https://www.thelancet.com/journals/laninf/article/PIIS1473-3099(18)30597-8/fulltext
Candida_auris	PRJNA493622	SRR7909248	B12029	491	SAMN10139541	clinical	151.767	99.1794	1		1	2016/5/13	40.63,-89.40	United States of America			https://www.thelancet.com/journals/laninf/article/PIIS1473-3099(18)30597-8/fulltext
Candida_auris	PRJNA493622	SRR7909249	B13343	492	SAMN10142006	clinical	77.5122	99.6676	2	1	2	2017/6/22	41.60,-73.09	United States of America			https://www.thelancet.com/journals/laninf/article/PIIS1473-3099(18)30597-8/fulltext	FLC,AMB	MIF
Candida_auris	PRJNA493622	SRR7909250	B11884	493	SAMN10139545	clinical	91.0244	99.0801	1		1	2016/8/8	40.63,-89.40	United States of America			https://www.thelancet.com/journals/laninf/article/PIIS1473-3099(18)30597-8/fulltext
Candida_auris	PRJNA493622	SRR7909251	B12674	494	SAMN10139321	clinical	122.453	99.666	2		2	2017/3/23	40.71,-74.01	United States of America			https://www.thelancet.com/journals/laninf/article/PIIS1473-3099(18)30597-8/fulltext
Candida_auris	PRJNA493622	SRR7909252	B12451	495	SAMN10139475	clinical	107.69	99.6901	2		2	2016/12/23	40.71,-74.01	United States of America			https://www.thelancet.com/journals/laninf/article/PIIS1473-3099(18)30597-8/fulltext
Candida_auris	PRJNA493622	SRR7909253	B12560	496	SAMN10139359	clinical	77.7108	99.6717	2		2	2017/2/28	40.06,-74.41	United States of America			https://www.thelancet.com/journals/laninf/article/PIIS1473-3099(18)30597-8/fulltext
Candida_auris	PRJNA493622	SRR7909255	B12460	497	SAMN10139466	clinical	96.6237	99.6712	2		2	2016/12/15	40.71,-74.01	United States of America			https://www.thelancet.com/journals/laninf/article/PIIS1473-3099(18)30597-8/fulltext
Candida_auris	PRJNA493622	SRR7909256	B12028	498	SAMN10139542	clinical	180.035	99.2186	1		1	2016/5/20	40.63,-89.40	United States of America			https://www.thelancet.com/journals/laninf/article/PIIS1473-3099(18)30597-8/fulltext
Candida_auris	PRJNA493622	SRR7909257	B12923	499	SAMN10139236	clinical	44.561	99.6269	2		2	2017/4/19	40.06,-74.41	United States of America			https://www.thelancet.com/journals/laninf/article/PIIS1473-3099(18)30597-8/fulltext
Candida_auris	PRJNA493622	SRR7909258	B12604	500	SAMN10139341	clinical	171.22	99.6848	2		2	2017/1/19	40.71,-74.01	United States of America			https://www.thelancet.com/journals/laninf/article/PIIS1473-3099(18)30597-8/fulltext
Candida_auris	PRJNA493622	SRR7909259	B12607	501	SAMN10139338	clinical	175.84	99.714	2	1	2	2017/2/17	40.71,-74.01	United States of America			https://www.thelancet.com/journals/laninf/article/PIIS1473-3099(18)30597-8/fulltext	FLC,AMB	MIF
Candida_auris	PRJNA493622	SRR7909260	B12691	502	SAMN10139310	clinical	101.937	99.4403	2		2	2017/3/16	40.71,-74.01	United States of America			https://www.thelancet.com/journals/laninf/article/PIIS1473-3099(18)30597-8/fulltext
Candida_auris	PRJNA493622	SRR7909261	B12967	503	SAMN10139222	clinical	120.575	99.7002	2		2	2017/4/26	40.06,-74.41	United States of America			https://www.thelancet.com/journals/laninf/article/PIIS1473-3099(18)30597-8/fulltext
Candida_auris	PRJNA493622	SRR7909262	B12351	504	SAMN10139510	clinical	48.2195	99.6808	2		2	2016/11/26	40.71,-74.01	United States of America			https://www.thelancet.com/journals/laninf/article/PIIS1473-3099(18)30597-8/fulltext
Candida_auris	PRJNA493622	SRR7909263	B12777	505	SAMN10139288	clinical	108.16	99.6737	2		2	2017/4/19	40.06,-74.41	United States of America			https://www.thelancet.com/journals/laninf/article/PIIS1473-3099(18)30597-8/fulltext
Candida_auris	PRJNA493622	SRR7909264	B12673	506	SAMN10139322	clinical	103.78	99.6332	2		2	2017/3/23	40.71,-74.01	United States of America			https://www.thelancet.com/journals/laninf/article/PIIS1473-3099(18)30597-8/fulltext
Candida_auris	PRJNA493622	SRR7909265	B12818	507	SAMN10139270	clinical	91.6028	99.677	2		2	2017/4/5	40.71,-74.01	United States of America			https://www.thelancet.com/journals/laninf/article/PIIS1473-3099(18)30597-8/fulltext
Candida_auris	PRJNA493622	SRR7909266	B12358	508	SAMN10139504	clinical	87.2195	99.6154	2		2	2016/11/4	40.71,-74.01	United States of America			https://www.thelancet.com/journals/laninf/article/PIIS1473-3099(18)30597-8/fulltext
Candida_auris	PRJNA493622	SRR7909267	B12819	509	SAMN10139269	clinical	112.767	99.6616	2		2	2017/4/5	40.71,-74.01	United States of America			https://www.thelancet.com/journals/laninf/article/PIIS1473-3099(18)30597-8/fulltext
Candida_auris	PRJNA493622	SRR7909268	B12862	510	SAMN10139258	clinical	128.997	99.6768	2		2	2017/5/3	40.06,-74.41	United States of America			https://www.thelancet.com/journals/laninf/article/PIIS1473-3099(18)30597-8/fulltext
Candida_auris	PRJNA493622	SRR7909269	B12431	511	SAMN10139489	clinical	63.2091	99.6602	2		2	2016/12/15	40.06,-74.41	United States of America			https://www.thelancet.com/journals/laninf/article/PIIS1473-3099(18)30597-8/fulltext
Candida_auris	PRJNA493622	SRR7909270	B12704	512	SAMN10139302	clinical	100.916	99.5715	2		2	2017/2/22	40.71,-74.01	United States of America			https://www.thelancet.com/journals/laninf/article/PIIS1473-3099(18)30597-8/fulltext
Candida_auris	PRJNA493622	SRR7909271	B13320	513	SAMN10139204	clinical	95.1916	99.6613	2		2	2017/5/30	40.06,-74.41	United States of America			https://www.thelancet.com/journals/laninf/article/PIIS1473-3099(18)30597-8/fulltext
Candida_auris	PRJNA493622	SRR7909272	B12669	514	SAMN10139325	clinical	101.153	99.5929	2		2	2017/3/8	40.71,-74.01	United States of America			https://www.thelancet.com/journals/laninf/article/PIIS1473-3099(18)30597-8/fulltext
Candida_auris	PRJNA493622	SRR7909273	B12750	515	SAMN10139294	clinical	118.533	99.6848	2		2	2017/3/22	40.06,-74.41	United States of America			https://www.thelancet.com/journals/laninf/article/PIIS1473-3099(18)30597-8/fulltext
Candida_auris	PRJNA493622	SRR7909274	B12689	516	SAMN10139312	clinical	56.0418	98.5051	2		2	2017/3/20	40.71,-74.01	United States of America			https://www.thelancet.com/journals/laninf/article/PIIS1473-3099(18)30597-8/fulltext
Candida_auris	PRJNA493622	SRR7909275	B12814	517	SAMN10139272	clinical	91.7317	99.665	2		2	2017/4/6	40.71,-74.01	United States of America			https://www.thelancet.com/journals/laninf/article/PIIS1473-3099(18)30597-8/fulltext
Candida_auris	PRJNA493622	SRR7909276	B12891	518	SAMN10139243	clinical	102.359	99.6576	2		2	2017/4/28	40.06,-74.41	United States of America			https://www.thelancet.com/journals/laninf/article/PIIS1473-3099(18)30597-8/fulltext
Candida_auris	PRJNA493622	SRR7909277	B12355	519	SAMN10139507	clinical	65.0767	99.6773	2		2	2016/11/22	40.71,-74.01	United States of America			https://www.thelancet.com/journals/laninf/article/PIIS1473-3099(18)30597-8/fulltext
Candida_auris	PRJNA493622	SRR7909278	B12936	520	SAMN10139228	clinical	107.153	99.6696	2		2	2017/4/5	40.06,-74.41	United States of America			https://www.thelancet.com/journals/laninf/article/PIIS1473-3099(18)30597-8/fulltext
Candida_auris	PRJNA493622	SRR7909279	B12897	521	SAMN10139238	clinical	137.063	99.6603	2		2	2016/12/31	40.06,-74.41	United States of America			https://www.thelancet.com/journals/laninf/article/PIIS1473-3099(18)30597-8/fulltext
Candida_auris	PRJNA493622	SRR7909280	B12865	522	SAMN10139256	clinical	104	99.6819	2		2	2017/5/3	40.06,-74.41	United States of America			https://www.thelancet.com/journals/laninf/article/PIIS1473-3099(18)30597-8/fulltext
Candida_auris	PRJNA493622	SRR7909281	B12457	523	SAMN10139469	clinical	82.1986	99.6369	2		2	2016/12/20	40.71,-74.01	United States of America			https://www.thelancet.com/journals/laninf/article/PIIS1473-3099(18)30597-8/fulltext
Candida_auris	PRJNA493622	SRR7909282	B12352	524	SAMN10139509	clinical	50.0836	99.6476	2		2	2016/11/21	40.71,-74.01	United States of America			https://www.thelancet.com/journals/laninf/article/PIIS1473-3099(18)30597-8/fulltext
Candida_auris	PRJNA493622	SRR7909283	B12469	525	SAMN10139381	clinical	52.1986	99.6451	2		2	2016/12/15	40.71,-74.01	United States of America			https://www.thelancet.com/journals/laninf/article/PIIS1473-3099(18)30597-8/fulltext
Candida_auris	PRJNA493622	SRR7909284	B13613	526	SAMN10139189	clinical	85.0592	99.6603	2		2	2017/7/26	42.41,-71.38	United States of America			https://www.thelancet.com/journals/laninf/article/PIIS1473-3099(18)30597-8/fulltext
Candida_auris	PRJNA493622	SRR7909285	B12830	527	SAMN10139266	clinical	77.0941	99.6634	2	1	2	2017/4/10	40.71,-74.01	United States of America			https://www.thelancet.com/journals/laninf/article/PIIS1473-3099(18)30597-8/fulltext	FLC	MIF,AMB
Candida_auris	PRJNA493622	SRR7909286	B12690	528	SAMN10139311	clinical	82.9094	99.3725	2		2	2017/3/16	40.71,-74.01	United States of America			https://www.thelancet.com/journals/laninf/article/PIIS1473-3099(18)30597-8/fulltext
Candida_auris	PRJNA493622	SRR7909287	B12561	529	SAMN10139358	clinical	95.4634	99.6911	2		2	2017/2/28	40.06,-74.41	United States of America			https://www.thelancet.com/journals/laninf/article/PIIS1473-3099(18)30597-8/fulltext
Candida_auris	PRJNA493622	SRR7909288	B12042	530	SAMN10139531	clinical	102.456	99.6759	2	1	2	2016/9/6	40.71,-74.01	United States of America			https://www.thelancet.com/journals/laninf/article/PIIS1473-3099(18)30597-8/fulltext	FLC	MIF,AMB
Candida_auris	PRJNA493622	SRR7909289	B12084	531	SAMN10139520	clinical	110.725	99.6703	2		2	2016/10/5	40.71,-74.01	United States of America			https://www.thelancet.com/journals/laninf/article/PIIS1473-3099(18)30597-8/fulltext
Candida_auris	PRJNA493622	SRR7909290	B12893	532	SAMN10139241	clinical	125.78	99.6799	2		2	2017/4/28	40.06,-74.41	United States of America			https://www.thelancet.com/journals/laninf/article/PIIS1473-3099(18)30597-8/fulltext
Candida_auris	PRJNA493622	SRR7909291	B12746	533	SAMN10139298	clinical	129.348	99.6956	2		2	2017/3/22	40.06,-74.41	United States of America			https://www.thelancet.com/journals/laninf/article/PIIS1473-3099(18)30597-8/fulltext
Candida_auris	PRJNA493622	SRR7909292	B12775	534	SAMN10139290	clinical	164.889	99.6971	2		2	2017/4/19	40.06,-74.41	United States of America			https://www.thelancet.com/journals/laninf/article/PIIS1473-3099(18)30597-8/fulltext
Candida_auris	PRJNA493622	SRR7909293	B12874	535	SAMN10139255	clinical	105.226	99.6624	2	1	2	2017/5/3	40.06,-74.41	United States of America			https://www.thelancet.com/journals/laninf/article/PIIS1473-3099(18)30597-8/fulltext		MIF,FLC,AMB
Candida_auris	PRJNA493622	SRR7909294	B12380	536	SAMN10139500	clinical	80.9338	99.0731	1		1	2016/11/30	40.63,-89.40	United States of America			https://www.thelancet.com/journals/laninf/article/PIIS1473-3099(18)30597-8/fulltext
Candida_auris	PRJNA493622	SRR7909295	B12591	537	SAMN10139350	clinical	181.115	99.7184	2		2	2017/3/7	40.06,-74.41	United States of America			https://www.thelancet.com/journals/laninf/article/PIIS1473-3099(18)30597-8/fulltext
Candida_auris	PRJNA493622	SRR7909296	B12565	538	SAMN10139354	clinical	44.0836	99.6379	2		2	2017/2/28	40.06,-74.41	United States of America			https://www.thelancet.com/journals/laninf/article/PIIS1473-3099(18)30597-8/fulltext
Candida_auris	PRJNA493622	SRR7909297	B12467	539	SAMN10139461	clinical	96.6655	99.7055	2		2	2016/12/15	40.71,-74.01	United States of America			https://www.thelancet.com/journals/laninf/article/PIIS1473-3099(18)30597-8/fulltext
Candida_auris	PRJNA493622	SRR7909299	B12089	540	SAMN10139518	clinical	66.1882	99.6431	2		2	2016/10/18	40.71,-74.01	United States of America			https://www.thelancet.com/journals/laninf/article/PIIS1473-3099(18)30597-8/fulltext
Candida_auris	PRJNA493622	SRR7909300	B12450	541	SAMN10139476	clinical	117.077	99.6821	2		2	2016/12/23	40.71,-74.01	United States of America			https://www.thelancet.com/journals/laninf/article/PIIS1473-3099(18)30597-8/fulltext
Candida_auris	PRJNA493622	SRR7909301	B12563	542	SAMN10139356	clinical	54.3902	99.6379	2		2	2017/2/28	40.06,-74.41	United States of America			https://www.thelancet.com/journals/laninf/article/PIIS1473-3099(18)30597-8/fulltext
Candida_auris	PRJNA493622	SRR7909302	B12489	543	SAMN10139377	clinical	81.1986	99.6821	2	1	2	2016/12/29	40.71,-74.01	United States of America			https://www.thelancet.com/journals/laninf/article/PIIS1473-3099(18)30597-8/fulltext	FLC	MIF,AMB
Candida_auris	PRJNA493622	SRR7909303	B12661	544	SAMN10139332	clinical	112.585	99.643	2		2	2017/3/17	40.71,-74.01	United States of America			https://www.thelancet.com/journals/laninf/article/PIIS1473-3099(18)30597-8/fulltext
Candida_auris	PRJNA493622	SRR7909304	B12747	545	SAMN10139297	clinical	97.6516	99.6628	2		2	2017/3/22	40.06,-74.41	United States of America			https://www.thelancet.com/journals/laninf/article/PIIS1473-3099(18)30597-8/fulltext
Candida_auris	PRJNA493622	SRR7909305	B12040	546	SAMN10139533	clinical	85.8153	97.1154	4		4	2016/8/26	40.71,-74.01	United States of America			https://www.thelancet.com/journals/laninf/article/PIIS1473-3099(18)30597-8/fulltext
Candida_auris	PRJNA493622	SRR7909306	B13002	547	SAMN10139214	clinical	71.6934	99.6519	2		2	2017/5/17	40.06,-74.41	United States of America			https://www.thelancet.com/journals/laninf/article/PIIS1473-3099(18)30597-8/fulltext
Candida_auris	PRJNA493622	SRR7909307	B12090	548	SAMN10139517	clinical	64.4077	99.6616	2		2	2016/10/6	40.71,-74.01	United States of America			https://www.thelancet.com/journals/laninf/article/PIIS1473-3099(18)30597-8/fulltext
Candida_auris	PRJNA493622	SRR7909308	B12776	549	SAMN10139289	clinical	130.634	99.6954	2		2	2017/4/19	40.06,-74.41	United States of America			https://www.thelancet.com/journals/laninf/article/PIIS1473-3099(18)30597-8/fulltext
Candida_auris	PRJNA493622	SRR7909309	B11882	550	SAMN10139547	clinical	81.5889	99.0891	1		1	2016/8/8	40.63,-89.40	United States of America			https://www.thelancet.com/journals/laninf/article/PIIS1473-3099(18)30597-8/fulltext
Candida_auris	PRJNA493622	SRR7909310	B12801	551	SAMN10139281	clinical	140.526	99.6861	2		2	2017/3/17	40.71,-74.01	United States of America			https://www.thelancet.com/journals/laninf/article/PIIS1473-3099(18)30597-8/fulltext
Candida_auris	PRJNA493622	SRR7909311	B13000	552	SAMN10139216	clinical	96.6341	99.6725	2		2	2017/5/17	40.06,-74.41	United States of America			https://www.thelancet.com/journals/laninf/article/PIIS1473-3099(18)30597-8/fulltext
Candida_auris	PRJNA493622	SRR7909312	B13552	553	SAMN10139192	clinical	70.4495	99.6783	2		2	2017/6/14	40.06,-74.41	United States of America			https://www.thelancet.com/journals/laninf/article/PIIS1473-3099(18)30597-8/fulltext
Candida_auris	PRJNA493622	SRR7909313	B12824	554	SAMN10139268	clinical	89.5505	99.6724	2		2	2017/3/20	40.71,-74.01	United States of America			https://www.thelancet.com/journals/laninf/article/PIIS1473-3099(18)30597-8/fulltext
Candida_auris	PRJNA493622	SRR7909314	B11811	555	SAMN10139557	clinical	162.045	99.634	2		2	2016/4/11	39.05,-76.64	United States of America			https://www.thelancet.com/journals/laninf/article/PIIS1473-3099(18)30597-8/fulltext
Candida_auris	PRJNA493622	SRR7909315	B12579	556	SAMN10139351	clinical	89.4878	99.1225	1		1	2017/3/8	40.63,-89.40	United States of America			https://www.thelancet.com/journals/laninf/article/PIIS1473-3099(18)30597-8/fulltext
Candida_auris	PRJNA493622	SRR7909316	B12833	557	SAMN10139263	clinical	82.2683	99.6525	2		2	2017/4/4	40.71,-74.01	United States of America			https://www.thelancet.com/journals/laninf/article/PIIS1473-3099(18)30597-8/fulltext
Candida_auris	PRJNA493622	SRR7909317	B12606	558	SAMN10139339	clinical	138.456	99.6887	2		2	2017/1/12	40.71,-74.01	United States of America			https://www.thelancet.com/journals/laninf/article/PIIS1473-3099(18)30597-8/fulltext
Candida_auris	PRJNA493622	SRR7909318	B13004	559	SAMN10139213	clinical	140.767	99.6991	2		2	2017/5/17	40.06,-74.41	United States of America			https://www.thelancet.com/journals/laninf/article/PIIS1473-3099(18)30597-8/fulltext
Candida_auris	PRJNA493622	SRR7909319	B12449	560	SAMN10139477	clinical	139.986	99.7163	2		2	2016/12/23	40.71,-74.01	United States of America			https://www.thelancet.com/journals/laninf/article/PIIS1473-3099(18)30597-8/fulltext
Candida_auris	PRJNA493622	SRR7909320	B12441	561	SAMN10139485	clinical	128.944	99.6836	2		2	2016/12/23	40.71,-74.01	United States of America			https://www.thelancet.com/journals/laninf/article/PIIS1473-3099(18)30597-8/fulltext
Candida_auris	PRJNA493622	SRR7909322	B12832	563	SAMN10139264	clinical	112.798	99.6871	2		2	2017/3/25	40.71,-74.01	United States of America			https://www.thelancet.com/journals/laninf/article/PIIS1473-3099(18)30597-8/fulltext
Candida_auris	PRJNA493622	SRR7909323	B12083	564	SAMN10139521	clinical	66.4042	99.657	2		2	2016/10/5	40.71,-74.01	United States of America			https://www.thelancet.com/journals/laninf/article/PIIS1473-3099(18)30597-8/fulltext
Candida_auris	PRJNA493622	SRR7909324	B12696	565	SAMN10139305	clinical	125.909	99.6749	2		2	2017/3/9	40.71,-74.01	United States of America			https://www.thelancet.com/journals/laninf/article/PIIS1473-3099(18)30597-8/fulltext
Candida_auris	PRJNA493622	SRR7909325	B12453	566	SAMN10139473	clinical	100.983	99.6909	2		2	2016/12/23	40.71,-74.01	United States of America			https://www.thelancet.com/journals/laninf/article/PIIS1473-3099(18)30597-8/fulltext
Candida_auris	PRJNA493622	SRR7909326	B12549	567	SAMN10139367	clinical	84.9861	99.6694	2		2	2016/12/31	40.06,-74.41	United States of America			https://www.thelancet.com/journals/laninf/article/PIIS1473-3099(18)30597-8/fulltext
Candida_auris	PRJNA493622	SRR7909327	B12686	568	SAMN10139315	clinical	91.8258	99.5686	2		2	2017/3/8	40.71,-74.01	United States of America			https://www.thelancet.com/journals/laninf/article/PIIS1473-3099(18)30597-8/fulltext
Candida_auris	PRJNA493622	SRR7909328	B12795	569	SAMN10139286	clinical	58.2369	99.6697	2		2	2017/3/17	40.71,-74.01	United States of America			https://www.thelancet.com/journals/laninf/article/PIIS1473-3099(18)30597-8/fulltext
Candida_auris	PRJNA493622	SRR7909329	B12093	570	SAMN10139514	clinical	57.23	99.6471	2		2	2016/10/6	40.71,-74.01	United States of America			https://www.thelancet.com/journals/laninf/article/PIIS1473-3099(18)30597-8/fulltext
Candida_auris	PRJNA493622	SRR7909330	B12433	571	SAMN10139487	clinical	67.8885	99.6563	2		2	2016/12/21	40.71,-74.01	United States of America			https://www.thelancet.com/journals/laninf/article/PIIS1473-3099(18)30597-8/fulltext
Candida_auris	PRJNA493622	SRR7909331	B13322	572	SAMN10139203	clinical	66.0523	99.6573	2		2	2017/5/31	40.06,-74.41	United States of America			https://www.thelancet.com/journals/laninf/article/PIIS1473-3099(18)30597-8/fulltext
Candida_auris	PRJNA493622	SRR7909332	B12931	573	SAMN10139230	clinical	68.4181	98.9329	2		2	2017/4/5	40.06,-74.41	United States of America			https://www.thelancet.com/journals/laninf/article/PIIS1473-3099(18)30597-8/fulltext
Candida_auris	PRJNA493622	SRR7909333	B12894	574	SAMN10139240	clinical	117.279	99.6867	2		2	2017/3/29	40.06,-74.41	United States of America			https://www.thelancet.com/journals/laninf/article/PIIS1473-3099(18)30597-8/fulltext
Candida_auris	PRJNA493622	SRR7909334	B12881	575	SAMN10139252	clinical	68.9686	99.5246	2		2	2017/5/3	40.06,-74.41	United States of America			https://www.thelancet.com/journals/laninf/article/PIIS1473-3099(18)30597-8/fulltext
Candida_auris	PRJNA493622	SRR7909335	B12035	576	SAMN10139535	clinical	169.223	99.2377	1		1	2016/8/18	40.63,-89.40	United States of America			https://www.thelancet.com/journals/laninf/article/PIIS1473-3099(18)30597-8/fulltext
Candida_auris	PRJNA493622	SRR7909336	B12748	577	SAMN10139296	clinical	150.951	99.6955	2		2	2017/4/11	40.06,-74.41	United States of America			https://www.thelancet.com/journals/laninf/article/PIIS1473-3099(18)30597-8/fulltext
Candida_auris	PRJNA493622	SRR7909337	B12608	578	SAMN10139337	clinical	169.397	99.7087	2		2	2017/2/19	40.71,-74.01	United States of America			https://www.thelancet.com/journals/laninf/article/PIIS1473-3099(18)30597-8/fulltext
Candida_auris	PRJNA493622	SRR7909338	B12454	579	SAMN10139472	clinical	122.714	99.6974	2		2	2016/12/23	40.71,-74.01	United States of America			https://www.thelancet.com/journals/laninf/article/PIIS1473-3099(18)30597-8/fulltext
Candida_auris	PRJNA493622	SRR7909339	B12807	580	SAMN10139277	clinical	60.1777	99.6652	2	1	2	2017/3/27	40.71,-74.01	United States of America			https://www.thelancet.com/journals/laninf/article/PIIS1473-3099(18)30597-8/fulltext	FLC	MIF,AMB
Candida_auris	PRJNA493622	SRR7909341	B12085	581	SAMN10139519	clinical	54.9617	99.64	2		2	2016/10/5	40.71,-74.01	United States of America			https://www.thelancet.com/journals/laninf/article/PIIS1473-3099(18)30597-8/fulltext
Candida_auris	PRJNA493622	SRR7909342	B12835	582	SAMN10139262	clinical	87.8258	99.6631	2		2	2017/3/6	40.71,-74.01	United States of America			https://www.thelancet.com/journals/laninf/article/PIIS1473-3099(18)30597-8/fulltext
Candida_auris	PRJNA493622	SRR7909343	B12429	583	SAMN10139491	clinical	66.9373	99.602	2		2	2016/11/4	40.06,-74.41	United States of America			https://www.thelancet.com/journals/laninf/article/PIIS1473-3099(18)30597-8/fulltext
Candida_auris	PRJNA493622	SRR7909344	B13329	584	SAMN10139197	clinical	69.1916	99.6674	2		2	2017/5/31	40.06,-74.41	United States of America			https://www.thelancet.com/journals/laninf/article/PIIS1473-3099(18)30597-8/fulltext
Candida_auris	PRJNA493622	SRR7909345	B13009	585	SAMN10139209	clinical	94.8293	99.6774	2		2	2017/5/17	40.06,-74.41	United States of America			https://www.thelancet.com/journals/laninf/article/PIIS1473-3099(18)30597-8/fulltext
Candida_auris	PRJNA493622	SRR7909346	B13696	586	SAMN10139188	clinical	80.4042	99.6265	2	1	2	2017/8/13	36.78,-119.42	United States of America			https://www.thelancet.com/journals/laninf/article/PIIS1473-3099(18)30597-8/fulltext	MIF,FLC	AMB
Candida_auris	PRJNA493622	SRR7909347	B12465	587	SAMN10139463	clinical	123.704	99.688	2		2	2016/12/21	40.71,-74.01	United States of America			https://www.thelancet.com/journals/laninf/article/PIIS1473-3099(18)30597-8/fulltext
Candida_auris	PRJNA493622	SRR7909348	B12564	588	SAMN10139355	clinical	41.6063	99.6473	2		2	2017/2/28	40.06,-74.41	United States of America			https://www.thelancet.com/journals/laninf/article/PIIS1473-3099(18)30597-8/fulltext
Candida_auris	PRJNA493622	SRR7909349	B12927	589	SAMN10139233	clinical	168.864	99.6914	2		2	2017/3/16	40.06,-74.41	United States of America			https://www.thelancet.com/journals/laninf/article/PIIS1473-3099(18)30597-8/fulltext
Candida_auris	PRJNA493622	SRR7909350	B12354	590	SAMN10139508	clinical	60.3589	99.667	2		2	2016/11/22	40.71,-74.01	United States of America			https://www.thelancet.com/journals/laninf/article/PIIS1473-3099(18)30597-8/fulltext
Candida_auris	PRJNA493622	SRR7909351	B12813	591	SAMN10139273	clinical	109.132	99.6757	2		2	2017/3/8	40.71,-74.01	United States of America			https://www.thelancet.com/journals/laninf/article/PIIS1473-3099(18)30597-8/fulltext
Candida_auris	PRJNA493622	SRR7909352	B12445	592	SAMN10139481	clinical	131.878	99.697	2		2	2016/12/23	40.71,-74.01	United States of America			https://www.thelancet.com/journals/laninf/article/PIIS1473-3099(18)30597-8/fulltext
Candida_auris	PRJNA493622	SRR7909353	B13010	593	SAMN10139208	clinical	128.293	99.6966	2		2	2017/5/17	40.06,-74.41	United States of America			https://www.thelancet.com/journals/laninf/article/PIIS1473-3099(18)30597-8/fulltext
Candida_auris	PRJNA493622	SRR7909354	B12808	594	SAMN10139276	clinical	85.7456	99.6752	2		2	2017/4/6	40.71,-74.01	United States of America			https://www.thelancet.com/journals/laninf/article/PIIS1473-3099(18)30597-8/fulltext
Candida_auris	PRJNA493622	SRR7909355	B12422	595	SAMN10139496	clinical	80.8084	99.6705	2		2	2016/11/2	40.71,-74.01	United States of America			https://www.thelancet.com/journals/laninf/article/PIIS1473-3099(18)30597-8/fulltext
Candida_auris	PRJNA493622	SRR7909356	B12081	596	SAMN10139523	clinical	68.2787	96.8643	4	2	4	2016/9/28	40.71,-74.01	United States of America			https://www.thelancet.com/journals/laninf/article/PIIS1473-3099(18)30597-8/fulltext		MIF,FLC,AMB
Candida_auris	PRJNA493622	SRR7909357	B12938	597	SAMN10139226	clinical	62.2439	99.0972	1	4	1	2017/4/17	40.63,-89.40	United States of America			https://www.thelancet.com/journals/laninf/article/PIIS1473-3099(18)30597-8/fulltext		MIF,FLC,AMB
Candida_auris	PRJNA493622	SRR7909358	B12605	598	SAMN10139340	clinical	152.537	99.6836	2		2	2017/1/26	40.71,-74.01	United States of America			https://www.thelancet.com/journals/laninf/article/PIIS1473-3099(18)30597-8/fulltext
Candida_auris	PRJNA493622	SRR7909359	B12631	599	SAMN10141991	clinical	88.5122	98.8702	3	3	3	2017/3/17	40.27,-86.13	United States of America			https://www.thelancet.com/journals/laninf/article/PIIS1473-3099(18)30597-8/fulltext	FLC	MIF,AMB
Candida_auris	PRJNA493622	SRR7909360	B11812	600	SAMN10139556	clinical	184.254	99.6621	2		2	2016/4/11	39.05,-76.64	United States of America			https://www.thelancet.com/journals/laninf/article/PIIS1473-3099(18)30597-8/fulltext
Candida_auris	PRJNA493622	SRR7909361	B12753	601	SAMN10139291	clinical	103.7	99.6678	2		2	2017/3/22	40.06,-74.41	United States of America			https://www.thelancet.com/journals/laninf/article/PIIS1473-3099(18)30597-8/fulltext
Candida_auris	PRJNA493622	SRR7909362	B12487	602	SAMN10139379	clinical	58.1498	99.646	2		2	2017/1/10	40.71,-74.01	United States of America			https://www.thelancet.com/journals/laninf/article/PIIS1473-3099(18)30597-8/fulltext
Candida_auris	PRJNA493622	SRR7909363	B12692	603	SAMN10139309	clinical	60.1847	98.5715	2		2	2017/3/20	40.71,-74.01	United States of America			https://www.thelancet.com/journals/laninf/article/PIIS1473-3099(18)30597-8/fulltext
Candida_auris	PRJNA493622	SRR7909364	B12752	604	SAMN10139292	clinical	149.341	99.6909	2		2	2017/3/22	40.06,-74.41	United States of America			https://www.thelancet.com/journals/laninf/article/PIIS1473-3099(18)30597-8/fulltext
Candida_auris	PRJNA493622	SRR7909365	B12864	605	SAMN10139257	clinical	136.261	99.6944	2		2	2017/5/3	40.06,-74.41	United States of America			https://www.thelancet.com/journals/laninf/article/PIIS1473-3099(18)30597-8/fulltext
Candida_auris	PRJNA493622	SRR7909366	B12046	606	SAMN10139527	clinical	54.2787	99.0605	1		1	2016/9/26	40.63,-89.40	United States of America			https://www.thelancet.com/journals/laninf/article/PIIS1473-3099(18)30597-8/fulltext
Candida_auris	PRJNA493622	SRR7909367	B12886	607	SAMN10139248	clinical	127.53	99.6391	2		2	2017/4/26	40.06,-74.41	United States of America			https://www.thelancet.com/journals/laninf/article/PIIS1473-3099(18)30597-8/fulltext
Candida_auris	PRJNA493622	SRR7909368	B12883	608	SAMN10139250	clinical	74.0418	99.662	2		2	2017/5/3	40.06,-74.41	United States of America			https://www.thelancet.com/journals/laninf/article/PIIS1473-3099(18)30597-8/fulltext
Candida_auris	PRJNA493622	SRR7909369	B12609	609	SAMN10139336	clinical	177.61	99.7083	2		2	2017/1/6	40.71,-74.01	United States of America			https://www.thelancet.com/journals/laninf/article/PIIS1473-3099(18)30597-8/fulltext
Candida_auris	PRJNA493622	SRR7909370	B12812	610	SAMN10139274	clinical	78.7003	99.5905	2		2	2017/3/8	40.71,-74.01	United States of America			https://www.thelancet.com/journals/laninf/article/PIIS1473-3099(18)30597-8/fulltext
Candida_auris	PRJNA493622	SRR7909371	B12531	611	SAMN10139372	clinical	58.7735	99.6469	2	1	2	2017/1/28	40.06,-74.41	United States of America			https://www.thelancet.com/journals/laninf/article/PIIS1473-3099(18)30597-8/fulltext	FLC	MIF,AMB
Candida_auris	PRJNA493622	SRR7909373	B12442	612	SAMN10139484	clinical	90.4878	99.667	2		2	2016/12/23	40.71,-74.01	United States of America			https://www.thelancet.com/journals/laninf/article/PIIS1473-3099(18)30597-8/fulltext
Candida_auris	PRJNA493622	SRR7909374	B11810	613	SAMN10139558	clinical	172.889	99.645	2	1	2	2016/4/11	39.05,-76.64	United States of America			https://www.thelancet.com/journals/laninf/article/PIIS1473-3099(18)30597-8/fulltext	FLC	MIF,AMB
Candida_auris	PRJNA493622	SRR7909375	B13319	614	SAMN10139205	clinical	118.631	99.6824	2		2	2017/5/30	40.06,-74.41	United States of America			https://www.thelancet.com/journals/laninf/article/PIIS1473-3099(18)30597-8/fulltext
Candida_auris	PRJNA493622	SRR7909376	B13326	615	SAMN10139200	clinical	72.7038	99.6846	2		2	2017/5/31	40.06,-74.41	United States of America			https://www.thelancet.com/journals/laninf/article/PIIS1473-3099(18)30597-8/fulltext
Candida_auris	PRJNA493622	SRR7909377	B12971	616	SAMN10139219	clinical	137.704	99.6918	2		2	2017/5/17	40.06,-74.41	United States of America			https://www.thelancet.com/journals/laninf/article/PIIS1473-3099(18)30597-8/fulltext
Candida_auris	PRJNA493622	SRR7909379	B12837	617	SAMN10139261	clinical	79	99.6586	2	1	2	2017/4/13	40.71,-74.01	United States of America			https://www.thelancet.com/journals/laninf/article/PIIS1473-3099(18)30597-8/fulltext	FLC,AMB	MIF
Candida_auris	PRJNA493622	SRR7909380	B13557	618	SAMN10139191	clinical	94.1777	99.6645	2		2	2017/6/14	40.06,-74.41	United States of America			https://www.thelancet.com/journals/laninf/article/PIIS1473-3099(18)30597-8/fulltext
Candida_auris	PRJNA493622	SRR7909381	B12889	619	SAMN10139245	clinical	150.864	99.6855	2		2	2017/5/3	40.06,-74.41	United States of America			https://www.thelancet.com/journals/laninf/article/PIIS1473-3099(18)30597-8/fulltext
Candida_auris	PRJNA493622	SRR7909382	B12799	620	SAMN10139283	clinical	132.007	99.6922	2		2	2017/4/13	40.71,-74.01	United States of America			https://www.thelancet.com/journals/laninf/article/PIIS1473-3099(18)30597-8/fulltext
Candida_auris	PRJNA493622	SRR7909383	B12671	621	SAMN10139324	clinical	91.6864	99.3705	2		2	2017/3/6	40.71,-74.01	United States of America			https://www.thelancet.com/journals/laninf/article/PIIS1473-3099(18)30597-8/fulltext
Candida_auris	PRJNA493622	SRR7909384	B12811	622	SAMN10139275	clinical	118.512	99.6955	2		2	2017/3/7	40.71,-74.01	United States of America			https://www.thelancet.com/journals/laninf/article/PIIS1473-3099(18)30597-8/fulltext
Candida_auris	PRJNA493622	SRR7909385	B12825	623	SAMN10139267	clinical	112.962	99.6763	2		2	2017/3/20	40.71,-74.01	United States of America			https://www.thelancet.com/journals/laninf/article/PIIS1473-3099(18)30597-8/fulltext
Candida_auris	PRJNA493622	SRR7909386	B12999	624	SAMN10139217	clinical	124.763	99.6885	2		2	2017/5/18	40.06,-74.41	United States of America			https://www.thelancet.com/journals/laninf/article/PIIS1473-3099(18)30597-8/fulltext
Candida_auris	PRJNA493622	SRR7909387	B12032	625	SAMN10139538	clinical	170.359	99.207	1		1	2016/8/23	40.63,-89.40	United States of America			https://www.thelancet.com/journals/laninf/article/PIIS1473-3099(18)30597-8/fulltext
Candida_auris	PRJNA493622	SRR7909388	B12034	626	SAMN10139536	clinical	161.767	99.2562	1		1	2016/8/21	40.63,-89.40	United States of America			https://www.thelancet.com/journals/laninf/article/PIIS1473-3099(18)30597-8/fulltext
Candida_auris	PRJNA493622	SRR7909389	B12934	627	SAMN10139229	clinical	152.153	99.6955	2		2	2017/4/5	40.06,-74.41	United States of America			https://www.thelancet.com/journals/laninf/article/PIIS1473-3099(18)30597-8/fulltext
Candida_auris	PRJNA493622	SRR7909390	B12693	628	SAMN10139308	clinical	101.286	99.503	2		2	2017/3/23	40.71,-74.01	United States of America			https://www.thelancet.com/journals/laninf/article/PIIS1473-3099(18)30597-8/fulltext
Candida_auris	PRJNA493622	SRR7909391	B11883	629	SAMN10139546	clinical	85.4774	99.0655	1		1	2016/8/8	40.63,-89.40	United States of America			https://www.thelancet.com/journals/laninf/article/PIIS1473-3099(18)30597-8/fulltext
Candida_auris	PRJNA493622	SRR7909392	B12895	630	SAMN10139239	clinical	61.3554	99.6569	2		2	2017/5/3	40.06,-74.41	United States of America			https://www.thelancet.com/journals/laninf/article/PIIS1473-3099(18)30597-8/fulltext
Candida_auris	PRJNA493622	SRR7909393	B12666	631	SAMN10139328	clinical	83.4704	99.6437	2		2	2017/3/1	40.71,-74.01	United States of America			https://www.thelancet.com/journals/laninf/article/PIIS1473-3099(18)30597-8/fulltext
Candida_auris	PRJNA493622	SRR7909394	B13520	632	SAMN10139194	clinical	68.4146	99.679	2	1	2	2017/7/13	42.41,-71.38	United States of America			https://www.thelancet.com/journals/laninf/article/PIIS1473-3099(18)30597-8/fulltext	FLC	MIF,AMB
Candida_auris	PRJNA493622	SRR7909395	B12455	633	SAMN10139471	clinical	103.244	99.6756	2		2	2016/12/23	40.71,-74.01	United States of America			https://www.thelancet.com/journals/laninf/article/PIIS1473-3099(18)30597-8/fulltext
Candida_auris	PRJNA493622	SRR7909396	B12491	634	SAMN10139375	clinical	58.9721	99.6584	2	1	2	2017/1/6	40.71,-74.01	United States of America			https://www.thelancet.com/journals/laninf/article/PIIS1473-3099(18)30597-8/fulltext	FLC	MIF,AMB
Candida_auris	PRJNA493622	SRR7909397	B12751	635	SAMN10139293	clinical	100.812	99.6779	2		2	2017/3/22	40.06,-74.41	United States of America			https://www.thelancet.com/journals/laninf/article/PIIS1473-3099(18)30597-8/fulltext
Candida_auris	PRJNA493622	SRR7909398	B11878	636	SAMN10139549	clinical	60.7944	99.6485	2	1	2	2016/4/11	40.71,-74.01	United States of America			https://www.thelancet.com/journals/laninf/article/PIIS1473-3099(18)30597-8/fulltext	FLC,AMB	MIF
Candida_auris	PRJNA493622	SRR7909399	B12551	637	SAMN10139365	clinical	62.4739	99.5997	2	1	2	2017/2/21	40.06,-74.41	United States of America			https://www.thelancet.com/journals/laninf/article/PIIS1473-3099(18)30597-8/fulltext	FLC	MIF,AMB
Candida_auris	PRJNA493622	SRR7909400	B12548	638	SAMN10139368	clinical	74.9477	99.6743	2		2	2017/2/24	40.06,-74.41	United States of America			https://www.thelancet.com/journals/laninf/article/PIIS1473-3099(18)30597-8/fulltext
Candida_auris	PRJNA493622	SRR7909401	B12804	639	SAMN10139279	clinical	85.324	99.6715	2		2	2017/3/23	40.71,-74.01	United States of America			https://www.thelancet.com/journals/laninf/article/PIIS1473-3099(18)30597-8/fulltext
Candida_auris	PRJNA493622	SRR7909402	B12683	640	SAMN10139316	clinical	81.7944	99.5748	2		2	2017/3/7	40.71,-74.01	United States of America			https://www.thelancet.com/journals/laninf/article/PIIS1473-3099(18)30597-8/fulltext
Candida_auris	PRJNA493622	SRR7909403	B12942	641	SAMN10139225	clinical	186.578	99.7053	2		2	2017/4/19	40.06,-74.41	United States of America			https://www.thelancet.com/journals/laninf/article/PIIS1473-3099(18)30597-8/fulltext
Candida_auris	PRJNA493622	SRR7909404	B12434	642	SAMN10139486	clinical	94.6132	99.6628	2		2	2016/12/12	40.71,-74.01	United States of America			https://www.thelancet.com/journals/laninf/article/PIIS1473-3099(18)30597-8/fulltext
Candida_auris	PRJNA493622	SRR7909405	B12406	643	SAMN10139498	clinical	61.7735	98.9432	1	4	1	2016/12/28	40.63,-89.40	United States of America			https://www.thelancet.com/journals/laninf/article/PIIS1473-3099(18)30597-8/fulltext		MIF,FLC,AMB
Candida_auris	PRJNA493622	SRR7909406	B12890	644	SAMN10139244	clinical	102.439	99.663	2		2	2017/5/31	40.06,-74.41	United States of America			https://www.thelancet.com/journals/laninf/article/PIIS1473-3099(18)30597-8/fulltext
Candida_auris	PRJNA493622	SRR7909407	B11886	645	SAMN10139543	clinical	98.3624	99.0782	1		1	2016/8/8	40.63,-89.40	United States of America			https://www.thelancet.com/journals/laninf/article/PIIS1473-3099(18)30597-8/fulltext
Candida_auris	PRJNA493622	SRR7909408	B13519	646	SAMN10139195	clinical	45.0592	99.2115	2		2	2017/7/16	42.41,-71.38	United States of America			https://www.thelancet.com/journals/laninf/article/PIIS1473-3099(18)30597-8/fulltext
Candida_auris	PRJNA493622	SRR7909409	B12688	647	SAMN10139313	clinical	68.8746	98.5082	2		2	2017/3/20	40.71,-74.01	United States of America			https://www.thelancet.com/journals/laninf/article/PIIS1473-3099(18)30597-8/fulltext
Candida_auris	PRJNA493622	SRR7909410	B12660	648	SAMN10139333	clinical	99.9129	99.628	2		2	2017/3/17	40.71,-74.01	United States of America			https://www.thelancet.com/journals/laninf/article/PIIS1473-3099(18)30597-8/fulltext
Candida_auris	PRJNA493622	SRR7909411	B13327	649	SAMN10139199	clinical	86.6516	99.6803	2		2	2017/5/31	40.06,-74.41	United States of America			https://www.thelancet.com/journals/laninf/article/PIIS1473-3099(18)30597-8/fulltext
Candida_auris	PRJNA493622	SRR7909412	B12537	650	SAMN10139369	clinical	50.4564	99.6334	2		2	2017/1/17	40.71,-74.01	United States of America			https://www.thelancet.com/journals/laninf/article/PIIS1473-3099(18)30597-8/fulltext
Candida_auris	PRJNA493622	SRR7909413	B12466	651	SAMN10139462	clinical	93.6446	99.6851	2		2	2016/12/14	40.71,-74.01	United States of America			https://www.thelancet.com/journals/laninf/article/PIIS1473-3099(18)30597-8/fulltext
Candida_auris	PRJNA493622	SRR7909414	B12847	652	SAMN10139260	clinical	97.6272	98.9622	1		1	2017/5/4	27.66,-81.52	United States of America			https://www.thelancet.com/journals/laninf/article/PIIS1473-3099(18)30597-8/fulltext
Candida_auris	PRJNA493622	SRR7909415	B11813	653	SAMN10139555	clinical	129.582	99.6443	2		2	2016/4/11	39.05,-76.64	United States of America			https://www.thelancet.com/journals/laninf/article/PIIS1473-3099(18)30597-8/fulltext
Candida_auris	PRJNA493622	SRR7909416	B12447	654	SAMN10139479	clinical	98.3136	99.6919	2		2	2016/12/23	40.71,-74.01	United States of America			https://www.thelancet.com/journals/laninf/article/PIIS1473-3099(18)30597-8/fulltext
Candida_auris	PRJNA493622	SRR7909417	B12687	655	SAMN10139314	clinical	85.1603	99.5926	2		2	2017/3/8	40.71,-74.01	United States of America			https://www.thelancet.com/journals/laninf/article/PIIS1473-3099(18)30597-8/fulltext
Candida_auris	PRJNA493622	SRR7909418	B12679	656	SAMN10139319	clinical	144.878	99.657	2		2	2017/3/8	40.71,-74.01	United States of America			https://www.thelancet.com/journals/laninf/article/PIIS1473-3099(18)30597-8/fulltext
Candida_auris	PRJNA493622	SRR7909419	B13330	657	SAMN10139196	clinical	72.4634	99.6494	2		2	2017/5/31	40.06,-74.41	United States of America			https://www.thelancet.com/journals/laninf/article/PIIS1473-3099(18)30597-8/fulltext
Candida_auris	PRJNA493622	SRR7909420	B12779	658	SAMN10139287	clinical	51.3937	99.6744	2	1	2	2017/4/27	35.01,-97.09	United States of America			https://www.thelancet.com/journals/laninf/article/PIIS1473-3099(18)30597-8/fulltext	MIF,FLC	AMB
Candida_auris	PRJNA493622	SRR7909421	B12667	659	SAMN10139327	clinical	49.4321	99.6117	2	1	2	2017/3/1	40.06,-74.41	United States of America			https://www.thelancet.com/journals/laninf/article/PIIS1473-3099(18)30597-8/fulltext	FLC,AMB	MIF
Candida_auris	PRJNA493622	SRR7909422	B12622	660	SAMN10139335	clinical	115.7	99.6857	2		2	2017/3/14	40.06,-74.41	United States of America			https://www.thelancet.com/journals/laninf/article/PIIS1473-3099(18)30597-8/fulltext
Candida_auris	PRJNA493622	SRR9645762	B11809	752	SAMN13354598	clinical	138.484	97.6612	4		4	2004/1/15	35.91,127.77	South Korea			https://www.thelancet.com/journals/laninf/article/PIIS1473-3099(18)30597-8/fulltext
Candida_auris	PRJNA493622	SRR9645764	B11808	753	SAMN13354599	clinical	157.101	97.4241	4		4	2004/1/15	35.91,127.77	South Korea			https://www.thelancet.com/journals/laninf/article/PIIS1473-3099(18)30597-8/fulltext
Candida_auris	PRJNA540907	SRR10102334	ca07	59	SAMN11866135	clinical	202.087	96.8814	4		4	2018/1/1	1.32,103.76	Singapore	PRJNA540907_6	1	https://pubmed.ncbi.nlm.nih.gov/31600556		ANI,CAS,MIF,FLC,ITR,POS,VRC	AMB,5FC	0.12	0.25	0.06	8	0.06	0.015	0.06				1		0.5
Candida_auris	PRJNA540907	SRR10102335	ca06	60	SAMN11866134	clinical	188.603	99.6736	2		2	2018/1/1	1.32,103.76	Singapore	PRJNA540907_5	1	https://pubmed.ncbi.nlm.nih.gov/31600556	FLC,ITR,POS,VRC	ANI,CAS,MIF,5FC	AMB	0.12	0.12	0.12	256	0.5	0.25	2				1		0.03
Candida_auris	PRJNA540907	SRR10102336	ca05	61	SAMN11866133	clinical	226.467	99.529				2018/1/1	1.32,103.76	Singapore	PRJNA540907_4	1	https://pubmed.ncbi.nlm.nih.gov/31600556	AMB	ANI,CAS,MIF,FLC,VRC,5FC	ITR,POS	0.25	0.25	0.12	8	0.25	0.06	0.06				4		0.03
Candida_auris	PRJNA540907	SRR10102337	ca04	62	SAMN11866132	clinical	231.209	99.6504	2		2	2017/1/1	1.32,103.76	Singapore	PRJNA540907_3	1	https://pubmed.ncbi.nlm.nih.gov/31600556	FLC,VRC	ANI,CAS,MIF,ITR,5FC	POS,AMB	0.12	0.12	0.06	256	0.12	0.06	2				1		0.03
Candida_auris	PRJNA540907	SRR10102338	ca03	63	SAMN11866131	clinical	215.972	99.221	2		2	2016/1/1	1.32,103.76	Singapore	PRJNA540907_2	1	https://pubmed.ncbi.nlm.nih.gov/31600556	FLC,AMB	ANI,CAS,MIF,ITR,5FC	POS,VRC	0.12	0.06	0.12	512	0.12	0.06	1				2		0.03
Candida_auris	PRJNA540907	SRR10102339	ca02	64	SAMN11866130	clinical	235.195	99.6881	2		2	2015/1/1	1.32,103.76	Singapore	PRJNA540907_1	1	https://pubmed.ncbi.nlm.nih.gov/31600556	FLC,POS,AMB	ANI,CAS,MIF,5FC	ITR,VRC	0.25	0.25	0.12	512	0.25	0.12	1				2		0.12
Candida_auris	PRJNA540907	SRR10102340	ca01	65	SAMN11866129	clinical	202.111	99.6564	2		2	2012/1/1	1.32,103.76	Singapore	PRJNA540907_0	1	https://pubmed.ncbi.nlm.nih.gov/31600556	CAS,FLC,AMB	ANI,MIF,5FC	ITR,POS,VRC	0.5	16	0.25	256	0.25	0.06	1				2		0.25
Candida_auris	PRJNA541007	SRR9007776	IranStrain	725	SAMN11570381	clinical	45.0941	98.4615				2018/10/1	36.73,53.09	Iran	PRJNA541007_patient1	1	https://wwwnc.cdc.gov/eid/article/25/9/19-0686_article		ANI,MIF,ITR,POS,VRC,IVZ,AMB	FLC	0.016		0.031	16	0.063	0.016	0.125	0.063			0.5
Candida_auris	PRJNA549561	SRR10906827	BJ-R3	223	SAMN13876028	invitro_evol_clone	748.024	99.356	2		2	2019/11/1	39.89,116.42	China			https://pubmed.ncbi.nlm.nih.gov/33077664		FLC					2
Candida_auris	PRJNA549561	SRR10906828	BJ-R2	224	SAMN13876027	invitro_evol_clone	849.749	99.3737	2		2	2019/11/1	39.89,116.42	China			https://pubmed.ncbi.nlm.nih.gov/33077664		FLC					2
Candida_auris	PRJNA549561	SRR10906829	BJ-R1	225	SAMN13876026	invitro_evol_clone	886.537	99.3703	2		2	2019/11/1	39.89,116.42	China			https://pubmed.ncbi.nlm.nih.gov/33077664		FLC					2
Candida_auris	PRJNA549561	SRR9325914	BJ_B7	726	SAMN12091791	invitro_evol_clone	385.53	99.3411	2		2		39.89,116.42	China			https://pubmed.ncbi.nlm.nih.gov/33077664	FLC						128
Candida_auris	PRJNA549561	SRR9325915	BJ_B8	727	SAMN12091792	invitro_evol_clone	573.617	99.3531	2		2		39.89,116.42	China			https://pubmed.ncbi.nlm.nih.gov/33077664	FLC						128
Candida_auris	PRJNA549561	SRR9325916	BJ_B5	728	SAMN12091789	invitro_evol_clone	415.634	99.3445	2		2		39.89,116.42	China			https://pubmed.ncbi.nlm.nih.gov/33077664	FLC						128
Candida_auris	PRJNA549561	SRR9325917	BJ_B6	729	SAMN12091790	invitro_evol_clone	378.826	99.3494	2		2		39.89,116.42	China			https://pubmed.ncbi.nlm.nih.gov/33077664	FLC						128
Candida_auris	PRJNA549561	SRR9325918	BJ_B3	730	SAMN12091787	invitro_evol_clone	455.794	99.3529	2		2		39.89,116.42	China			https://pubmed.ncbi.nlm.nih.gov/33077664	FLC						128
Candida_auris	PRJNA549561	SRR9325919	BJ_B4	731	SAMN12091788	invitro_evol_clone	383.007	99.3397	2		2		39.89,116.42	China			https://pubmed.ncbi.nlm.nih.gov/33077664	FLC						128
Candida_auris	PRJNA549561	SRR9325920	BJ_A10	732	SAMN12091776	invitro_evol_clone	612.279	99.3384	2		2		39.89,116.42	China			https://pubmed.ncbi.nlm.nih.gov/33077664	FLC						64
Candida_auris	PRJNA549561	SRR9325921	BJ_A9	733	SAMN12091775	invitro_evol_clone	486.338	99.3444	2		2		39.89,116.42	China			https://pubmed.ncbi.nlm.nih.gov/33077664	FLC						64
Candida_auris	PRJNA549561	SRR9325922	BJ_A6	734	SAMN12091772	invitro_evol_clone	608.955	99.3435	2		2		39.89,116.42	China			https://pubmed.ncbi.nlm.nih.gov/33077664	FLC						128
Candida_auris	PRJNA549561	SRR9325923	BJ_A5	735	SAMN12091771	invitro_evol_clone	634.282	99.3471	2		2		39.89,116.42	China			https://pubmed.ncbi.nlm.nih.gov/33077664	FLC						128
Candida_auris	PRJNA549561	SRR9325924	BJ_A8	736	SAMN12091774	invitro_evol_clone	600.226	99.3478	2		2		39.89,116.42	China			https://pubmed.ncbi.nlm.nih.gov/33077664	FLC						128
Candida_auris	PRJNA549561	SRR9325925	BJ_A7	737	SAMN12091773	invitro_evol_clone	628.568	99.3422	2		2		39.89,116.42	China			https://pubmed.ncbi.nlm.nih.gov/33077664	FLC						128
Candida_auris	PRJNA549561	SRR9325926	BJ_A2	738	SAMN12091768	invitro_evol_clone	568.226	99.3438	2		2		39.89,116.42	China			https://pubmed.ncbi.nlm.nih.gov/33077664	FLC						128
Candida_auris	PRJNA549561	SRR9325927	BJ_A1	739	SAMN12091767	invitro_evol_clone	559.808	99.3451	2		2		39.89,116.42	China			https://pubmed.ncbi.nlm.nih.gov/33077664	FLC						128
Candida_auris	PRJNA549561	SRR9325928	BJ_A4	740	SAMN12091770	invitro_evol_clone	520.624	99.3352	2		2		39.89,116.42	China			https://pubmed.ncbi.nlm.nih.gov/33077664	FLC						128
Candida_auris	PRJNA549561	SRR9325929	BJ_A3	741	SAMN12091769	invitro_evol_clone	643.798	99.347	2		2		39.89,116.42	China			https://pubmed.ncbi.nlm.nih.gov/33077664	FLC						128
Candida_auris	PRJNA549561	SRR9325930	BJ_B2	742	SAMN12091786	invitro_evol_clone	396.178	99.3547	2		2		39.89,116.42	China			https://pubmed.ncbi.nlm.nih.gov/33077664	FLC						128
Candida_auris	PRJNA549561	SRR9325931	BJ_B1	743	SAMN12091785	invitro_evol_clone	427.516	99.3493	2		2		39.89,116.42	China			https://pubmed.ncbi.nlm.nih.gov/33077664	FLC						128
Candida_auris	PRJNA549561	SRR9325932	BJ_A18	744	SAMN12091784	invitro_evol_clone	631.063	99.3429	2		2		39.89,116.42	China			https://pubmed.ncbi.nlm.nih.gov/33077664	FLC						32
Candida_auris	PRJNA549561	SRR9325933	BJ_A17	745	SAMN12091783	invitro_evol_clone	617.167	99.3412	2		2		39.89,116.42	China			https://pubmed.ncbi.nlm.nih.gov/33077664	FLC						32
Candida_auris	PRJNA549561	SRR9325934	BJ_A16	746	SAMN12091782	invitro_evol_clone	749.941	99.3456	2		2		39.89,116.42	China			https://pubmed.ncbi.nlm.nih.gov/33077664	FLC						32
Candida_auris	PRJNA549561	SRR9325935	BJ_A15	747	SAMN12091781	invitro_evol_clone	589.76	99.3385	2		2		39.89,116.42	China			https://pubmed.ncbi.nlm.nih.gov/33077664	FLC						32
Candida_auris	PRJNA549561	SRR9325936	BJ_A14	748	SAMN12091780	invitro_evol_clone	658.286	99.352	2		2		39.89,116.42	China			https://pubmed.ncbi.nlm.nih.gov/33077664	FLC						64
Candida_auris	PRJNA549561	SRR9325937	BJ_A13	749	SAMN12091779	invitro_evol_clone	581.07	99.3419	2		2		39.89,116.42	China			https://pubmed.ncbi.nlm.nih.gov/33077664	FLC						64
Candida_auris	PRJNA549561	SRR9325938	BJ_A12	750	SAMN12091778	invitro_evol_clone	641.77	99.3442	2		2		39.89,116.42	China			https://pubmed.ncbi.nlm.nih.gov/33077664	FLC						64
Candida_auris	PRJNA549561	SRR9325939	BJ_A11	751	SAMN12091777	invitro_evol_clone	616.202	99.3452	2		2		39.89,116.42	China			https://pubmed.ncbi.nlm.nih.gov/33077664	FLC						64
Candida_auris	PRJNA595978	SRR10461118		72	SAMN13294153	clinical	117.951	99.0632	1	4	1						https://pubmed.ncbi.nlm.nih.gov/32345637	FLC	MIF,AMB
Candida_auris	PRJNA595978	SRR10461119		73	SAMN13294154	clinical	121.118	99.1132	1	4	1						https://pubmed.ncbi.nlm.nih.gov/32345637	FLC	MIF,AMB
Candida_auris	PRJNA595978	SRR10461120	B12167	74	SAMN13294155	clinical	98.9303	99.1913	1	4	1	2015/3/23	10.69,-71.60	Venezuela			https://pubmed.ncbi.nlm.nih.gov/32345637	FLC	MIF,AMB
Candida_auris	PRJNA595978	SRR10461121	B12166	75	SAMN13294156	clinical	84.5052	99.0456	1	4	1	2015/3/24	10.69,-71.60	Venezuela			https://pubmed.ncbi.nlm.nih.gov/32345637	FLC	MIF,AMB
Candida_auris	PRJNA595978	SRR10461122	B12165	76	SAMN13294157	clinical	101.024	99.0578	1	4	1	2015/3/30	10.69,-71.60	Venezuela			https://pubmed.ncbi.nlm.nih.gov/32345637	FLC	MIF,AMB
Candida_auris	PRJNA595978	SRR10461123		77	SAMN13294158	clinical	91.9443	99.059	1	4	1						https://pubmed.ncbi.nlm.nih.gov/32345637	FLC	MIF,AMB
Candida_auris	PRJNA595978	SRR10461124	B12161	78	SAMN13294159	clinical	110.721	98.9927	1	4	1	2015/1/5	10.69,-71.60	Venezuela			https://pubmed.ncbi.nlm.nih.gov/32345637		MIF,FLC,AMB
Candida_auris	PRJNA595978	SRR10461125	B12160	79	SAMN13294160	clinical	105.603	99.0515	1	4	1	2015/5/5	10.69,-71.60	Venezuela			https://pubmed.ncbi.nlm.nih.gov/32345637	FLC	MIF,AMB
Candida_auris	PRJNA595978	SRR10461126	B12157	80	SAMN13294161	clinical	106.624	99.0052	1	4	1	2015/1/9	10.69,-71.60	Venezuela			https://pubmed.ncbi.nlm.nih.gov/32345637	MIF,FLC	AMB
Candida_auris	PRJNA595978	SRR10461127	B12155	81	SAMN13294162	clinical	125.735	99.048	1	4	1	2015/3/9	10.69,-71.60	Venezuela			https://pubmed.ncbi.nlm.nih.gov/32345637	FLC	MIF,AMB
Candida_auris	PRJNA595978	SRR10461128	B12154	82	SAMN13294163	clinical	146.052	99.2472	1	4	1	2015/5/21	10.69,-71.60	Venezuela			https://pubmed.ncbi.nlm.nih.gov/32345637	FLC	MIF,AMB
Candida_auris	PRJNA595978	SRR10461129	B12153	83	SAMN13294164	clinical	126.714	99.0571	1	4	1	2015/3/27	10.69,-71.60	Venezuela			https://pubmed.ncbi.nlm.nih.gov/32345637	FLC	MIF,AMB
Candida_auris	PRJNA595978	SRR10461130	B12150	84	SAMN13294165	clinical	146.021	99.071	1	4	1	2015/2/4	10.69,-71.60	Venezuela			https://pubmed.ncbi.nlm.nih.gov/32345637	FLC	MIF,AMB
Candida_auris	PRJNA595978	SRR10461131	B12148	85	SAMN13294166	clinical	90.7631	98.9937	1	4	1	2012/8/20	10.69,-71.60	Venezuela			https://pubmed.ncbi.nlm.nih.gov/32345637	FLC	MIF,AMB
Candida_auris	PRJNA595978	SRR10461132	B12146	86	SAMN13294167	clinical	117.533	99.0457	1	4	1	2012/9/18	10.69,-71.60	Venezuela			https://pubmed.ncbi.nlm.nih.gov/32345637	FLC	MIF,AMB
Candida_auris	PRJNA595978	SRR10461133	B12144	87	SAMN13294168	clinical	109.195	98.9665	1	4	1	2012/4/26	10.69,-71.60	Venezuela			https://pubmed.ncbi.nlm.nih.gov/32345637	MIF,FLC	AMB
Candida_auris	PRJNA595978	SRR10461134	B12142	88	SAMN13294169	clinical	103.199	98.902	1	4	1	2012/4/26	10.69,-71.60	Venezuela			https://pubmed.ncbi.nlm.nih.gov/32345637	MIF,FLC	AMB
Candida_auris	PRJNA595978	SRR10461135	B12138	89	SAMN13294170	clinical	145.955	99.0188	1	4	1	2012/6/26	10.69,-71.60	Venezuela			https://pubmed.ncbi.nlm.nih.gov/32345637	MIF,FLC	AMB
Candida_auris	PRJNA595978	SRR10461136	B12137	90	SAMN13294171	clinical	114.15	98.9769	1	4	1	2012/5/25	10.69,-71.60	Venezuela			https://pubmed.ncbi.nlm.nih.gov/32345637	MIF,FLC	AMB
Candida_auris	PRJNA595978	SRR10461137	B12136	91	SAMN13294172	clinical	134.328	99.0989	1	4	1	2012/5/15	10.69,-71.60	Venezuela			https://pubmed.ncbi.nlm.nih.gov/32345637	MIF,FLC	AMB
Candida_auris	PRJNA595978	SRR10461138		92	SAMN13294106	clinical	71.4739	99.6443	3	3	3						https://pubmed.ncbi.nlm.nih.gov/32345637	FLC	MIF,AMB
Candida_auris	PRJNA595978	SRR10461139	B16422	93	SAMN13294107	clinical	111.944	99.6379	2	1	2	2018/4/20	0.58,37.84	Kenya			https://pubmed.ncbi.nlm.nih.gov/32345637	FLC,AMB	MIF
Candida_auris	PRJNA595978	SRR10461140	B16421	94	SAMN13294108	clinical	103.362	99.7064	2	1	2	2018/1/25	0.58,37.84	Kenya			https://pubmed.ncbi.nlm.nih.gov/32345637	FLC,AMB	MIF
Candida_auris	PRJNA595978	SRR10461141	B16419	95	SAMN13294109	clinical	127.174	99.4312	3	3	3	2018/4/30	0.58,37.84	Kenya			https://pubmed.ncbi.nlm.nih.gov/32345637	FLC	MIF,AMB
Candida_auris	PRJNA595978	SRR10461142	B16417	96	SAMN13294110	clinical	112.836	99.5426	3	3	3	2018/6/26	0.58,37.84	Kenya			https://pubmed.ncbi.nlm.nih.gov/32345637	FLC	MIF,AMB
Candida_auris	PRJNA595978	SRR10461143		97	SAMN13294111	clinical	106.463	99.4902	3	3	3						https://pubmed.ncbi.nlm.nih.gov/32345637	FLC	MIF,AMB
Candida_auris	PRJNA595978	SRR10461144	B16410	98	SAMN13294112	clinical	128.753	99.547	3	3	3	2018/6/15	0.58,37.84	Kenya			https://pubmed.ncbi.nlm.nih.gov/32345637	FLC	MIF,AMB
Candida_auris	PRJNA595978	SRR10461145	B16406	99	SAMN13294113	clinical	134.432	99.5702	3	3	3	2017/10/30	0.58,37.84	Kenya			https://pubmed.ncbi.nlm.nih.gov/32345637	MIF,FLC	AMB
Candida_auris	PRJNA595978	SRR10461146	B16404	100	SAMN13294114	clinical	135.314	99.5938	3	3	3	2017/10/16	0.58,37.84	Kenya			https://pubmed.ncbi.nlm.nih.gov/32345637	MIF,FLC	AMB
Candida_auris	PRJNA595978	SRR10461147		101	SAMN13294115	clinical	89.7805	96.7675	4	2	4						https://pubmed.ncbi.nlm.nih.gov/32345637		MIF,FLC,AMB
Candida_auris	PRJNA595978	SRR10461148	B14189	102	SAMN13294116	clinical	153.035	99.6844	2	1	2	2018/2/4	23.68,54.54	United Arab Emirates			https://pubmed.ncbi.nlm.nih.gov/32345637	FLC	MIF,AMB
Candida_auris	PRJNA595978	SRR10461149	B14165	103	SAMN13294117	clinical	66.122	99.6407	2	1	2	2018/1/10	28.86,45.08	Saudi Arabia			https://pubmed.ncbi.nlm.nih.gov/32345637	FLC	MIF,AMB
Candida_auris	PRJNA595978	SRR10461150	B14156	104	SAMN13294118	clinical	81.223	99.6501	2	1	2	2018/1/3	23.68,54.54	United Arab Emirates			https://pubmed.ncbi.nlm.nih.gov/32345637	FLC	MIF,AMB
Candida_auris	PRJNA595978	SRR10461152		105	SAMN13294120	clinical	73.0976	99.6575	2	1	2						https://pubmed.ncbi.nlm.nih.gov/32345637	FLC	MIF,AMB
Candida_auris	PRJNA595978	SRR10461153	B14126	106	SAMN13294121	clinical	91.784	99.247	2	1	2	2017/11/10	28.86,45.08	Saudi Arabia			https://pubmed.ncbi.nlm.nih.gov/32345637	FLC	MIF,AMB
Candida_auris	PRJNA595978	SRR10461154	B14000	107	SAMN13294122	clinical	133.199	99.5998	2	1	2	2017/10/8	23.68,54.54	United Arab Emirates			https://pubmed.ncbi.nlm.nih.gov/32345637	FLC,AMB	MIF
Candida_auris	PRJNA595978	SRR10461155		108	SAMN13294123	clinical	142.882	99.6813	2	1	2						https://pubmed.ncbi.nlm.nih.gov/32345637	FLC	MIF,AMB
Candida_auris	PRJNA595978	SRR10461156	B13917	109	SAMN13294124	clinical	90.5784	99.1354	2	1	2	2017/9/15	23.68,54.54	United Arab Emirates			https://pubmed.ncbi.nlm.nih.gov/32345637	FLC	MIF,AMB
Candida_auris	PRJNA595978	SRR10461157		110	SAMN13294125	clinical	74.3624	99.4344	2	1	2	2017/9/11	23.68,54.54	United Arab Emirates			https://pubmed.ncbi.nlm.nih.gov/32345637	MIF,FLC,AMB
Candida_auris	PRJNA595978	SRR10461158	B13464	111	SAMN13294126	clinical	45.561	99.6061	2	1	2	2017/5/15	54.56,-98.03	Canada			https://pubmed.ncbi.nlm.nih.gov/32345637	FLC	MIF,AMB
Candida_auris	PRJNA595978	SRR10461159	B13463	112	SAMN13294127	clinical	79.3275	97.0967	4	2	4	2014/4/7	53.98,-116.59	Canada			https://pubmed.ncbi.nlm.nih.gov/32345637		MIF,FLC,AMB
Candida_auris	PRJNA595978	SRR10461160	B13282	113	SAMN13294128	clinical	133.352	99.2936	2	1	2	2017/5/4	40.71,-74.00	United States of America			https://pubmed.ncbi.nlm.nih.gov/32345637	FLC	MIF,AMB
Candida_auris	PRJNA595978	SRR10461161	B13279	114	SAMN13294129	clinical	133.338	99.6714	2	1	2	2017/4/22	40.71,-74.00	United States of America			https://pubmed.ncbi.nlm.nih.gov/32345637	FLC,AMB	MIF
Candida_auris	PRJNA595978	SRR10461162	B13277	115	SAMN13294130	clinical	124.648	99.6713	2	1	2	2017/4/4	40.71,-74.00	United States of America			https://pubmed.ncbi.nlm.nih.gov/32345637	FLC,AMB	MIF
Candida_auris	PRJNA595978	SRR10461163		116	SAMN13294173	clinical	48.1638	99.0576	1	4	1						https://pubmed.ncbi.nlm.nih.gov/32345637	FLC	MIF,AMB
Candida_auris	PRJNA595978	SRR10461164		117	SAMN13294174	clinical	122.251	98.99	1	4	1						https://pubmed.ncbi.nlm.nih.gov/32345637	MIF,FLC	AMB
Candida_auris	PRJNA595978	SRR10461165	B12133	118	SAMN13294175	clinical	77.899	99.024	1	4	1	2012/4/17	10.69,-71.60	Venezuela			https://pubmed.ncbi.nlm.nih.gov/32345637	FLC	MIF,AMB
Candida_auris	PRJNA595978	SRR10461166	B12131	119	SAMN13294176	clinical	123.028	99.009	1	4	1	2012/4/12	10.69,-71.60	Venezuela			https://pubmed.ncbi.nlm.nih.gov/32345637	MIF,FLC	AMB
Candida_auris	PRJNA595978	SRR10461167	B12130	120	SAMN13294177	clinical	127.233	99.0642	1	4	1	2012/5/23	10.69,-71.60	Venezuela			https://pubmed.ncbi.nlm.nih.gov/32345637	FLC	MIF,AMB
Candida_auris	PRJNA595978	SRR10461168	B12125	121	SAMN13294178	clinical	80.4983	98.7635	1	4	1	2012/4/11	10.69,-71.60	Venezuela			https://pubmed.ncbi.nlm.nih.gov/32345637	FLC	MIF,AMB
Candida_auris	PRJNA595978	SRR10461169	B12124	122	SAMN13294179	clinical	116.808	99.0901	1	4	1	2012/11/22	10.69,-71.60	Venezuela			https://pubmed.ncbi.nlm.nih.gov/32345637	FLC	MIF,AMB
Candida_auris	PRJNA595978	SRR10461170	B12123	123	SAMN13294180	clinical	120.495	99.0742	1	4	1	2012/11/19	10.69,-71.60	Venezuela			https://pubmed.ncbi.nlm.nih.gov/32345637	FLC	MIF,AMB
Candida_auris	PRJNA595978	SRR10461171		124	SAMN13294181	clinical	158.882	98.9937	1	4	1						https://pubmed.ncbi.nlm.nih.gov/32345637	FLC	MIF,AMB
Candida_auris	PRJNA595978	SRR10461172	B12121	125	SAMN13294182	clinical	84.0105	99.0462	1	4	1	2012/5/11	10.69,-71.60	Venezuela			https://pubmed.ncbi.nlm.nih.gov/32345637	FLC	MIF,AMB
Candida_auris	PRJNA595978	SRR10461173	B12120	126	SAMN13294183	clinical	111.24	99.0225	1	4	1	2012/10/12	10.69,-71.60	Venezuela			https://pubmed.ncbi.nlm.nih.gov/32345637	FLC	MIF,AMB
Candida_auris	PRJNA595978	SRR10461174	B12119	127	SAMN13294184	clinical	83.784	99.0245	1	4	1	2012/12/10	10.69,-71.60	Venezuela			https://pubmed.ncbi.nlm.nih.gov/32345637	FLC	MIF,AMB
Candida_auris	PRJNA595978	SRR10461175		128	SAMN13294185	clinical	123.439	99.0432	1	4	1						https://pubmed.ncbi.nlm.nih.gov/32345637	FLC	MIF,AMB
Candida_auris	PRJNA595978	SRR10461176		129	SAMN13294186	clinical	118.272	99.0434	1	4	1						https://pubmed.ncbi.nlm.nih.gov/32345637	FLC	MIF,AMB
Candida_auris	PRJNA595978	SRR10461177	B12114	130	SAMN13294187	clinical	140.052	99.0327	1	4	1	2012/10/16	10.69,-71.60	Venezuela			https://pubmed.ncbi.nlm.nih.gov/32345637	FLC	MIF,AMB
Candida_auris	PRJNA595978	SRR10461178	B12107	131	SAMN13544843	clinical	109.383	98.8925	1	4	1	2016/9/19	8.95,-79.53	Panama			https://pubmed.ncbi.nlm.nih.gov/32345637	FLC,AMB	MIF
Candida_auris	PRJNA595978	SRR10461179	B12106	132	SAMN13354586	clinical	90.8467	98.958	1	4	1	2016/9/21	8.95,79.53	Indic Ocean			https://pubmed.ncbi.nlm.nih.gov/32345637		MIF,FLC,AMB
Candida_auris	PRJNA595978	SRR10461180	B12104	133	SAMN13354587	clinical	94.1812	98.9479	1	4	1	2016/8/17	8.95,79.53	Indic Ocean			https://pubmed.ncbi.nlm.nih.gov/32345637	FLC	MIF,AMB
Candida_auris	PRJNA595978	SRR10461181	B12103	134	SAMN13354588	clinical	107.105	98.9976	1	4	1	2016/7/25	8.95,79.53	Indic Ocean			https://pubmed.ncbi.nlm.nih.gov/32345637		MIF,FLC,AMB
Candida_auris	PRJNA595978	SRR10461182		135	SAMN13354589	clinical	70.4739	98.9696	1	4	1						https://pubmed.ncbi.nlm.nih.gov/32345637	FLC	MIF,AMB
Candida_auris	PRJNA595978	SRR10461183	B12101	136	SAMN13354590	clinical	64.8746	98.9572	1	4	1	2016/9/22	8.95,79.53	Indic Ocean			https://pubmed.ncbi.nlm.nih.gov/32345637		MIF,FLC,AMB
Candida_auris	PRJNA595978	SRR10461184	B13276	137	SAMN13294131	clinical	105.697	99.6706	2	1	2	2017/4/9	40.71,-74.00	United States of America			https://pubmed.ncbi.nlm.nih.gov/32345637	FLC,AMB	MIF
Candida_auris	PRJNA595978	SRR10461185		138	SAMN13294132	clinical	79.0418	99.2126	2	1	2						https://pubmed.ncbi.nlm.nih.gov/32345637	FLC,AMB	MIF
Candida_auris	PRJNA595978	SRR10461186	B12802	139	SAMN13294133	clinical	81.7352	99.6365	2	1	2	2017/4/12	40.71,-74.00	United States of America			https://pubmed.ncbi.nlm.nih.gov/32345637	FLC,AMB	MIF
Candida_auris	PRJNA595978	SRR10461187	B12421	140	SAMN13294134	clinical	90.5749	99.6773	2	1	2	2016/11/18	40.71,-74.00	United States of America			https://pubmed.ncbi.nlm.nih.gov/32345637	FLC	MIF,AMB
Candida_auris	PRJNA595978	SRR10461188	B12284	141	SAMN13294135	clinical	111.676	99.2823	1	4	1	2016/12/15	4.64,-74.11	Colombia			https://pubmed.ncbi.nlm.nih.gov/32345637		MIF,FLC,AMB
Candida_auris	PRJNA595978	SRR10461189	B12279	142	SAMN13294136	clinical	134.564	99.3456	1	4	1	2016/9/30	4.64,-74.11	Colombia			https://pubmed.ncbi.nlm.nih.gov/32345637		MIF,FLC,AMB
Candida_auris	PRJNA595978	SRR10461190	B12277	143	SAMN13294137	clinical	116.369	99.1096	1	4	1	2015/8/15	11.24,-74.11	Colombia			https://pubmed.ncbi.nlm.nih.gov/32345637	FLC	MIF,AMB
Candida_auris	PRJNA595978	SRR10461191	B12272	144	SAMN13294138	clinical	130.491	99.0796	1	4	1	2015/8/15	11.24,-74.11	Colombia			https://pubmed.ncbi.nlm.nih.gov/32345637	FLC	MIF,AMB
Candida_auris	PRJNA595978	SRR10461192	B12244	145	SAMN13294139	clinical	127.185	99.0989	1	4	1	2016/12/15	4.64,-74.11	Colombia			https://pubmed.ncbi.nlm.nih.gov/32345637		MIF,FLC,AMB
Candida_auris	PRJNA595978	SRR10461193	B12188	146	SAMN13294140	clinical	62.9233	99.0238	1	4	1	2016/6/10	10.51,-66.92	Venezuela			https://pubmed.ncbi.nlm.nih.gov/32345637	FLC	MIF,AMB
Candida_auris	PRJNA595978	SRR10461194	B12187	147	SAMN13294141	clinical	112.077	99.0738	1	4	1	2016/9/30	10.51,-66.92	Venezuela			https://pubmed.ncbi.nlm.nih.gov/32345637	FLC	MIF,AMB
Candida_auris	PRJNA595978	SRR10461195	B12186	148	SAMN13294142	clinical	54.8432	98.9308	1	4	1	2016/9/28	10.51,-66.92	Venezuela			https://pubmed.ncbi.nlm.nih.gov/32345637	FLC	MIF,AMB
Candida_auris	PRJNA595978	SRR10461196		149	SAMN13294143	clinical	102.756	98.8996	1	4	1						https://pubmed.ncbi.nlm.nih.gov/32345637	MIF,FLC	AMB
Candida_auris	PRJNA595978	SRR10461197		150	SAMN13294144	clinical	68.3066	98.997	1	4	1						https://pubmed.ncbi.nlm.nih.gov/32345637	FLC	MIF,AMB
Candida_auris	PRJNA595978	SRR10461198		151	SAMN13294145	clinical	131.742	99.0649	1	4	1						https://pubmed.ncbi.nlm.nih.gov/32345637	FLC	MIF,AMB
Candida_auris	PRJNA595978	SRR10461199	B12179	152	SAMN13294146	clinical	85.7561	99.0462	1	4	1	2015/2/5	10.69,-71.60	Venezuela			https://pubmed.ncbi.nlm.nih.gov/32345637	FLC	MIF,AMB
Candida_auris	PRJNA595978	SRR10461200	B12178	153	SAMN13294147	clinical	104.045	99.0394	1	4	1	2015/7/28	10.69,-71.60	Venezuela			https://pubmed.ncbi.nlm.nih.gov/32345637	FLC	MIF,AMB
Candida_auris	PRJNA595978	SRR10461201	B12177	154	SAMN13294148	clinical	125.373	99.167	1	4	1	2015/5/8	10.69,-71.60	Venezuela			https://pubmed.ncbi.nlm.nih.gov/32345637	FLC	MIF,AMB
Candida_auris	PRJNA595978	SRR10461202		155	SAMN13294149	clinical	88.7213	99.0705	1	4	1						https://pubmed.ncbi.nlm.nih.gov/32345637	FLC	MIF,AMB
Candida_auris	PRJNA595978	SRR10461203	B12175	156	SAMN13294150	clinical	84.7561	99.1071	1	4	1	2015/5/29	10.69,-71.60	Venezuela			https://pubmed.ncbi.nlm.nih.gov/32345637	FLC	MIF,AMB
Candida_auris	PRJNA595978	SRR10461204		157	SAMN13294151	clinical	122.035	98.9695	1	4	1						https://pubmed.ncbi.nlm.nih.gov/32345637	MIF,FLC	AMB
Candida_auris	PRJNA595978	SRR10461205	B16519	158	SAMN13294067	clinical	70.3519	99.5013	3	3	3	2018/3/7	0.58,37.84	Kenya			https://pubmed.ncbi.nlm.nih.gov/32345637	FLC	MIF,AMB
Candida_auris	PRJNA595978	SRR10461206	B12171	159	SAMN13294152	clinical	113.672	98.9823	1	4	1	2015/5/30	10.69,-71.60	Venezuela			https://pubmed.ncbi.nlm.nih.gov/32345637	MIF,FLC	AMB
Candida_auris	PRJNA595978	SRR10461207	B16514	160	SAMN13294068	clinical	71.9443	99.4331	3	3	3	2017/7/5	0.58,37.84	Kenya			https://pubmed.ncbi.nlm.nih.gov/32345637	FLC	MIF,AMB
Candida_auris	PRJNA595978	SRR10461208	B16513	161	SAMN13294069	clinical	79.2021	99.6112	2	1	2	2017/6/16	0.58,37.84	Kenya			https://pubmed.ncbi.nlm.nih.gov/32345637	FLC,AMB	MIF
Candida_auris	PRJNA595978	SRR10461209	B16511	162	SAMN13294070	clinical	67.7596	99.3516	2	1	2	2017/5/28	0.58,37.84	Kenya			https://pubmed.ncbi.nlm.nih.gov/32345637	FLC,AMB	MIF
Candida_auris	PRJNA595978	SRR10461210		163	SAMN13294071	clinical	128.697	99.6248	2	1	2						https://pubmed.ncbi.nlm.nih.gov/32345637	MIF,FLC,AMB
Candida_auris	PRJNA595978	SRR10461211	B16432	164	SAMN13763237	clinical	109.718	99.5326	3	3	3	2013/12/17	0.58,37.84	Kenya			https://pubmed.ncbi.nlm.nih.gov/32345637	FLC	MIF,AMB
Candida_auris	PRJNA595978	SRR10461212		165	SAMN13294072	clinical	164.666	99.427	3	3	3						https://pubmed.ncbi.nlm.nih.gov/32345637	FLC	MIF,AMB
Candida_auris	PRJNA595978	SRR10461213	B16504	166	SAMN13294073	clinical	103.125	99.5366	3	3	3	2017/10/23	0.58,37.84	Kenya			https://pubmed.ncbi.nlm.nih.gov/32345637	FLC	MIF,AMB
Candida_auris	PRJNA595978	SRR10461214	B16503	167	SAMN13294074	clinical	134.746	99.6625	2	1	2	2017/5/21	0.58,37.84	Kenya			https://pubmed.ncbi.nlm.nih.gov/32345637	FLC,AMB	MIF
Candida_auris	PRJNA595978	SRR10461215		168	SAMN13294075	clinical	113.178	99.4636	3	3	3						https://pubmed.ncbi.nlm.nih.gov/32345637	FLC	MIF,AMB
Candida_auris	PRJNA595978	SRR10461216	B16491	169	SAMN13294076	clinical	116.575	99.5502	3	3	3	2017/10/2	0.58,37.84	Kenya			https://pubmed.ncbi.nlm.nih.gov/32345637	FLC	MIF,AMB
Candida_auris	PRJNA595978	SRR10461217	B16490	170	SAMN13294077	clinical	113.101	99.6091	2	1	2	2017/2/2	0.58,37.84	Kenya			https://pubmed.ncbi.nlm.nih.gov/32345637	FLC,AMB	MIF
Candida_auris	PRJNA595978	SRR10461218	B16487	171	SAMN13294078	clinical	124.338	99.6471	2	1	2	2016/10/11	0.58,37.84	Kenya			https://pubmed.ncbi.nlm.nih.gov/32345637	FLC,AMB	MIF
Candida_auris	PRJNA595978	SRR10461219	B16485	172	SAMN13294079	clinical	110.805	99.502	3	3	3	2013/11/5	0.58,37.84	Kenya			https://pubmed.ncbi.nlm.nih.gov/32345637	FLC	MIF,AMB
Candida_auris	PRJNA595978	SRR10461220		173	SAMN13294080	clinical	107.784	99.576	3	3	3						https://pubmed.ncbi.nlm.nih.gov/32345637	MIF,FLC	AMB
Candida_auris	PRJNA595978	SRR10461221	B16482	174	SAMN13294081	clinical	143.167	99.5844	3	3	3	2016/3/2	0.58,37.84	Kenya			https://pubmed.ncbi.nlm.nih.gov/32345637	FLC	MIF,AMB
Candida_auris	PRJNA595978	SRR10461222	B16481	175	SAMN13294082	clinical	132.533	99.568	3	3	3	2016/2/27	0.58,37.84	Kenya			https://pubmed.ncbi.nlm.nih.gov/32345637	FLC	MIF,AMB
Candida_auris	PRJNA595978	SRR10461223	B16479	176	SAMN13294083	clinical	106.941	99.6142	2	1	2	2016/2/8	0.58,37.84	Kenya			https://pubmed.ncbi.nlm.nih.gov/32345637	FLC,AMB	MIF
Candida_auris	PRJNA595978	SRR10461224	B16477	177	SAMN13294084	clinical	125.732	99.6723	2	1	2	2015/11/15	0.58,37.84	Kenya			https://pubmed.ncbi.nlm.nih.gov/32345637	FLC,AMB	MIF
Candida_auris	PRJNA595978	SRR10461225	B16473	178	SAMN13294085	clinical	113.962	99.5321	3	3	3	2015/7/27	0.58,37.84	Kenya			https://pubmed.ncbi.nlm.nih.gov/32345637	FLC	MIF,AMB
Candida_auris	PRJNA595978	SRR10461226	B16472	179	SAMN13294086	clinical	114.585	99.6797	2	1	2	2015/7/4	0.58,37.84	Kenya			https://pubmed.ncbi.nlm.nih.gov/32345637	FLC,AMB	MIF
Candida_auris	PRJNA595978	SRR10461227	B16469	180	SAMN13294087	clinical	86.9303	99.3257	3	3	3	2015/2/9	0.58,37.84	Kenya			https://pubmed.ncbi.nlm.nih.gov/32345637	FLC	MIF,AMB
Candida_auris	PRJNA595978	SRR10461228	B16467	181	SAMN13294088	clinical	113.202	99.5893	3	3	3	2015/2/2	0.58,37.84	Kenya			https://pubmed.ncbi.nlm.nih.gov/32345637	FLC	MIF,AMB
Candida_auris	PRJNA595978	SRR10461229	B16466	182	SAMN13294089	clinical	95.2787	99.5351	3	3	3	2015/1/21	0.58,37.84	Kenya			https://pubmed.ncbi.nlm.nih.gov/32345637	FLC	MIF,AMB
Candida_auris	PRJNA595978	SRR10461230	B16461	183	SAMN13294090	clinical	146.742	99.5412	3	3	3	2014/10/8	0.58,37.84	Kenya			https://pubmed.ncbi.nlm.nih.gov/32345637	FLC	MIF,AMB
Candida_auris	PRJNA595978	SRR10461231	B16459	184	SAMN13294091	clinical	147.334	99.6498	3	3	3	2014/8/16	0.58,37.84	Kenya			https://pubmed.ncbi.nlm.nih.gov/32345637	FLC	MIF,AMB
Candida_auris	PRJNA595978	SRR10461232	B16457	185	SAMN13294092	clinical	150.554	99.5736	3	3	3	2014/5/22	0.58,37.84	Kenya			https://pubmed.ncbi.nlm.nih.gov/32345637	FLC	MIF,AMB
Candida_auris	PRJNA595978	SRR10461233	B16454	186	SAMN13294093	clinical	104.958	99.549	3	3	3	2014/4/15	0.58,37.84	Kenya			https://pubmed.ncbi.nlm.nih.gov/32345637	FLC	MIF,AMB
Candida_auris	PRJNA595978	SRR10461234		187	SAMN13294094	clinical	115.474	99.5585	3	3	3						https://pubmed.ncbi.nlm.nih.gov/32345637	FLC	MIF,AMB
Candida_auris	PRJNA595978	SRR10461235	B16448	188	SAMN13294095	clinical	119.46	99.6676	2	1	2	2014/4/2	0.58,37.84	Kenya			https://pubmed.ncbi.nlm.nih.gov/32345637	MIF,FLC,AMB
Candida_auris	PRJNA595978	SRR10461236	B16445	189	SAMN13294096	clinical	128.073	99.5268	3	3	3	2014/3/21	0.58,37.84	Kenya			https://pubmed.ncbi.nlm.nih.gov/32345637	FLC	MIF,AMB
Candida_auris	PRJNA595978	SRR10461237	B16444	190	SAMN13294097	clinical	91.8293	99.6695	2	1	2	2014/2/25	0.58,37.84	Kenya			https://pubmed.ncbi.nlm.nih.gov/32345637	MIF,FLC,AMB
Candida_auris	PRJNA595978	SRR10461238	B16441	191	SAMN13294098	clinical	112.059	99.547	3	3	3	2013/10/22	0.58,37.84	Kenya			https://pubmed.ncbi.nlm.nih.gov/32345637	FLC	MIF,AMB
Candida_auris	PRJNA595978	SRR10461239	B16440	192	SAMN13294099	clinical	113.373	99.3956	3	3	3	2014/2/16	0.58,37.84	Kenya			https://pubmed.ncbi.nlm.nih.gov/32345637	MIF,FLC	AMB
Candida_auris	PRJNA595978	SRR10461240	B16439	193	SAMN13294100	clinical	117.345	99.5656	3	3	3	2014/2/11	0.58,37.84	Kenya			https://pubmed.ncbi.nlm.nih.gov/32345637	FLC	MIF,AMB
Candida_auris	PRJNA595978	SRR10461241	B16438	194	SAMN13294101	clinical	118.78	99.654	2	1	2	2014/2/5	0.58,37.84	Kenya			https://pubmed.ncbi.nlm.nih.gov/32345637	FLC,AMB	MIF
Candida_auris	PRJNA595978	SRR10461242	B16436	195	SAMN13294102	clinical	108.314	99.5474	3	3	3	2014/1/21	0.58,37.84	Kenya			https://pubmed.ncbi.nlm.nih.gov/32345637	FLC	MIF,AMB
Candida_auris	PRJNA595978	SRR10461243		196	SAMN13294103	clinical	102.774	99.5357	3	3	3						https://pubmed.ncbi.nlm.nih.gov/32345637	FLC	MIF,AMB
Candida_auris	PRJNA595978	SRR10461244		197	SAMN13294104	clinical	114.31	99.5694	3	3	3						https://pubmed.ncbi.nlm.nih.gov/32345637	FLC	MIF,AMB
Candida_auris	PRJNA595978	SRR10461245		198	SAMN13294105	clinical	76.9059	99.5208	3		3						https://pubmed.ncbi.nlm.nih.gov/32345637
Candida_auris	PRJNA595978	SRR10461246	B12100	199	SAMN13354591	clinical	115.146	98.9664	1	4	1	2016/9/7	8.95,79.53	Indic Ocean			https://pubmed.ncbi.nlm.nih.gov/32345637	FLC	MIF,AMB
Candida_auris	PRJNA595978	SRR10461247	B12099	200	SAMN13354592	clinical	81.338	98.9682	1	4	1	2016/8/19	8.95,79.53	Indic Ocean			https://pubmed.ncbi.nlm.nih.gov/32345637	FLC	MIF,AMB
Candida_auris	PRJNA595978	SRR10461248	B12098	201	SAMN13354593	clinical	104.519	98.953	1	4	1	2016/9/20	8.95,79.53	Indic Ocean			https://pubmed.ncbi.nlm.nih.gov/32345637	FLC	MIF,AMB
Candida_auris	PRJNA595978	SRR10461249	B12097	202	SAMN13354594	clinical	88.7143	98.9389	1	4	1	2016/8/19	8.95,79.53	Indic Ocean			https://pubmed.ncbi.nlm.nih.gov/32345637	FLC	MIF,AMB
Candida_auris	PRJNA595978	SRR10461250	B12096	203	SAMN13354595	clinical	91.9373	98.8806	1	4	1	2016/9/20	8.95,79.53	Indic Ocean			https://pubmed.ncbi.nlm.nih.gov/32345637	FLC	MIF,AMB
Candida_auris	PRJNA595978	SRR10461251	B12095	204	SAMN13354596	clinical	82.2369	98.9721	1	4	1	2016/8/2	8.95,79.53	Indic Ocean			https://pubmed.ncbi.nlm.nih.gov/32345637	FLC	MIF,AMB
Candida_auris	PRJNA595978	SRR10461252	B12094	205	SAMN13354597	clinical	76.3659	98.8615	1	4	1	2016/9/22	8.95,79.53	Indic Ocean			https://pubmed.ncbi.nlm.nih.gov/32345637	FLC	MIF,AMB
Candida_auris	PRJNA595978	SRR10461253		206	SAMN13294188	clinical	85.5052	98.6552	3	3	3	2012/10/18	53.21,-72.45	Canada			https://pubmed.ncbi.nlm.nih.gov/32345637		MIF,FLC,AMB
Candida_auris	PRJNA595978	SRR10461254	B11897	207	SAMN13294189	clinical	63.1568	98.8984	1	4	1	2015/4/15	31.81,34.75	Israel			https://pubmed.ncbi.nlm.nih.gov/32345637	FLC	MIF,AMB
Candida_auris	PRJNA595978	SRR10461255		208	SAMN13294190	clinical	86.3624	98.865	1	4	1						https://pubmed.ncbi.nlm.nih.gov/32345637		MIF,FLC,AMB
Candida_auris	PRJNA595978	SRR10461256	B11895	209	SAMN13294191	clinical	69.6725	98.9032	1	4	1	2014/5/15	31.81,34.75	Israel			https://pubmed.ncbi.nlm.nih.gov/32345637	FLC	MIF,AMB
Candida_auris	PRJNA595978	SRR10461257	B11894	210	SAMN13294192	clinical	66.1812	98.9	1	4	1	2014/8/15	31.81,34.75	Israel			https://pubmed.ncbi.nlm.nih.gov/32345637		MIF,FLC,AMB
Candida_auris	PRJNA595978	SRR10461258	B11893	211	SAMN13294193	clinical	52.6098	98.9105	1	4	1	2014/5/15	31.81,34.75	Israel			https://pubmed.ncbi.nlm.nih.gov/32345637	FLC	MIF,AMB
Candida_auris	PRJNA595978	SRR10461259	B11892	212	SAMN13294194	clinical	62.3136	98.9207	1	4	1	2014/10/15	31.81,34.75	Israel			https://pubmed.ncbi.nlm.nih.gov/32345637	FLC	MIF,AMB
Candida_auris	PRJNA595978	SRR10461260	B11855	213	SAMN13294195	clinical	71.8815	98.9825	1	4	1	2016/8/8	4.64,-74.11	Colombia			https://pubmed.ncbi.nlm.nih.gov/32345637		MIF,FLC,AMB
Candida_auris	PRJNA595978	SRR10461261	B11854	214	SAMN13294196	clinical	88.2509	98.988	1	4	1	2016/7/28	4.64,-74.11	Colombia			https://pubmed.ncbi.nlm.nih.gov/32345637	FLC	MIF,AMB
Candida_auris	PRJNA595978	SRR10461262	B11809	215	SAMN13354598	clinical	138.484	97.6612	4		4	2004/1/15	35.91,127.77	South Korea			https://pubmed.ncbi.nlm.nih.gov/32345637
Candida_auris	PRJNA595978	SRR10461263		216	SAMN13354599	clinical	157.101	97.4241	4		4						https://pubmed.ncbi.nlm.nih.gov/32345637
Candida_auris	PRJNA595978	SRR10461264	B11796	217	SAMN13294197	clinical	114.199	99.0387	1	4	1	2016/3/12	10.98,-74.83	Colombia			https://pubmed.ncbi.nlm.nih.gov/32345637	FLC	MIF,AMB
Candida_auris	PRJNA595978	SRR10461265	AA-214	218	SAMN13294198	clinical	41.899	98.6849	3	3	3	2016/11/15	39.47,-0.38	Spain			https://pubmed.ncbi.nlm.nih.gov/32345637	FLC	MIF,AMB
Candida_auris	PRJNA595978	SRR10461266	AA-200	219	SAMN13294199	clinical	45.7213	98.7591	3	3	3	2016/8/28	39.47,-0.38	Spain			https://pubmed.ncbi.nlm.nih.gov/32345637	FLC	MIF,AMB
Candida_auris	PRJNA595978	SRR10723348		220	SAMN13613340	clinical	383.986	99.7694	2	1	2						https://pubmed.ncbi.nlm.nih.gov/32345637	FLC	MIF,AMB
Candida_auris	PRJNA595978	SRR10851769	B8441	221	SAMN13761842	clinical	72.4599	99.7781	2	1	2	2008/11/5	30.38,69.40	Pakistan			https://pubmed.ncbi.nlm.nih.gov/32345637		MIF,FLC,AMB
Candida_auris	PRJNA595978	SRR10852068	B16401	222	SAMN13763247	clinical	125.226	99.6824	2	3	2	2011/11/8	0.58,37.84	Kenya			https://pubmed.ncbi.nlm.nih.gov/32345637	FLC	MIF,AMB
Candida_auris	PRJNA603602	SRR11485317	WM_18.177	226	SAMN13938673	clinical	64.662	99.0335	3		3	2018/1/1	-30.56,22.94	South Africa	PRJNA603602_1	1	https://www.ncbi.nlm.nih.gov/pmc/articles/PMC7255648	FLC,ITR,POS,VRC	ANI,CAS,MIF,5FC	AMB	0.25	0.12	0.12	256	0.5	0.12	2				1		0.12
Candida_auris	PRJNA603602	SRR11485318	WM_18.176	227	SAMN13938672	clinical	81.7247	99.2204	3		3	2018/1/1	-25.27,133.78	Australia	PRJNA603602_4	1	https://www.ncbi.nlm.nih.gov/pmc/articles/PMC7255648	FLC,ITR,POS	ANI,CAS,MIF,5FC	VRC,AMB	0.5	0.5	0.5	512	1	0.12	1				1		0.06
Candida_auris	PRJNA603602	SRR11485319	WM_18.197	228	SAMN13938671	clinical	84.676	98.9054	3		3	2018/1/1	-25.27,133.78	Australia	PRJNA603602_3	1	https://www.ncbi.nlm.nih.gov/pmc/articles/PMC7255648	FLC,ITR,POS,VRC	ANI,CAS,MIF,5FC	AMB	0.25	0.25	0.12	256	0.5	0.12	2				1		0.12
Candida_auris	PRJNA603602	SRR11485320	WM_18.180	229	SAMN13938670	clinical	97.8293	99.4518	3		3	2018/1/1	-25.27,133.78	Australia	PRJNA603602_2	1	https://www.ncbi.nlm.nih.gov/pmc/articles/PMC7255648	FLC,POS,VRC	ANI,CAS,MIF,5FC	ITR,AMB	0.25	0.25	0.12	512	0.25	0.12	2				1		0.12
Candida_auris	PRJNA603602	SRR11485321	WM_18.190	230	SAMN13938669	clinical	90.6794	99.4411	3		3	2018/1/1	-25.27,133.78	Australia	PRJNA603602_1	5	https://www.ncbi.nlm.nih.gov/pmc/articles/PMC7255648	FLC,POS,VRC	ANI,CAS,MIF,5FC	ITR,AMB	0.25	0.25	0.12	256	0.25	0.12	2				1		0.12
Candida_auris	PRJNA603602	SRR11485322	WM_18.189	231	SAMN13938668	clinical	70.6237	99.4391	3		3	2018/1/1	-25.27,133.78	Australia	PRJNA603602_1	5	https://www.ncbi.nlm.nih.gov/pmc/articles/PMC7255648	FLC,POS,VRC	ANI,CAS,MIF,5FC	ITR,AMB	0.25	0.25	0.12	256	0.25	0.12	2				1		0.12
Candida_auris	PRJNA603602	SRR11485323	WM_18.188	232	SAMN13938667	clinical	71.4808	99.0637	3		3	2018/1/1	-25.27,133.78	Australia	PRJNA603602_1	4	https://www.ncbi.nlm.nih.gov/pmc/articles/PMC7255648	FLC,ITR,POS,VRC	ANI,CAS,MIF,5FC	AMB	0.25	0.12	0.06	256	0.5	0.25	4				1		0.25
Candida_auris	PRJNA603602	SRR11485324	WM_18.187	233	SAMN13938666	clinical	93.9303	99.4561	3		3	2018/1/1	-25.27,133.78	Australia	PRJNA603602_1	3	https://www.ncbi.nlm.nih.gov/pmc/articles/PMC7255648	FLC,POS,VRC	ANI,CAS,MIF,5FC	ITR,AMB	0.5	0.25	0.12	256	0.25	0.12	2				1		0.12
Candida_auris	PRJNA603602	SRR11485325	WM_18.196	234	SAMN13938681	clinical	77.561	99.7045	2		2	2018/1/1	20.59,78.96	India	PRJNA603602_12	1	https://www.ncbi.nlm.nih.gov/pmc/articles/PMC7255648	FLC,POS,AMB	ANI,CAS,MIF,5FC	ITR,VRC	0.25	0.12	0.12	256	0.25	0.25	1				2		0.12
Candida_auris	PRJNA603602	SRR11485326	WM_18.195	235	SAMN13938680	clinical	79.5749	99.7386	2		2	2018/1/1	20.59,78.96	India	PRJNA603602_11	1	https://www.ncbi.nlm.nih.gov/pmc/articles/PMC7255648	FLC,POS,AMB	ANI,CAS,MIF,5FC	ITR,VRC	0.25	0.12	0.12	512	0.25	0.12	1				2		0.12
Candida_auris	PRJNA603602	SRR11485327	WM_18.194	236	SAMN13938679	clinical	71.2509	99.2758	2		2	2018/1/1	20.59,78.96	India	PRJNA603602_10	1	https://www.ncbi.nlm.nih.gov/pmc/articles/PMC7255648	ANI,CAS,MIF,FLC,AMB	POS,VRC,5FC	ITR	16	2	16	32	0.32	0.008	0.25				2		0.12
Candida_auris	PRJNA603602	SRR11485328	WM_18.175	237	SAMN13938678	clinical	78.7561	99.7105	2		2	2018/1/1	20.59,78.96	India	PRJNA603602_9	1	https://www.ncbi.nlm.nih.gov/pmc/articles/PMC7255648	FLC,AMB	ANI,CAS,MIF,ITR,POS,VRC,5FC		0.25	0.5	0.25	128	0.12	0.03	0.5				2		0.03
Candida_auris	PRJNA603602	SRR11485329	WM_18.174	238	SAMN13938677	clinical	76.6237	99.7074	2		2	2018/1/1	20.59,78.96	India	PRJNA603602_8	1	https://www.ncbi.nlm.nih.gov/pmc/articles/PMC7255648	CAS,FLC,AMB	ANI,MIF,ITR,POS,VRC,5FC		0.5	16	0.12	64	0.12	0.03	0.5				2		0.03
Candida_auris	PRJNA603602	SRR11485330	WM_18.173	239	SAMN13938676	clinical	82.8537	99.7075	2		2	2018/1/1	20.59,78.96	India	PRJNA603602_7	1	https://www.ncbi.nlm.nih.gov/pmc/articles/PMC7255648	CAS,FLC	ANI,MIF,POS,5FC	ITR,VRC,AMB	0.25	16	0.12	64	0.25	0.03	1				1		0.03
Candida_auris	PRJNA603602	SRR11485331	WM_18.179	240	SAMN13938675	clinical	79.4111	99.4132	3		3	2018/1/1	-30.56,22.94	South Africa	PRJNA603602_6	1	https://www.ncbi.nlm.nih.gov/pmc/articles/PMC7255648	FLC,POS	ANI,CAS,MIF,5FC	ITR,VRC,AMB	0.25	0.12	0.12	256	0.25	0.12	1				1		0.12
Candida_auris	PRJNA603602	SRR11485332	WM_18.178	241	SAMN13938674	clinical	82.8746	99.1895	3		3	2018/1/1	-30.56,22.94	South Africa	PRJNA603602_5	1	https://www.ncbi.nlm.nih.gov/pmc/articles/PMC7255648	FLC,ITR,POS,VRC	ANI,CAS,MIF,AMB,5FC		0.12	0.06	0.06	512	0.5	0.25	4				0.5		0.12
Candida_auris	PRJNA603602	SRR11485333	WM_18.182	242	SAMN13938665	clinical	76.8153	99.0556	3		3	2018/1/1	-25.27,133.78	Australia	PRJNA603602_1	2	https://www.ncbi.nlm.nih.gov/pmc/articles/PMC7255648	FLC,POS,VRC	ANI,CAS,MIF,5FC	ITR,AMB	0.25	0.25	0.12	256	0.25	0.12	2				1		0.12
Candida_auris	PRJNA603602	SRR11485334	WM_18.181	243	SAMN13938664	clinical	82.4564	99.061	3		3	2018/1/1	-25.27,133.78	Australia	PRJNA603602_1	2	https://www.ncbi.nlm.nih.gov/pmc/articles/PMC7255648	FLC,POS,VRC	ANI,CAS,MIF,5FC	ITR,AMB	0.25	0.12	0.12	256	0.25	0.12	2				1		0.12
Candida_glabrata	PRJEB20459	ERR1938042	Y612	0	SAMEA103980802	clinical	131.121	99.3911	24		23	2017/4/14					https://pubmed.ncbi.nlm.nih.gov/31059831	FLC						43.2
Candida_glabrata	PRJEB20459	ERR1938043	Y613	1	SAMEA103980803	clinical	60.965	99.0761	1		1	2017/4/14					https://pubmed.ncbi.nlm.nih.gov/31059831	FLC						43.2
Candida_glabrata	PRJEB20459	ERR1938044	Y614	2	SAMEA103980804	clinical	45.1206	99.5998	8		7	2017/4/14					https://pubmed.ncbi.nlm.nih.gov/31059831	FLC						43.2
Candida_glabrata	PRJEB20459	ERR1938045	Y615	3	SAMEA103980805	clinical	64.9572	99.0705	23		22	2017/4/14					https://pubmed.ncbi.nlm.nih.gov/31059831			FLC				14.4
Candida_glabrata	PRJEB20459	ERR1938048	Y618	4	SAMEA103980808	clinical	68.1984	99.5948	10		9	2017/4/14					https://pubmed.ncbi.nlm.nih.gov/31059831	FLC						43.2
Candida_glabrata	PRJEB20459	ERR1938050	Y620	5	SAMEA103980810	clinical	157.591	99.4345	24		23	2017/4/14					https://pubmed.ncbi.nlm.nih.gov/31059831	FLC						43.2
Candida_glabrata	PRJEB20459	ERR1938051	Y621	6	SAMEA103980811	clinical	41.677	99.0065	7		6	2017/4/14					https://pubmed.ncbi.nlm.nih.gov/31059831	FLC						43.2
Candida_glabrata	PRJEB20459	ERR1938052	Y622	7	SAMEA103980812	clinical	113.315	99.6809	10		9	2017/4/14					https://pubmed.ncbi.nlm.nih.gov/31059831	FLC						129.6
Candida_glabrata	PRJEB20459	ERR1938053	Y623	8	SAMEA103980813	clinical	44.7743	99.3544	24		23	2017/4/14					https://pubmed.ncbi.nlm.nih.gov/31059831	FLC						388.8
Candida_glabrata	PRJEB20459	ERR1938054	Y624	9	SAMEA103980814	clinical	52.8872	99.1966	2		2	2017/4/14					https://pubmed.ncbi.nlm.nih.gov/31059831	FLC						43.2
Candida_glabrata	PRJEB20459	ERR1938055	Y625	10	SAMEA103980815	clinical	71.6031	99.1541	23		22	2017/4/14					https://pubmed.ncbi.nlm.nih.gov/31059831	FLC						129.6
Candida_glabrata	PRJEB20459	ERR1938056	Y626	11	SAMEA103980816	clinical	81.2802	99.8077	13		12	2017/4/14					https://pubmed.ncbi.nlm.nih.gov/31059831	FLC						43.2
Candida_glabrata	PRJEB20459	ERR1938057	Y627	12	SAMEA103980817	clinical	45.1362	99.5773	8		7	2017/4/14					https://pubmed.ncbi.nlm.nih.gov/31059831	FLC						129.6
Candida_glabrata	PRJEB20459	ERR1938058	Y640	13	SAMEA103980818	clinical	77.0934	99.6972	9		8	2017/4/14					https://pubmed.ncbi.nlm.nih.gov/31059831			FLC				14.4
Candida_glabrata	PRJEB20459	ERR1938059	Y641	14	SAMEA103980819	clinical	87.9728	99.9779	13		12	2017/4/14					https://pubmed.ncbi.nlm.nih.gov/31059831	FLC						43.2
Candida_glabrata	PRJEB20459	ERR1938060	Y643	15	SAMEA103980820	clinical	40.428	98.8965	2		2	2017/4/14					https://pubmed.ncbi.nlm.nih.gov/31059831	FLC						43.2
Candida_glabrata	PRJEB20459	ERR1938061	Y644	16	SAMEA103980821	clinical	49.3268	99.0907	24		23	2017/4/14					https://pubmed.ncbi.nlm.nih.gov/31059831	FLC						43.2
Candida_glabrata	PRJEB20459	ERR1938062	Y645	17	SAMEA103980822	clinical	62.7938	99.423	15		14	2017/4/14					https://pubmed.ncbi.nlm.nih.gov/31059831	FLC						43.2
Candida_glabrata	PRJEB20459	ERR1938063	Y646	18	SAMEA103980823	clinical	42.4358	99.9032	13		12	2017/4/14					https://pubmed.ncbi.nlm.nih.gov/31059831	FLC						129.6
Candida_glabrata	PRJEB20459	ERR1938066	Y649	19	SAMEA103980826	clinical	54.4864	99.614	17		16	2017/4/14					https://pubmed.ncbi.nlm.nih.gov/31059831	FLC						43.2
Candida_glabrata	PRJEB20459	ERR1938067	Y650	20	SAMEA103980827	clinical	40.144	99.641	17		16	2017/4/14					https://pubmed.ncbi.nlm.nih.gov/31059831	FLC						43.2
Candida_glabrata	PRJEB20459	ERR1938069	Y653	21	SAMEA103980829	clinical	51.7237	99.0826	1		1	2017/4/14					https://pubmed.ncbi.nlm.nih.gov/31059831	FLC						43.2
Candida_glabrata	PRJEB20459	ERR1938070	Y654	22	SAMEA103980830	clinical	43	99.0478	1		1	2017/4/14					https://pubmed.ncbi.nlm.nih.gov/31059831	FLC						43.2
Candida_glabrata	PRJEB20459	ERR1938071	Y655	23	SAMEA103980831	clinical	49.1012	99.0348	1		1	2017/4/14					https://pubmed.ncbi.nlm.nih.gov/31059831	FLC						43.2
Candida_glabrata	PRJEB20459	ERR1938072	Y656	24	SAMEA103980832	clinical	62.0506	99.1449	7		6	2017/4/14					https://pubmed.ncbi.nlm.nih.gov/31059831	FLC						43.2
Candida_glabrata	PRJEB20459	ERR1938074	Y660	25	SAMEA103980834	clinical	44.6965	99.2629	12		11	2017/4/14					https://pubmed.ncbi.nlm.nih.gov/31059831			FLC				14.4
Candida_glabrata	PRJEB20459	ERR1938075	Y661	26	SAMEA103980835	clinical	43.0467	99.2882	12		11	2017/4/14					https://pubmed.ncbi.nlm.nih.gov/31059831			FLC				14.4
Candida_glabrata	PRJEB20459	ERR1938076	Y662	27	SAMEA103980836	clinical	98.5564	99.3818	12		11	2017/4/14					https://pubmed.ncbi.nlm.nih.gov/31059831			FLC				14.4
Candida_glabrata	PRJEB20459	ERR1938077	Y663	28	SAMEA103980837	clinical	44.7432	99.1013	24		23	2017/4/14					https://pubmed.ncbi.nlm.nih.gov/31059831	FLC						129.6
Candida_glabrata	PRJEB20459	ERR1938078	Y664	29	SAMEA103980838	clinical	51.6654	99.1104	1		1	2017/4/14					https://pubmed.ncbi.nlm.nih.gov/31059831	FLC						43.2
Candida_glabrata	PRJEB20459	ERR1938079	Y665	30	SAMEA103980839	clinical	45.2918	99.2971	24		23	2017/4/14					https://pubmed.ncbi.nlm.nih.gov/31059831	FLC						129.6
Candida_glabrata	PRJEB20459	ERR1938080	Y666	31	SAMEA103980840	clinical	46.3619	99.6515	17		16	2017/4/14					https://pubmed.ncbi.nlm.nih.gov/31059831	FLC						43.2
Candida_glabrata	PRJEB20459	ERR1938081	Y667	32	SAMEA103980841	clinical	67.8016	99.7428	9		8	2017/4/14					https://pubmed.ncbi.nlm.nih.gov/31059831	FLC						43.2
Candida_glabrata	PRJEB20459	ERR1938082	Y1640	33	SAMEA103980842	clinical	187	99.7526	17		16	2017/4/14					https://pubmed.ncbi.nlm.nih.gov/31059831
Candida_glabrata	PRJEB20459	ERR1938083	Y1641	34	SAMEA103980843	clinical	43.9377	99.6663	17		16	2017/4/14					https://pubmed.ncbi.nlm.nih.gov/31059831
Candida_glabrata	PRJEB20459	ERR1938084	Y1642	35	SAMEA103980844	clinical	76.1556	99.1885	7		6	2017/4/14					https://pubmed.ncbi.nlm.nih.gov/31059831
Candida_glabrata	PRJEB20459	ERR1938085	Y1643	36	SAMEA103980845	clinical	48.9689	99.1043	7		6	2017/4/14					https://pubmed.ncbi.nlm.nih.gov/31059831
Candida_glabrata	PRJEB20459	ERR1938086	Y1644	37	SAMEA103980846	clinical	62.6031	99.6093	8		7	2017/4/14					https://pubmed.ncbi.nlm.nih.gov/31059831
Candida_glabrata	PRJEB20459	ERR1938087	Y1645	38	SAMEA103980847	clinical	77.1323	99.8583	7		6	2017/4/14					https://pubmed.ncbi.nlm.nih.gov/31059831
Candida_glabrata	PRJEB20459	ERR1938088	Y1646	39	SAMEA103980848	clinical	48.8599	99.2933	1		1	2017/4/14					https://pubmed.ncbi.nlm.nih.gov/31059831
Candida_glabrata	PRJEB20459	ERR1938089	CBS138	40	SAMEA103980849	clinical	250.385	99.9924	13		12	2017/4/14					https://pubmed.ncbi.nlm.nih.gov/31059831
Candida_glabrata	PRJNA297263	SRR2982715		47	SAMN04121074	clinical	133.023	99.2947	15		14	2006/10/23			PRJNA297263_1	2	https://mra.asm.org/content/5/10/e00328-16
Candida_glabrata	PRJNA297263	SRR2982717		48	SAMN04121076	clinical	200.584	99.3667	15		14	2010/8/31			PRJNA297263_2	2	https://mra.asm.org/content/5/10/e00328-16
Candida_glabrata	PRJNA297263	SRR2982718		49	SAMN04121077	clinical	124.844	99.0351	23		22	2007/7/23			PRJNA297263_3	1	https://mra.asm.org/content/5/10/e00328-16
Candida_glabrata	PRJNA297263	SRR2982719		50	SAMN04121078	clinical	119.914	98.9893	23		22	2008/2/3			PRJNA297263_3	2	https://mra.asm.org/content/5/10/e00328-16
Candida_glabrata	PRJNA310957	SRR3146184	ATCC_90030	51	SAMN04457271	clinical	73.1673	99.5571	8		7	2015/1/1	-38.86,151.21	Tasmania Sea	PRJNA310957_reference		https://www.ncbi.nlm.nih.gov/pmc/articles/PMC5908403		ANI,CAS,MIF,FLC,ITR,VRC,5FC	POS,AMB	0.03	0.06	0.015	8	0.5	1	0.5				1		0.03
Candida_glabrata	PRJNA310957	SRR3154166	CMRL-2	52	SAMN04457318	clinical	84.7432	99.248	21		20	2015/1/1	-38.86,151.21	Tasmania Sea	PRJNA310957_1	2	https://www.ncbi.nlm.nih.gov/pmc/articles/PMC5908403	ANI,CAS,MIF	FLC,ITR,POS,VRC,AMB,5FC		1	8	1	4	0.12	0.25	0.06				0.5		0.03
Candida_glabrata	PRJNA310957	SRR3154234	CMRL-1	53	SAMN04457317	clinical	80.7977	99.2494	21		20	2015/1/1	-38.86,151.21	Tasmania Sea	PRJNA310957_1	1	https://www.ncbi.nlm.nih.gov/pmc/articles/PMC5908403		ANI,CAS,MIF,FLC,ITR,POS,VRC,AMB,5FC		0.03	0.12	0.004	8	0.25	0.5	0.12				0.5		0.03
Candida_glabrata	PRJNA310957	SRR3154235	CMRL-9	54	SAMN04457445	clinical	61.5953	99.2662	24		23	2015/1/1	-33.86,151.21	Australia	PRJNA310957_CMRL-9		https://www.ncbi.nlm.nih.gov/pmc/articles/PMC5908403		ANI,CAS,MIF,ITR,VRC,5FC	FLC,POS,AMB	0.03	0.25	0.015	16	1	1	0.5				1		0.03
Candida_glabrata	PRJNA310957	SRR3154236	CMRL-10	55	SAMN04457446	clinical	63.0156	99.7018	11		10	2015/1/1	-33.86,151.21	Australia	PRJNA310957_CMRL-10		https://www.ncbi.nlm.nih.gov/pmc/articles/PMC5908403		ANI,CAS,MIF,ITR,VRC,5FC	FLC,POS,AMB	0.03	0.5	0.004	16	0.5	1	0.5				1		0.03
Candida_glabrata	PRJNA310957	SRR3154237	CMRL-11	56	SAMN04457448	clinical	44.249	98.9153	20		19	2015/1/1	-33.86,151.21	Australia	PRJNA310957_CMRL-11		https://www.ncbi.nlm.nih.gov/pmc/articles/PMC5908403		ANI,CAS,MIF,FLC,ITR,POS,VRC,AMB,5FC		0.03	0.03	0.004	8	0.5	0.5	0.25				0.5		0.03
Candida_glabrata	PRJNA310957	SRR3154238	CMRL-12	57	SAMN04457449	clinical	64.393	98.7725	2		2	2015/1/1	-33.86,151.21	Australia	PRJNA310957_CMRL-12		https://www.ncbi.nlm.nih.gov/pmc/articles/PMC5908403	FLC,ITR,POS,VRC	ANI,CAS,MIF,AMB,5FC		0.03	0.06	0.015	128	8	16	2				0.5		0.03
Candida_glabrata	PRJNA329124	SRR3925736	CAS08_0425	58	SAMN05392120	clinical	47.0973	99.5998	8		7						not found
Candida_glabrata	PRJNA329124	SRR3925737	CAS08_0430	59	SAMN05392121	clinical	64.9222	99.6001	8		7						not found
Candida_glabrata	PRJNA329124	SRR3925748	CAS09_1786	60	SAMN05392131	clinical	45.1479	99.569	15		14						not found
Candida_glabrata	PRJNA329124	SRR3925772	CAS08_0209	61	SAMN05392116	clinical	42.8366	99.5786	8		7						not found
Candida_glabrata	PRJNA361477	SRR5239753	M17_CANGA	62	SAMN06115393	clinical	139.156	99.0155	7	3	6	2016/12/1	39.85,-101.25	United States of America			https://www.cell.com/current-biology/fulltext/S0960-9822(17)31472-0?_returnURL=https%3A%2F%2Flinkinghub.elsevier.com%2Fretrieve%2Fpii%2FS0960982217314720%3Fshowall%3Dtrue	5FC	CAS,FLC,VRC,IVZ,AMB	MIF,POS		0.048	0.048	8		0.75	0.25	0.048			0.004		128
Candida_glabrata	PRJNA361477	SRR5239754	EF0313Blo1_CANGA	63	SAMN06233985	clinical	368.7	99.2732	24	7	23	2016/12/1	46.81,2.35	France			https://www.cell.com/current-biology/fulltext/S0960-9822(17)31472-0?_returnURL=https%3A%2F%2Flinkinghub.elsevier.com%2Fretrieve%2Fpii%2FS0960982217314720%3Fshowall%3Dtrue		CAS,FLC,VRC,IVZ,AMB,5FC	MIF,POS		0.048	0.048	8		0.75	0.125	0.032			0.004		0.032
Candida_glabrata	PRJNA361477	SRR5239755	EF1521Blo1_CANGA	64	SAMN06233962	clinical	122.486	99.2228	24	7	23	2016/12/1	46.81,2.35	France			https://www.cell.com/current-biology/fulltext/S0960-9822(17)31472-0?_returnURL=https%3A%2F%2Flinkinghub.elsevier.com%2Fretrieve%2Fpii%2FS0960982217314720%3Fshowall%3Dtrue		CAS,FLC,VRC,IVZ,AMB,5FC	MIF,POS		0.048	0.048	8		0.75	0.125	0.032			0.004		0.048
Candida_glabrata	PRJNA361477	SRR5239756	E1114_CANGA	65	SAMN06234143	clinical	134.354	99.3867	24	7	23	2016/12/1	50.64,4.41	Belgium			https://www.cell.com/current-biology/fulltext/S0960-9822(17)31472-0?_returnURL=https%3A%2F%2Flinkinghub.elsevier.com%2Fretrieve%2Fpii%2FS0960982217314720%3Fshowall%3Dtrue		CAS,FLC,POS,VRC,IVZ,AMB,5FC	MIF		0.0785	0.048	8		0.375	0.141	0.0785			0.004		0.0785
Candida_glabrata	PRJNA361477	SRR5239757	BG2_CANGA	66	SAMN06233961	clinical	68.9105	99.3448	24	7	23	2016/12/1	39.85,-101.25	United States of America			https://www.cell.com/current-biology/fulltext/S0960-9822(17)31472-0?_returnURL=https%3A%2F%2Flinkinghub.elsevier.com%2Fretrieve%2Fpii%2FS0960982217314720%3Fshowall%3Dtrue		CAS,VRC,IVZ,AMB,5FC	MIF,FLC,POS		0.048	0.048	16		1	0.0945	0.157			0.006		0.048
Candida_glabrata	PRJNA361477	SRR5239758	F2229_CANGA	67	SAMN06234144	clinical	674.097	99.1126	7	3	6	2016/12/1	46.81,2.35	France			https://www.cell.com/current-biology/fulltext/S0960-9822(17)31472-0?_returnURL=https%3A%2F%2Flinkinghub.elsevier.com%2Fretrieve%2Fpii%2FS0960982217314720%3Fshowall%3Dtrue	MIF	CAS,FLC,VRC,IVZ,AMB,5FC	POS		0.157	0.141	8		1	0.1875	0.064			0.004		0.048
Candida_glabrata	PRJNA361477	SRR5239759	EG01004Sto_CANGA	68	SAMN06234138	clinical	364.813	99.3582	24	7	23	2016/12/1	51.21,10.51	Germany			https://www.cell.com/current-biology/fulltext/S0960-9822(17)31472-0?_returnURL=https%3A%2F%2Flinkinghub.elsevier.com%2Fretrieve%2Fpii%2FS0960982217314720%3Fshowall%3Dtrue		CAS,VRC,IVZ,AMB,5FC	MIF,FLC,POS		0.0785	0.048	16		1.25	0.25	0.157			0.004		0.048
Candida_glabrata	PRJNA361477	SRR5239760	CST110_CANGA	69	SAMN06234135	clinical	296.21	99.5288	24	7	23	2016/12/1	39.85,-101.25	United States of America			https://www.cell.com/current-biology/fulltext/S0960-9822(17)31472-0?_returnURL=https%3A%2F%2Flinkinghub.elsevier.com%2Fretrieve%2Fpii%2FS0960982217314720%3Fshowall%3Dtrue	MIF	CAS,FLC,VRC,IVZ,AMB,5FC	POS		0.048	0.141	6		0.625	0.125	0.048			0.004		0.048
Candida_glabrata	PRJNA361477	SRR5239761	M6_CANGA	70	SAMN06233986	clinical	337.206	99.5073	24	7	23	2016/12/1	39.85,-101.25	United States of America			https://www.cell.com/current-biology/fulltext/S0960-9822(17)31472-0?_returnURL=https%3A%2F%2Flinkinghub.elsevier.com%2Fretrieve%2Fpii%2FS0960982217314720%3Fshowall%3Dtrue	FLC,POS,VRC,IVZ	CAS,AMB,5FC	MIF		0.0945	0.048	128		128	6	3			0.004		0.048
Candida_glabrata	PRJNA361477	SRR5239762	P35_3_CANGA	71	SAMN06233960	clinical	334.152	99.2272	22	6	21	2016/12/1	24.07,121.29	Taiwan			https://www.cell.com/current-biology/fulltext/S0960-9822(17)31472-0?_returnURL=https%3A%2F%2Flinkinghub.elsevier.com%2Fretrieve%2Fpii%2FS0960982217314720%3Fshowall%3Dtrue		CAS,VRC,IVZ,AMB,5FC	MIF,FLC		0.048	0.048	10			0.375	0.1875			0.004		0.064
Candida_glabrata	PRJNA361477	SRR5239763	P35_2_CANGA	72	SAMN06233959	clinical	359.654	99.2259	22	6	21	2016/12/1	24.07,121.29	Taiwan			https://www.cell.com/current-biology/fulltext/S0960-9822(17)31472-0?_returnURL=https%3A%2F%2Flinkinghub.elsevier.com%2Fretrieve%2Fpii%2FS0960982217314720%3Fshowall%3Dtrue		CAS,VRC,IVZ,AMB,5FC	MIF,FLC		0.048	0.048	12			0.1875	0.048			0.004		0.048
Candida_glabrata	PRJNA361477	SRR5239764	EF1117Blo1_CANGA	73	SAMN06233958	clinical	61.2218	99.2588	15	5	14	2016/12/1	46.81,2.35	France			https://www.cell.com/current-biology/fulltext/S0960-9822(17)31472-0?_returnURL=https%3A%2F%2Flinkinghub.elsevier.com%2Fretrieve%2Fpii%2FS0960982217314720%3Fshowall%3Dtrue		CAS,FLC,VRC,IVZ,AMB,5FC	MIF,POS		0.048	0.048	4		0.75	0.1875	0.048			0.004		0.048
Candida_glabrata	PRJNA361477	SRR5239765	EF1535Blo1_CANGA	74	SAMN06233957	clinical	66.7004	99.5193	8	5	7	2016/12/1	46.81,2.35	France			https://www.cell.com/current-biology/fulltext/S0960-9822(17)31472-0?_returnURL=https%3A%2F%2Flinkinghub.elsevier.com%2Fretrieve%2Fpii%2FS0960982217314720%3Fshowall%3Dtrue	MIF	CAS,FLC,VRC,IVZ,AMB,5FC	POS		0.048	0.141	6		0.75	0.1875	0.064			0.004		0.048
Candida_glabrata	PRJNA361477	SRR5239766	EF1620Sto_CANGA	75	SAMN06233956	clinical	390.323	99.6523	17	4	16	2016/12/1	46.81,2.35	France			https://www.cell.com/current-biology/fulltext/S0960-9822(17)31472-0?_returnURL=https%3A%2F%2Flinkinghub.elsevier.com%2Fretrieve%2Fpii%2FS0960982217314720%3Fshowall%3Dtrue		CAS,FLC,VRC,IVZ,AMB,5FC	MIF,POS		0.0785	0.048	6		0.75	0.157	0.048			0.004		0.048
Candida_glabrata	PRJNA361477	SRR5239767	EF0616Blo1_CANGA	76	SAMN06233955	clinical	341.852	99.6588	17	4	16	2016/12/1	46.81,2.35	France			https://www.cell.com/current-biology/fulltext/S0960-9822(17)31472-0?_returnURL=https%3A%2F%2Flinkinghub.elsevier.com%2Fretrieve%2Fpii%2FS0960982217314720%3Fshowall%3Dtrue		CAS,FLC,VRC,IVZ,AMB,5FC	MIF,POS		0.0785	0.048	8		0.75	0.3125	0.048			0.006		0.048
Candida_glabrata	PRJNA361477	SRR5239768	EF1237Blo1_CANGA	77	SAMN06233954	clinical	376.665	99.7359	17	4	16	2016/12/1	46.81,2.35	France			https://www.cell.com/current-biology/fulltext/S0960-9822(17)31472-0?_returnURL=https%3A%2F%2Flinkinghub.elsevier.com%2Fretrieve%2Fpii%2FS0960982217314720%3Fshowall%3Dtrue		CAS,FLC,VRC,IVZ,AMB,5FC	MIF,POS		0.0785	0.048	6		0.75	0.0945	0.048			0.004		0.048
Candida_glabrata	PRJNA361477	SRR5239769	EI1815Blo1_CANGA	78	SAMN06233945	clinical	388.716	99.7408	17	4	16	2016/12/1	43.15,12.06	Italy			https://www.cell.com/current-biology/fulltext/S0960-9822(17)31472-0?_returnURL=https%3A%2F%2Flinkinghub.elsevier.com%2Fretrieve%2Fpii%2FS0960982217314720%3Fshowall%3Dtrue		CAS,FLC,POS,VRC,IVZ,AMB,5FC	MIF		0.0785	0.048	3		0.375	0.048	0.141			0.004		0.0945
Candida_glabrata	PRJNA361477	SRR5239770	I1718_CANGA	79	SAMN06233931	clinical	282.42	99.0711	7	3	6	2016/12/1	43.15,12.06	Italy			https://www.cell.com/current-biology/fulltext/S0960-9822(17)31472-0?_returnURL=https%3A%2F%2Flinkinghub.elsevier.com%2Fretrieve%2Fpii%2FS0960982217314720%3Fshowall%3Dtrue		CAS,FLC,VRC,IVZ,AMB,5FC	MIF,POS		0.048	0.048	2.5		0.75	0.1875	0.048			0.004		0.032
Candida_glabrata	PRJNA361477	SRR5239771	CST78_CANGA	80	SAMN06233926	clinical	340.572	99.1155	7	3	6	2016/12/1	39.85,-101.25	United States of America			https://www.cell.com/current-biology/fulltext/S0960-9822(17)31472-0?_returnURL=https%3A%2F%2Flinkinghub.elsevier.com%2Fretrieve%2Fpii%2FS0960982217314720%3Fshowall%3Dtrue		CAS,FLC,VRC,IVZ,AMB,5FC	MIF,POS		0.048	0.048	6		0.75	0.125	0.064			0.004		0.032
Candida_glabrata	PRJNA361477	SRR5239772	F1822_CANGA	81	SAMN06233918	clinical	353.475	99.1451	7	3	6	2016/12/1	39.85,-101.25	United States of America			https://www.cell.com/current-biology/fulltext/S0960-9822(17)31472-0?_returnURL=https%3A%2F%2Flinkinghub.elsevier.com%2Fretrieve%2Fpii%2FS0960982217314720%3Fshowall%3Dtrue		CAS,FLC,VRC,IVZ,AMB,5FC	MIF,POS		0.125	0.048	8		0.75	0.3125	0.157			0.004		0.048
Candida_glabrata	PRJNA361477	SRR5239773	F1019_CANGA	82	SAMN06135318	clinical	343.798	99.1618	7	3	6	2016/12/1	46.81,2.35	France			https://www.cell.com/current-biology/fulltext/S0960-9822(17)31472-0?_returnURL=https%3A%2F%2Flinkinghub.elsevier.com%2Fretrieve%2Fpii%2FS0960982217314720%3Fshowall%3Dtrue		CAS,FLC,VRC,IVZ,AMB,5FC	MIF,POS		0.0785	0.048	6		0.75	0.1875	0.048			0.004		0.048
Candida_glabrata	PRJNA361477	SRR5239774	M12_CANGA	83	SAMN06115384	clinical	322.514	99.0846	7	3	6	2016/12/1	39.85,-101.25	United States of America			https://www.cell.com/current-biology/fulltext/S0960-9822(17)31472-0?_returnURL=https%3A%2F%2Flinkinghub.elsevier.com%2Fretrieve%2Fpii%2FS0960982217314720%3Fshowall%3Dtrue	POS	CAS,FLC,VRC,IVZ,AMB,5FC	MIF		0.048	0.048	8		2.5	0.157	0.125			0.004		0.048
Candida_glabrata	PRJNA361477	SRR5239775	CST35_CANGA	84	SAMN06115381	clinical	530.969	98.8652	2	2	2	2016/12/1	39.85,-101.25	United States of America			https://www.cell.com/current-biology/fulltext/S0960-9822(17)31472-0?_returnURL=https%3A%2F%2Flinkinghub.elsevier.com%2Fretrieve%2Fpii%2FS0960982217314720%3Fshowall%3Dtrue		CAS,IVZ,AMB,5FC	MIF,FLC,POS,VRC		0.0785	0.032	12		1.25	0.66	0.064			0.006		0.064
Candida_glabrata	PRJNA361477	SRR5239776	EB0911Sto_CANGA	85	SAMN06115077	clinical	402.899	98.9849	2	2	2	2016/12/1	50.64,4.41	Belgium			https://www.cell.com/current-biology/fulltext/S0960-9822(17)31472-0?_returnURL=https%3A%2F%2Flinkinghub.elsevier.com%2Fretrieve%2Fpii%2FS0960982217314720%3Fshowall%3Dtrue	MIF	CAS,FLC,VRC,IVZ,AMB,5FC	POS		0.125	0.0785	8		0.75	0.0785	0.0785			0.004		0.048
Candida_glabrata	PRJNA361477	SRR5239777	CST109_CANGA	86	SAMN06115074	clinical	348.101	99.057	1	1	1	2016/12/1	39.85,-101.25	United States of America			https://www.cell.com/current-biology/fulltext/S0960-9822(17)31472-0?_returnURL=https%3A%2F%2Flinkinghub.elsevier.com%2Fretrieve%2Fpii%2FS0960982217314720%3Fshowall%3Dtrue		CAS,FLC,POS,VRC,IVZ,AMB,5FC	MIF		0.0785	0.048	4		0.282	0.0945	0.157			0.018		0.0785
Candida_glabrata	PRJNA361477	SRR5239778	CST34_CANGA	87	SAMN06115073	clinical	549.397	99.0362	1	1	1	2016/12/1	39.85,-101.25	United States of America			https://www.cell.com/current-biology/fulltext/S0960-9822(17)31472-0?_returnURL=https%3A%2F%2Flinkinghub.elsevier.com%2Fretrieve%2Fpii%2FS0960982217314720%3Fshowall%3Dtrue		CAS,VRC,IVZ,AMB,5FC	MIF,FLC,POS		0.0785	0.048	16		1	0.375	0.157			0.004		0.048
Candida_glabrata	PRJNA361477	SRR5239779	M7_CANGA	88	SAMN06115072	clinical	401.961	99.1112	1	1	1	2016/12/1	39.85,-101.25	United States of America			https://www.cell.com/current-biology/fulltext/S0960-9822(17)31472-0?_returnURL=https%3A%2F%2Flinkinghub.elsevier.com%2Fretrieve%2Fpii%2FS0960982217314720%3Fshowall%3Dtrue	MIF,FLC,POS,VRC	CAS,AMB,5FC	IVZ		0.157	0.141	64		5	5	0.625			0.004		0.048
Candida_glabrata	PRJNA361477	SRR5239780	CST80_CANGA	89	SAMN06115071	clinical	309.097	99.0728	1	1	1	2016/12/1	39.85,-101.25	United States of America			https://www.cell.com/current-biology/fulltext/S0960-9822(17)31472-0?_returnURL=https%3A%2F%2Flinkinghub.elsevier.com%2Fretrieve%2Fpii%2FS0960982217314720%3Fshowall%3Dtrue		CAS,FLC,VRC,IVZ,AMB,5FC	MIF,POS		0.048	0.048	8		0.75	0.125	0.048			0.004		0.048
Candida_glabrata	PRJNA361477	SRR5239781	BO101S_CANGA	90	SAMN06115070	clinical	359.634	99.0844	1	1	1	2016/12/1	50.64,4.41	Belgium			https://www.cell.com/current-biology/fulltext/S0960-9822(17)31472-0?_returnURL=https%3A%2F%2Flinkinghub.elsevier.com%2Fretrieve%2Fpii%2FS0960982217314720%3Fshowall%3Dtrue	MIF	CAS,FLC,VRC,IVZ,AMB,5FC	POS		0.048	0.0785	6		0.75	0.0785	0.048			0.004		0.048
Candida_glabrata	PRJNA361477	SRR5239782	EB101M_CANGA	91	SAMN06114929	clinical	349.195	99.028	1	1	1	2016/12/1	50.64,4.41	Belgium			https://www.cell.com/current-biology/fulltext/S0960-9822(17)31472-0?_returnURL=https%3A%2F%2Flinkinghub.elsevier.com%2Fretrieve%2Fpii%2FS0960982217314720%3Fshowall%3Dtrue		CAS,FLC,VRC,IVZ,AMB,5FC	MIF,POS		0.0785	0.048	8		1	0.3125	0.125			0.006		0.048
Candida_glabrata	PRJNA361477	SRR5239783	B1012S_CANGA	92	SAMN06114790	clinical	298.595	99.0868	1	1	1	2016/12/1	50.64,4.41	Belgium			https://www.cell.com/current-biology/fulltext/S0960-9822(17)31472-0?_returnURL=https%3A%2F%2Flinkinghub.elsevier.com%2Fretrieve%2Fpii%2FS0960982217314720%3Fshowall%3Dtrue		CAS,FLC,VRC,IVZ,AMB,5FC	MIF,POS		0.0785	0.048	4		0.75	0.157	0.032			0.004		0.048
Candida_glabrata	PRJNA361477	SRR5239784	B1012M_CANGA	93	SAMN06114788	clinical	399.872	99.1261	1	1	1	2016/12/1	50.64,4.41	Belgium			https://www.cell.com/current-biology/fulltext/S0960-9822(17)31472-0?_returnURL=https%3A%2F%2Flinkinghub.elsevier.com%2Fretrieve%2Fpii%2FS0960982217314720%3Fshowall%3Dtrue	MIF	CAS,FLC,VRC,IVZ,AMB,5FC	POS		0.0945	0.0785	3		0.75	0.1875	0.032			0.004		0.048
Candida_glabrata	PRJNA374542	SRR5459192	DSY565	94	SAMN06328412	clinical	56.8677	98.9637	7		6	1995/7/1	46.53,6.64	Switzerland	patient_PRJNA374542	2	https://www.ncbi.nlm.nih.gov/pmc/articles/PMC5555451	FLC,ITR,KET	AMB					128	4				2		0.5
Candida_glabrata	PRJNA374542	SRR5459193	DSY562	95	SAMN06328411	clinical	65.07	98.9764	7		6	1995/5/1	46.53,6.64	Switzerland	patient_PRJNA374542	1	https://www.ncbi.nlm.nih.gov/pmc/articles/PMC5555451		FLC,ITR,KET,AMB					4	0.125				0.031		0.5
Candida_glabrata	PRJNA393577	SRR5839061	ATCC2001	96	SAMN07337694	invitro_evol_population	294.012	99.9474	13		12	2014/2/2	30.59,-96.31	United States of America			https://www.ncbi.nlm.nih.gov/pmc/articles/PMC6863853
Candida_glabrata	PRJNA393577	SRR5839062	ATCC2001	97	SAMN07337693	invitro_evol_population	217.584	99.949	13		12	2014/1/19	30.59,-96.31	United States of America			https://www.ncbi.nlm.nih.gov/pmc/articles/PMC6863853
Candida_glabrata	PRJNA393577	SRR5839063	ATCC2001	98	SAMN07337696	invitro_evol_population	273.339	99.9492	13		12	2014/2/26	30.59,-96.31	United States of America			https://www.ncbi.nlm.nih.gov/pmc/articles/PMC6863853
Candida_glabrata	PRJNA393577	SRR5839064	ATCC2001	99	SAMN07337695	invitro_evol_population	282.062	99.9501	13		12	2014/2/4	30.59,-96.31	United States of America			https://www.ncbi.nlm.nih.gov/pmc/articles/PMC6863853
Candida_glabrata	PRJNA393577	SRR5839066	ATCC2001	100	SAMN07337697	invitro_evol_clone	68.9728	99.9424	13		12	2014/6/8	30.59,-96.31	United States of America			https://www.ncbi.nlm.nih.gov/pmc/articles/PMC6863853
Candida_glabrata	PRJNA393577	SRR5839069	ATCC2001	101	SAMN07337714	invitro_evol_clone	286.743	99.9517	13		12	2014/5/30	30.59,-96.31	United States of America			https://www.ncbi.nlm.nih.gov/pmc/articles/PMC6863853
Candida_glabrata	PRJNA393577	SRR5839070	ATCC2001	102	SAMN07337713	invitro_evol_clone	281.49	99.9502	13		12	2014/6/6	30.59,-96.31	United States of America			https://www.ncbi.nlm.nih.gov/pmc/articles/PMC6863853
Candida_glabrata	PRJNA393577	SRR5839071	ATCC2001	103	SAMN07337711	invitro_evol_clone	278.903	99.9489	13		12	2014/4/18	30.59,-96.31	United States of America			https://www.ncbi.nlm.nih.gov/pmc/articles/PMC6863853
Candida_glabrata	PRJNA393577	SRR5839072	ATCC2001	104	SAMN07337712	invitro_evol_clone	239.346	99.951	13		12	2014/4/19	30.59,-96.31	United States of America			https://www.ncbi.nlm.nih.gov/pmc/articles/PMC6863853
Candida_glabrata	PRJNA393577	SRR5839073	ATCC2001	105	SAMN07337707	invitro_evol_population	258.237	99.9514	13		12	2013/10/25	30.59,-96.31	United States of America			https://www.ncbi.nlm.nih.gov/pmc/articles/PMC6863853
Candida_glabrata	PRJNA393577	SRR5839074	ATCC2001	106	SAMN07337708	invitro_evol_population	270.774	99.95	13		12	2013/10/31	30.59,-96.31	United States of America			https://www.ncbi.nlm.nih.gov/pmc/articles/PMC6863853
Candida_glabrata	PRJNA393577	SRR5839075	ATCC2001	107	SAMN07337709	invitro_evol_population	292.977	99.9516	13		12	2013/11/23	30.59,-96.31	United States of America			https://www.ncbi.nlm.nih.gov/pmc/articles/PMC6863853
Candida_glabrata	PRJNA393577	SRR5839076	ATCC2001	108	SAMN07337710	invitro_evol_population	278.786	99.9515	13		12	2013/12/1	30.59,-96.31	United States of America			https://www.ncbi.nlm.nih.gov/pmc/articles/PMC6863853
Candida_glabrata	PRJNA393577	SRR5839077	ATCC2001	109	SAMN07337703	invitro_evol_population	279.732	99.9501	13		12	2013/10/25	30.59,-96.31	United States of America			https://www.ncbi.nlm.nih.gov/pmc/articles/PMC6863853
Candida_glabrata	PRJNA393577	SRR5839078	ATCC2001	110	SAMN07337704	invitro_evol_population	295.506	99.9494	13		12	2013/10/31	30.59,-96.31	United States of America			https://www.ncbi.nlm.nih.gov/pmc/articles/PMC6863853
Candida_glabrata	PRJNA393577	SRR5839079	ATCC2001	111	SAMN07337705	invitro_evol_population	302.276	99.9501	13		12	2013/11/23	30.59,-96.31	United States of America			https://www.ncbi.nlm.nih.gov/pmc/articles/PMC6863853
Candida_glabrata	PRJNA393577	SRR5839080	ATCC2001	112	SAMN07337706	invitro_evol_population	298.44	99.9509	13		12	2013/12/1	30.59,-96.31	United States of America			https://www.ncbi.nlm.nih.gov/pmc/articles/PMC6863853
Candida_glabrata	PRJNA393577	SRR5839081	ATCC2001	113	SAMN07337692	invitro_evol_population	263.852	99.9491	13		12	2014/3/8	30.59,-96.31	United States of America			https://www.ncbi.nlm.nih.gov/pmc/articles/PMC6863853
Candida_glabrata	PRJNA393577	SRR5839082	ATCC2001	114	SAMN07337691	invitro_evol_population	242.482	99.9489	13		12	2014/2/16	30.59,-96.31	United States of America			https://www.ncbi.nlm.nih.gov/pmc/articles/PMC6863853
Candida_glabrata	PRJNA393577	SRR5839083	ATCC2001	115	SAMN07337686	invitro_evol_population	262.054	99.9473	13		12	2014/2/2	30.59,-96.31	United States of America			https://www.ncbi.nlm.nih.gov/pmc/articles/PMC6863853
Candida_glabrata	PRJNA393577	SRR5839084	ATCC2001	116	SAMN07337685	invitro_evol_population	858.732	99.954	13		12	2014/1/19	30.59,-96.31	United States of America			https://www.ncbi.nlm.nih.gov/pmc/articles/PMC6863853
Candida_glabrata	PRJNA393577	SRR5839085	ATCC2001	117	SAMN07337684	reference	294.728	99.951	13		12	2013/7/22	30.59,-96.31	United States of America			https://www.ncbi.nlm.nih.gov/pmc/articles/PMC6863853
Candida_glabrata	PRJNA393577	SRR5839086	ATCC2001	118	SAMN07337683	reference	311.292	99.952	13		12	2013/7/22	30.59,-96.31	United States of America			https://www.ncbi.nlm.nih.gov/pmc/articles/PMC6863853
Candida_glabrata	PRJNA393577	SRR5839087	ATCC2001	119	SAMN07337690	invitro_evol_population	304.479	99.9499	13		12	2014/2/2	30.59,-96.31	United States of America			https://www.ncbi.nlm.nih.gov/pmc/articles/PMC6863853
Candida_glabrata	PRJNA393577	SRR5839088	ATCC2001	120	SAMN07337689	invitro_evol_population	554.879	99.952	13		12	2014/1/19	30.59,-96.31	United States of America			https://www.ncbi.nlm.nih.gov/pmc/articles/PMC6863853
Candida_glabrata	PRJNA393577	SRR5839089	ATCC2001	121	SAMN07337688	invitro_evol_population	338.607	99.9494	13		12	2014/3/8	30.59,-96.31	United States of America			https://www.ncbi.nlm.nih.gov/pmc/articles/PMC6863853
Candida_glabrata	PRJNA393577	SRR5839090	ATCC2001	122	SAMN07337687	invitro_evol_population	274.716	99.9499	13		12	2014/2/16	30.59,-96.31	United States of America			https://www.ncbi.nlm.nih.gov/pmc/articles/PMC6863853
Candida_glabrata	PRJNA480138	SRR8068012	WM_18.54	125	SAMN10245837	clinical	69.8521	99.7492	11		10	2017/1/1	-33.87,151.21	Australia	PRJNA480138_WM_18.54		https://www.ncbi.nlm.nih.gov/pmc/articles/PMC6287553		CAS,FLC,POS,VRC	AMB		0.25		0.5		0.03	0.03				1
Candida_glabrata	PRJNA480138	SRR8068013	WM_18.53	126	SAMN10245836	clinical	76.8949	99.633	14		13	2017/1/1	-33.87,151.21	Australia	PRJNA480138_WM_18.53		https://www.ncbi.nlm.nih.gov/pmc/articles/PMC6287553	FLC,POS,VRC	CAS	AMB		0.12		128		16	4				1
Candida_glabrata	PRJNA480138	SRR8068014	WM_18.45	127	SAMN10245829	clinical	114.366	98.7401	6			2014/1/1	-33.87,151.21	Australia	PRJNA480138_WM_18.45		https://www.ncbi.nlm.nih.gov/pmc/articles/PMC6287553		CAS,VRC,AMB	FLC,POS		0.06		16		1	0.25				0.5
Candida_glabrata	PRJNA480138	SRR8068015	WM_18.44	128	SAMN10245828	clinical	69.6304	99.2942	24		23	2014/1/1	-33.87,151.21	Australia	PRJNA480138_WM_18.44		https://www.ncbi.nlm.nih.gov/pmc/articles/PMC6287553	POS	CAS,VRC	FLC,AMB		0.06		16		2	0.5				1
Candida_glabrata	PRJNA480138	SRR8068016	WM_18.48	129	SAMN10245831	clinical	50.1634	99.4071	19		18	2015/1/1	-33.87,151.21	Australia	PRJNA480138_WM_18.48		https://www.ncbi.nlm.nih.gov/pmc/articles/PMC6287553	FLC,POS	CAS	VRC,AMB		0.06		32		2	1				1
Candida_glabrata	PRJNA480138	SRR8068017	WM_18.47	130	SAMN10245830	clinical	49.8171	98.9539	5		5	2015/1/1	-33.87,151.21	Australia	PRJNA480138_WM_18.47		https://www.ncbi.nlm.nih.gov/pmc/articles/PMC6287553		CAS,POS,VRC	FLC,AMB		0.25		16		0.5	0.25				1
Candida_glabrata	PRJNA480138	SRR8068018	WM_18.50	131	SAMN10245833	clinical	80.4047	98.9193				2017/1/1	-33.87,151.21	Australia	PRJNA480138_WM_18.50		https://www.ncbi.nlm.nih.gov/pmc/articles/PMC6287553		CAS,FLC,VRC	POS,AMB		0.06		8		1	0.25				1
Candida_glabrata	PRJNA480138	SRR8068019	WM_18.49	132	SAMN10245832	clinical	92.179	99.7462	11		10	2017/1/1	-33.87,151.21	Australia	PRJNA480138_WM_18.49		https://www.ncbi.nlm.nih.gov/pmc/articles/PMC6287553	FLC,POS,VRC	CAS,AMB			0.12		256		16	2				0.5
Candida_glabrata	PRJNA480138	SRR8068020	WM_18.52	133	SAMN10245835	clinical	64.821	99.2113	21		20	2017/1/1	-33.87,151.21	Australia	PRJNA480138_WM_18.52		https://www.ncbi.nlm.nih.gov/pmc/articles/PMC6287553		CAS,FLC,POS,VRC,AMB			0.12		4		0.5	0.12				0.25
Candida_glabrata	PRJNA480138	SRR8068021	WM_18.51	134	SAMN10245834	clinical	79.9844	99.0063	5		5	2017/1/1	-33.87,151.21	Australia	PRJNA480138_WM_18.51		https://www.ncbi.nlm.nih.gov/pmc/articles/PMC6287553	FLC,POS,VRC	CAS	AMB		0.06		128		16	2				1
Candida_glabrata	PRJNA480138	SRR8068022	WM_18.24	135	SAMN10245811	clinical	80.7977	99.2494	21		20	2012/1/1	-35.28,149.13	Australia	PRJNA480138_WM_18.24		https://www.ncbi.nlm.nih.gov/pmc/articles/PMC6287553	CAS	FLC,POS,VRC,AMB			8		4		0.25	0.06				0.5
Candida_glabrata	PRJNA480138	SRR8068023	WM_05.155	136	SAMN10245810	clinical	83.4591	99.0816				2004/1/1	-31.95,115.86	Australia	PRJNA480138_WM_05.155		https://www.ncbi.nlm.nih.gov/pmc/articles/PMC6287553		CAS,POS,VRC,AMB	FLC		0.03		16		0.5	0.5				0.25
Candida_glabrata	PRJNA480138	SRR8068024	WM_05.113	137	SAMN10245809	clinical	62.2412	99.4352	10		9	2004/1/1	-37.81,144.96	Australia	PRJNA480138_WM_05.113		https://www.ncbi.nlm.nih.gov/pmc/articles/PMC6287553	FLC	CAS,AMB	VRC		0.06		64			1				0.25
Candida_glabrata	PRJNA480138	SRR8068025	WM_05.111	138	SAMN10245808	clinical	87.9066	98.9811	3		3	2004/1/1	-31.95,115.86	Australia	PRJNA480138_WM_05.111		https://www.ncbi.nlm.nih.gov/pmc/articles/PMC6287553	FLC	AMB	CAS,VRC		1		32			1				0.25
Candida_glabrata	PRJNA480138	SRR8068026	WM_18.30	139	SAMN10245815	clinical	61.5953	99.2662	24		23	2014/1/1	-37.81,144.96	Australia	PRJNA480138_WM_18.30		https://www.ncbi.nlm.nih.gov/pmc/articles/PMC6287553		CAS,VRC	FLC,POS,AMB		0.25		16		1	0.5				1
Candida_glabrata	PRJNA480138	SRR8068030	WM_18.33	140	SAMN10245817	clinical	64.393	98.7725	2		2	2014/1/1	-37.81,144.96	Australia	PRJNA480138_WM_18.33		https://www.ncbi.nlm.nih.gov/pmc/articles/PMC6287553	FLC,POS,VRC	CAS,AMB			0.06		128		16	2				0.5
Candida_glabrata	PRJNA480138	SRR8068032	WM_18.67	141	SAMN10245848	clinical	63.0156	99.7018	11		10	2014/1/1	-33.87,151.21	Australia	PRJNA480138_WM_18.67		https://www.ncbi.nlm.nih.gov/pmc/articles/PMC6287553		CAS,VRC	FLC,POS,AMB		0.5		16		1	0.5				1
Candida_glabrata	PRJNA480138	SRR8068033	WM_04.387	142	SAMN10245807	clinical	40.9572	98.7421	2		2	2003/1/1	-37.81,144.96	Australia	PRJNA480138_WM_04.387		https://www.ncbi.nlm.nih.gov/pmc/articles/PMC6287553	FLC	CAS,VRC,AMB			0.25		32			0.5				0.25
Candida_glabrata	PRJNA480138	SRR8068034	WM_04.242	143	SAMN10245806	clinical	86.0506	98.8309	2		2	2002/1/1	-37.81,144.96	Australia	PRJNA480138_WM_04.242		https://www.ncbi.nlm.nih.gov/pmc/articles/PMC6287553	FLC	CAS,VRC,AMB			0.06		32			0.5				0.25
Candida_glabrata	PRJNA480138	SRR8068035	WM_03.419	144	SAMN10245799	clinical	93.0934	99.3906	19		18	2003/1/1	-33.87,151.21	Australia	PRJNA480138_WM_03.419		https://www.ncbi.nlm.nih.gov/pmc/articles/PMC6287553	FLC,VRC	CAS	POS,AMB		0.008		128		1	2				1
Candida_glabrata	PRJNA480138	SRR8068036	WM_03.308	145	SAMN10245423	clinical	51.1751	98.7839	2		2	2003/1/1	-33.87,151.21	Australia	PRJNA480138_WM_03.308		https://www.ncbi.nlm.nih.gov/pmc/articles/PMC6287553		CAS,FLC,POS,VRC,AMB			0.008		8		0.125	0.25				0.125
Candida_glabrata	PRJNA480138	SRR8068037	WM_03.450	146	SAMN10245801	clinical	47.3074	99.1352	19		18	2003/1/1	-33.87,151.21	Australia	PRJNA480138_WM_03.450		https://www.ncbi.nlm.nih.gov/pmc/articles/PMC6287553	FLC	CAS,POS,VRC,AMB			0.25		32		0.5	0.5				0.06
Candida_glabrata	PRJNA480138	SRR8068038	WM_03.449	147	SAMN10245800	clinical	75.2996	99.739	11		10	2003/1/1	-33.87,151.21	Australia	PRJNA480138_WM_03.449		https://www.ncbi.nlm.nih.gov/pmc/articles/PMC6287553	FLC	CAS,POS,AMB	VRC		0.25		64		0.5	1				0.25
Candida_glabrata	PRJNA480138	SRR8068039	WM_03.707	148	SAMN10245803	clinical	102.432	99.4566	19		18	2003/1/1	-33.87,151.21	Australia	PRJNA480138_WM_03.707		https://www.ncbi.nlm.nih.gov/pmc/articles/PMC6287553		CAS,VRC	FLC,POS,AMB		0.12		16		1	0.25				1
Candida_glabrata	PRJNA480138	SRR8068040	WM_03.698	149	SAMN10245802	clinical	77.8405	98.7956	2		2	2003/1/1	-33.87,151.21	Australia	PRJNA480138_WM_03.698		https://www.ncbi.nlm.nih.gov/pmc/articles/PMC6287553	FLC	CAS,POS,AMB	VRC		0.25		32		0.5	1				0.06
Candida_glabrata	PRJNA480138	SRR8068041	WM_04.194	150	SAMN10245805	clinical	91.3113	99.2496	24		23	2004/1/1	-37.81,144.96	Australia	PRJNA480138_WM_04.194		https://www.ncbi.nlm.nih.gov/pmc/articles/PMC6287553		CAS,FLC,VRC	AMB		0.25		4			0.25				1
Candida_glabrata	PRJNA480138	SRR8068042	WM_04.113	151	SAMN10245804	clinical	65.9805	99.6264	14		13	2003/1/1	-37.81,144.96	Australia	PRJNA480138_WM_04.113		https://www.ncbi.nlm.nih.gov/pmc/articles/PMC6287553	FLC,POS,VRC	CAS,AMB			0.125		128		2	2				0.125
Candida_glabrata	PRJNA480138	SRR8068043	WM_18.42	152	SAMN10245826	clinical	67.7082	99.6087	14		13	2014/1/1	-33.87,151.21	Australia	PRJNA480138_WM_18.42		https://www.ncbi.nlm.nih.gov/pmc/articles/PMC6287553	FLC,VRC	CAS,AMB	POS		0.25		256		1	8				0.25
Candida_glabrata	PRJNA480138	SRR8068044	WM_18.43	153	SAMN10245827	clinical	54.0934	99.4146	19		18	2014/1/1	-33.87,151.21	Australia	PRJNA480138_WM_18.43		https://www.ncbi.nlm.nih.gov/pmc/articles/PMC6287553		CAS,FLC,VRC	POS,AMB		0.06		8		1	0.25				1
Candida_glabrata	PRJNA480138	SRR8068045	WM_18.36	154	SAMN10245820	clinical	85.8288	99.1523	16		15	2014/1/1	-33.87,151.21	Australia	PRJNA480138_WM_18.36		https://www.ncbi.nlm.nih.gov/pmc/articles/PMC6287553		CAS,FLC,VRC	POS,AMB		0.12		8		1	0.25				1
Candida_glabrata	PRJNA480138	SRR8068046	WM_18.37	155	SAMN10245821	clinical	101.171	99.6316	17		16	2015/1/1	-33.87,151.21	Australia	PRJNA480138_WM_18.37		https://www.ncbi.nlm.nih.gov/pmc/articles/PMC6287553		CAS,VRC,AMB	FLC,POS		0.12		16		1	0.25				0.5
Candida_glabrata	PRJNA480138	SRR8068047	WM_18.34	156	SAMN10245818	clinical	51.9961	99.2395	24		23	2015/1/1	-33.87,151.21	Australia	PRJNA480138_WM_18.34		https://www.ncbi.nlm.nih.gov/pmc/articles/PMC6287553		CAS,VRC	FLC,POS,AMB		0.06		16		1	0.5				1
Candida_glabrata	PRJNA480138	SRR8068048	WM_18.35	157	SAMN10245819	clinical	88.6498	99.2005	24		23	2015/1/1	-33.87,151.21	Australia	PRJNA480138_WM_18.35		https://www.ncbi.nlm.nih.gov/pmc/articles/PMC6287553		CAS,FLC,POS,VRC,AMB			0.03		4		0.25	0.12				0.5
Candida_glabrata	PRJNA480138	SRR8068049	WM_18.40	158	SAMN10245824	clinical	56.9377	98.9314	5		5	2014/1/1	-33.87,151.21	Australia	PRJNA480138_WM_18.40		https://www.ncbi.nlm.nih.gov/pmc/articles/PMC6287553	FLC,POS,VRC	CAS	AMB		0.06		128		16	2				1
Candida_glabrata	PRJNA480138	SRR8068050	WM_18.41	159	SAMN10245825	clinical	83.4008	99.6187	14		13	2014/1/1	-33.87,151.21	Australia	PRJNA480138_WM_18.41		https://www.ncbi.nlm.nih.gov/pmc/articles/PMC6287553		CAS,FLC,VRC,AMB	POS		0.12		8		1	0.25				0.5
Candida_glabrata	PRJNA480138	SRR8068051	WM_18.38	160	SAMN10245822	clinical	73.8444	99.3208	15		14	2015/1/1	-33.87,151.21	Australia	PRJNA480138_WM_18.38		https://www.ncbi.nlm.nih.gov/pmc/articles/PMC6287553		CAS,FLC,VRC	POS,AMB		0.25		8		1	0.25				1
Candida_glabrata	PRJNA480138	SRR8068052	WM_18.39	161	SAMN10245823	clinical	69.8911	99.4465	19		18	2014/1/1	-33.87,151.21	Australia	PRJNA480138_WM_18.39		https://www.ncbi.nlm.nih.gov/pmc/articles/PMC6287553		CAS,FLC,POS,VRC,AMB			0.06		2		0.06	0.03				0.5
Candida_glabrata	PRJNA480138	SRR8068053	WM_18.65	162	SAMN10245846	clinical	73.3502	99.4017	19		18	2017/1/1	-33.87,151.21	Australia	PRJNA480138_WM_18.65		https://www.ncbi.nlm.nih.gov/pmc/articles/PMC6287553	FLC,POS	CAS,AMB	VRC		0.12		64		2	1				0.5
Candida_glabrata	PRJNA480138	SRR8068054	WM_18.66	163	SAMN10245847	clinical	44.249	98.9153	20		19	2015/1/1	-37.81,144.96	Australia	PRJNA480138_WM_18.66		https://www.ncbi.nlm.nih.gov/pmc/articles/PMC6287553	FLC,POS,VRC	CAS,AMB			0.25		256		2	8				0.125
Candida_glabrata	PRJNA480138	SRR8068055	WM_18.55	164	SAMN10245838	clinical	71.0739	99.2163	24		23	2017/1/1	-33.87,151.21	Australia	PRJNA480138_WM_18.55		https://www.ncbi.nlm.nih.gov/pmc/articles/PMC6287553		CAS,FLC,VRC	POS,AMB		0.25		8		1	0.25				1
Candida_glabrata	PRJNA480138	SRR8068056	WM_18.56	165	SAMN10245839	clinical	70.8132	99.4883	17		16	2017/1/1	-33.87,151.21	Australia	PRJNA480138_WM_18.56		https://www.ncbi.nlm.nih.gov/pmc/articles/PMC6287553	FLC,POS	CAS,VRC,AMB			0.12		32		2	0.5				0.5
Candida_glabrata	PRJNA480138	SRR8068057	WM_18.57	166	SAMN10245840	clinical	95.0506	99.2986	21		20	2017/1/1	-33.87,151.21	Australia	PRJNA480138_WM_18.57		https://www.ncbi.nlm.nih.gov/pmc/articles/PMC6287553	POS	CAS,FLC,VRC,AMB			0.12		8		2	0.5				0.5
Candida_glabrata	PRJNA480138	SRR8068058	WM_18.59	167	SAMN10245841	clinical	82.5681	99.2583	24		23	2017/1/1	-33.87,151.21	Australia	PRJNA480138_WM_18.59		https://www.ncbi.nlm.nih.gov/pmc/articles/PMC6287553	POS	CAS,AMB	FLC,VRC		0.12		16		2	1				0.5
Candida_glabrata	PRJNA480138	SRR8068059	WM_18.60	168	SAMN10245842	clinical	79.2802	99.2489	24		23	2017/1/1	-33.87,151.21	Australia	PRJNA480138_WM_18.60		https://www.ncbi.nlm.nih.gov/pmc/articles/PMC6287553		CAS,FLC,VRC,AMB	POS		0.12		8		1	0.5				0.5
Candida_glabrata	PRJNA480138	SRR8068060	WM_18.62	169	SAMN10245843	clinical	65.1868	99.0014	3		3	2017/1/1	-33.87,151.21	Australia	PRJNA480138_WM_18.62		https://www.ncbi.nlm.nih.gov/pmc/articles/PMC6287553	FLC,POS,VRC	CAS	AMB		0.06		32		2	2				1
Candida_glabrata	PRJNA480138	SRR8068061	WM_18.63	170	SAMN10245844	clinical	83.1556	98.989	7		6	2017/1/1	-33.87,151.21	Australia	PRJNA480138_WM_18.63		https://www.ncbi.nlm.nih.gov/pmc/articles/PMC6287553	CAS	FLC,POS,VRC,AMB			2		2		0.25	0.12				0.5
Candida_glabrata	PRJNA480138	SRR8068062	WM_18.64	171	SAMN10245845	clinical	78.3268	98.9696	7		6	2017/1/1	-33.87,151.21	Australia	PRJNA480138_WM_18.63		https://www.ncbi.nlm.nih.gov/pmc/articles/PMC6287553	CAS	FLC,POS,VRC,AMB			2		4		0.25	0.12				0.5
Candida_glabrata	PRJNA483064	SRR7609359	NG-9780_NRZ_2016_58	123	SAMN09725120	clinical	124.751	99.331	24		23	2016/3/11	50.92,11.58	Germany	PRJNA483064_singlePatient	2	https://www.ncbi.nlm.nih.gov/pmc/articles/PMC6355595	ANI,CAS,FLC,ITR,POS,VRC,IVZ	AMB		4	16		128	16	16	16	16			0.5
Candida_glabrata	PRJNA483064	SRR7609360	NG-9780_NRZ_2016_57	124	SAMN09725119	clinical	95.8366	99.3347	24		23	2016/3/11	50.92,11.58	Germany	PRJNA483064_singlePatient	1	https://www.ncbi.nlm.nih.gov/pmc/articles/PMC6355595	FLC,ITR,POS,VRC,IVZ	ANI,CAS,AMB		0.03	0.5		128	16	16	16	16			0.25
Candida_glabrata	PRJNA506893	SRR8241569	SAT01BAL	172	SAMN10475401	clinical	422.226	99.0619	3		3	2007/11/28	48.86,2.35	France	PRJNA506893_singlePatient	0	https://www.ncbi.nlm.nih.gov/pmc/articles/PMC6379656		CAS,FLC,POS,VRC,IVZ,AMB,5FC	MIF		0.375	0.032	4		0.3125	0.3125	0.0625			0.5		0.0625
Candida_glabrata	PRJNA506893	SRR8241570	SAT02PL	173	SAMN10475402	clinical	485.529	99.0568	3		3	2007/11/29	48.86,2.35	France	PRJNA506893_singlePatient	1	https://www.ncbi.nlm.nih.gov/pmc/articles/PMC6379656		CAS,FLC,POS,VRC,IVZ,AMB,5FC	MIF		0.375	0.032	5		0.1875	0.3125	0.15625			0.5		0.0625
Candida_glabrata	PRJNA506893	SRR8241571	SAT03BC	174	SAMN10475403	clinical	601.86	99.0692	3		3	2007/12/4	48.86,2.35	France	PRJNA506893_singlePatient	6	https://www.ncbi.nlm.nih.gov/pmc/articles/PMC6379656		FLC,POS,VRC,IVZ,5FC	CAS,MIF,AMB		0.625	0.032	5		0.3125	0.1875	0.1875			0.75		0.0625
Candida_glabrata	PRJNA524686	SRR8697264	CAS12-4176	175	SAMN11078227	clinical	131.416	99.43	21		20	2012/7/24	32.67,-83.25	United States of America			not found
Candida_glabrata	PRJNA524686	SRR8697265	CAS12-4022	176	SAMN11078233	clinical	160.977	99.4715	21		20	2012/5/16	32.67,-83.25	United States of America			not found
Candida_glabrata	PRJNA524686	SRR8697266	CAS16-7403	177	SAMN11078145	clinical	136.455	99.4984	21		20	2016/7/30	38.95,-76.70	United States of America			not found
Candida_glabrata	PRJNA524686	SRR8697267	CAS10-1964	178	SAMN11078311	clinical	143.44	99.4144	15		14	2010/2/18	32.67,-83.25	United States of America			not found
Candida_glabrata	PRJNA524686	SRR8697268	CAS16-7378	179	SAMN11078148	clinical	177.136	99.1121	1		1	2016/4/14	38.95,-76.70	United States of America			not found
Candida_glabrata	PRJNA524686	SRR8697269	CAS11-3129	180	SAMN11078266	clinical	136.066	99.5138	21		20	2011/4/21	38.95,-76.70	United States of America			not found
Candida_glabrata	PRJNA524686	SRR8697270	CAS10-1929	181	SAMN11078313	clinical	140.996	99.4994	24		23	2010/2/10	32.67,-83.25	United States of America			not found
Candida_glabrata	PRJNA524686	SRR8697271	CAS10-2124	182	SAMN11078305	clinical	148.665	99.1412	1		1	2010/4/11	38.95,-76.70	United States of America			not found
Candida_glabrata	PRJNA524686	SRR8697272	CAS10-2717	183	SAMN11078285	clinical	93.8405	99.3834	21		20	2010/11/22	38.95,-76.70	United States of America			not found
Candida_glabrata	PRJNA524686	SRR8697273	CAS13-4778	184	SAMN11078212	clinical	141.397	99.5356	15		14	2013/3/13	38.95,-76.70	United States of America			not found
Candida_glabrata	PRJNA524686	SRR8697274	CAS16-7596	185	SAMN11078136	clinical	186.778	99.735	18		17	2016/11/4	35.74,-86.34	United States of America			not found
Candida_glabrata	PRJNA524686	SRR8697275	CAS12-4212	186	SAMN11078226	clinical	171.829	99.2435	1		1	2012/6/4	38.95,-76.70	United States of America			not found
Candida_glabrata	PRJNA524686	SRR8697276	CAS11-2853	187	SAMN11078276	clinical	114.611	99.0894	1		1	2011/1/14	32.67,-83.25	United States of America			not found
Candida_glabrata	PRJNA524686	SRR8697277	CAS13-5037	188	SAMN11078202	clinical	132.447	99.6053	21		20	2013/8/21	38.95,-76.70	United States of America			not found
Candida_glabrata	PRJNA524686	SRR8697278	CAS17-7768	189	SAMN11078131	clinical	158.031	99.5998	8		7	2016/12/28	32.67,-83.25	United States of America			not found
Candida_glabrata	PRJNA524686	SRR8697279	CAS08-0603	190	SAMN11078346	clinical	139.432	99.6222	8		7	2008/10/12	38.95,-76.70	United States of America			not found
Candida_glabrata	PRJNA524686	SRR8697280	CAS10-2733	191	SAMN11078282	clinical	157.996	99.5647	15		14	2010/11/18	38.95,-76.70	United States of America			not found
Candida_glabrata	PRJNA524686	SRR8697281	CAS10-2501	192	SAMN11078297	clinical	130.689	99.5956	8		7	2010/9/19	38.95,-76.70	United States of America			not found
Candida_glabrata	PRJNA524686	SRR8697282	CAS08-0271	193	SAMN11078364	clinical	116.233	99.3438	1		1	2008/7/6	32.67,-83.25	United States of America			not found
Candida_glabrata	PRJNA524686	SRR8697283	CAS11-3344	194	SAMN11078258	clinical	131.584	99.4597	21		20	2011/6/29	38.95,-76.70	United States of America			not found
Candida_glabrata	PRJNA524686	SRR8697284	CAS12-3949	195	SAMN11078240	clinical	152.416	99.1268	1		1	2012/4/16	38.95,-76.70	United States of America			not found
Candida_glabrata	PRJNA524686	SRR8697285	CAS08-0241	196	SAMN11078366	clinical	116.537	99.4838	24		23	2008/6/12	38.95,-76.70	United States of America			not found
Candida_glabrata	PRJNA524686	SRR8697286	CAS10-2615	197	SAMN11078287	clinical	133.389	99.5812	8		7	2010/10/21	38.95,-76.70	United States of America			not found
Candida_glabrata	PRJNA524686	SRR8697287	CAS12-3950	198	SAMN11078239	clinical	150.588	99.44	7		6	2012/4/15	38.95,-76.70	United States of America			not found
Candida_glabrata	PRJNA524686	SRR8697288	CAS12-4098	199	SAMN11078231	clinical	147.331	99.4821	7		6	2012/5/28	38.95,-76.70	United States of America			not found
Candida_glabrata	PRJNA524686	SRR8697289	CAS10-2487	200	SAMN11078298	clinical	102.214	99.3835	24		23	2010/8/30	38.95,-76.70	United States of America			not found
Candida_glabrata	PRJNA524686	SRR8697290	CAS10-2611	201	SAMN11078288	clinical	120.704	98.9965	1		1	2010/10/18	38.95,-76.70	United States of America			not found
Candida_glabrata	PRJNA524686	SRR8697291	CAS10-1985	202	SAMN11078309	clinical	135.595	99.367	7		6	2010/2/26	32.67,-83.25	United States of America			not found
Candida_glabrata	PRJNA524686	SRR8697292	CAS16-7397	203	SAMN11078146	clinical	140.191	99.5476	10		9	2016/7/16	38.95,-76.70	United States of America			not found
Candida_glabrata	PRJNA524686	SRR8697293	CAS15-6696	204	SAMN11078160	clinical	93.2218	99.6098	11		10	2015/9/14	32.67,-83.25	United States of America			not found
Candida_glabrata	PRJNA524686	SRR8697294	CAS10-2554	205	SAMN11078292	clinical	147.132	99.6502	10		9	2010/8/2	38.95,-76.70	United States of America			not found
Candida_glabrata	PRJNA524686	SRR8697295	CAS12-3698	206	SAMN11078247	clinical	129.973	99.7882	18		17	2011/11/29	32.67,-83.25	United States of America			not found
Candida_glabrata	PRJNA524686	SRR8697296	CAS10-2048	207	SAMN11078306	clinical	112.109	99.2162	5		5	2010/3/18	32.67,-83.25	United States of America			not found
Candida_glabrata	PRJNA524686	SRR8697297	CAS16-6890	208	SAMN11078157	clinical	203.218	99.4774	21		20	2015/11/25	32.67,-83.25	United States of America			not found
Candida_glabrata	PRJNA524686	SRR8697298	CAS11-3248	209	SAMN11078261	clinical	123.078	99.363				2011/5/20	35.74,-86.34	United States of America			not found
Candida_glabrata	PRJNA524686	SRR8697299	CAS16-7155	210	SAMN11078151	clinical	141.922	99.1716	1		1	2016/2/17	38.95,-76.70	United States of America			not found
Candida_glabrata	PRJNA524686	SRR8697300	CAS12-3737	211	SAMN11078245	clinical	116.58	99.968	13		12	2012/1/3	38.95,-76.70	United States of America			not found
Candida_glabrata	PRJNA524686	SRR8697301	CAS15-6272	212	SAMN11078172	clinical	108.502	99.4319	21		20	2015/2/21	35.74,-86.34	United States of America			not found
Candida_glabrata	PRJNA524686	SRR8697302	CAS09-0901	213	SAMN11078335	clinical	160.358	99.5034	21		20	2009/1/26	38.95,-76.70	United States of America			not found
Candida_glabrata	PRJNA524686	SRR8697303	CAS12-4440	214	SAMN11078221	clinical	152.782	99.2519	2		2	2012/10/22	38.95,-76.70	United States of America			not found
Candida_glabrata	PRJNA524686	SRR8697304	CAS15-6327	215	SAMN11078170	clinical	104.436	98.9206	2		2	2015/3/29	35.74,-86.34	United States of America			not found
Candida_glabrata	PRJNA524686	SRR8697305	CAS12-4008	216	SAMN11078234	clinical	161.93	99.359	1		1	2012/4/28	38.95,-76.70	United States of America			not found
Candida_glabrata	PRJNA524686	SRR8697306	CAS15-6616	217	SAMN11078164	clinical	143.167	99.4211	21		20	2015/7/18	38.95,-76.70	United States of America			not found
Candida_glabrata	PRJNA524686	SRR8697307	CAS13-5134	218	SAMN11078200	clinical	108.914	99.6627	11		10	2013/9/12	38.95,-76.70	United States of America			not found
Candida_glabrata	PRJNA524686	SRR8697308	CAS09-0751	219	SAMN11078339	clinical	125.572	99.1852	1		1	2008/12/25	32.67,-83.25	United States of America			not found
Candida_glabrata	PRJNA524686	SRR8697309	CAS09-0872	220	SAMN11078336	clinical	116.984	99.6883	10		9	2009/1/18	38.95,-76.70	United States of America			not found
Candida_glabrata	PRJNA524686	SRR8697310	CAS13-4714	221	SAMN11078216	clinical	114.486	99.5552	10		9	2013/2/16	38.95,-76.70	United States of America			not found
Candida_glabrata	PRJNA524686	SRR8697311	CAS14-5641	222	SAMN11078185	clinical	111.171	99.6434	10		9	2014/5/25	38.95,-76.70	United States of America			not found
Candida_glabrata	PRJNA524686	SRR8697312	CAS08-0178	223	SAMN11078370	clinical	126.494	99.389	21		20	2008/6/8	32.67,-83.25	United States of America			not found
Candida_glabrata	PRJNA524686	SRR8697313	CAS15-6677	224	SAMN11078162	clinical	170.907	99.4272	21		20	2015/8/6	38.95,-76.70	United States of America			not found
Candida_glabrata	PRJNA524686	SRR8697314	CAS08-0535	225	SAMN11078351	clinical	162.342	99.6088	21		20	2008/10/17	32.67,-83.25	United States of America			not found
Candida_glabrata	PRJNA524686	SRR8697315	CAS16-7452	226	SAMN11078141	clinical	162.864	99.3828	24		23	2016/8/15	38.95,-76.70	United States of America			not found
Candida_glabrata	PRJNA524686	SRR8697316	CAS16-7231	227	SAMN11078150	clinical	122.261	99.1859	1		1	2016/4/30	32.67,-83.25	United States of America			not found
Candida_glabrata	PRJNA524686	SRR8697317	CAS12-4380	228	SAMN11078222	clinical	162.284	99.211	1		1	2012/9/20	38.95,-76.70	United States of America			not found
Candida_glabrata	PRJNA524686	SRR8697318	CAS14-5951	229	SAMN11078180	clinical	109.957	99.5034	21		20	2014/10/16	32.67,-83.25	United States of America			not found
Candida_glabrata	PRJNA524686	SRR8697319	CAS14-5589	230	SAMN11078187	clinical	112.802	99.6433	8		7	2014/3/30	35.74,-86.34	United States of America			not found
Candida_glabrata	PRJNA524686	SRR8697320	CAS11-3345	231	SAMN11078257	clinical	120.416	99.4471	21		20	2011/6/19	38.95,-76.70	United States of America			not found
Candida_glabrata	PRJNA524686	SRR8697321	CAS10-2720	232	SAMN11078284	clinical	114.051	99.246	1		1	2010/11/12	38.95,-76.70	United States of America			not found
Candida_glabrata	PRJNA524686	SRR8697322	CAS13-4777	233	SAMN11078213	clinical	170.907	99.6901	10		9	2013/3/9	38.95,-76.70	United States of America			not found
Candida_glabrata	PRJNA524686	SRR8697323	CAS13-4813	234	SAMN11078210	clinical	146.864	99.6862	10		9	2013/4/29	38.95,-76.70	United States of America			not found
Candida_glabrata	PRJNA524686	SRR8697324	CAS13-5239	235	SAMN11078195	clinical	171.086	99.4774	24		23	2013/11/18	32.67,-83.25	United States of America			not found
Candida_glabrata	PRJNA524686	SRR8697325	CAS13-4493	236	SAMN11078220	clinical	143.459	99.5858	10		9	2012/12/18	38.95,-76.70	United States of America			not found
Candida_glabrata	PRJNA524686	SRR8697326	CAS14-6054	237	SAMN11078176	clinical	118.899	99.6704	8		7	2014/11/15	38.95,-76.70	United States of America			not found
Candida_glabrata	PRJNA524686	SRR8697327	CAS09-1021	238	SAMN11078331	clinical	148.179	99.5146	19		18	2009/3/27	32.67,-83.25	United States of America			not found
Candida_glabrata	PRJNA524686	SRR8697328	CAS09-1091	239	SAMN11078330	clinical	145.514	99.701	10		9	2009/4/16	38.95,-76.70	United States of America			not found
Candida_glabrata	PRJNA524686	SRR8697329	CAS14-5851	240	SAMN11078182	clinical	114.486	99.4993	21		20	2014/8/19	32.67,-83.25	United States of America			not found
Candida_glabrata	PRJNA524686	SRR8697330	CAS15-6673	241	SAMN11078163	clinical	128.502	99.2483	24		23	2015/7/30	38.95,-76.70	United States of America			not found
Candida_glabrata	PRJNA524686	SRR8697331	CAS11-3264	242	SAMN11078260	clinical	164.37	99.6382	8		7	2011/6/23	32.67,-83.25	United States of America			not found
Candida_glabrata	PRJNA524686	SRR8697332	CAS16-6915	243	SAMN11078156	clinical	155.117	99.5483	10		9	2015/12/13	38.95,-76.70	United States of America			not found
Candida_glabrata	PRJNA524686	SRR8697333	CAS08-0482	244	SAMN11078353	clinical	122.23	99.428	21		20	2008/9/25	32.67,-83.25	United States of America			not found
Candida_glabrata	PRJNA524686	SRR8697334	CAS08-0343	245	SAMN11078361	clinical	128.992	99.2797	7		6	2008/8/6	38.95,-76.70	United States of America			not found
Candida_glabrata	PRJNA524686	SRR8697335	CAS13-4648	246	SAMN11078217	clinical	167.7	99.5472	16		15	2013/2/2	32.67,-83.25	United States of America			not found
Candida_glabrata	PRJNA524686	SRR8697336	CAS15-6569	247	SAMN11078165	clinical	117.447	99.4055	21		20	2015/6/16	32.67,-83.25	United States of America			not found
Candida_glabrata	PRJNA524686	SRR8697337	CAS16-7442	248	SAMN11078142	clinical	101.696	99.7278	11		10	2016/7/21	38.95,-76.70	United States of America			not found
Candida_glabrata	PRJNA524686	SRR8697338	CAS16-6927	249	SAMN11078155	clinical	174.743	99.804	11		10	2015/12/17	38.95,-76.70	United States of America			not found
Candida_glabrata	PRJNA524686	SRR8697339	CAS16-7440	250	SAMN11078143	clinical	151.564	99.5051	10		9	2016/7/8	38.95,-76.70	United States of America			not found
Candida_glabrata	PRJNA524686	SRR8697340	CAS11-2978	251	SAMN11078270	clinical	155.903	99.4266	21		20	2011/2/2	38.95,-76.70	United States of America			not found
Candida_glabrata	PRJNA524686	SRR8697341	CAS11-2934	252	SAMN11078272	clinical	174.521	99.2672	24		23	2011/2/8	38.95,-76.70	United States of America			not found
Candida_glabrata	PRJNA524686	SRR8697342	CAS11-2972	253	SAMN11078271	clinical	148.685	99.3472	24		23	2011/2/12	32.67,-83.25	United States of America			not found
Candida_glabrata	PRJNA524686	SRR8697343	CAS08-0616	254	SAMN11078345	clinical	130.743	99.6183	8		7	2008/6/15	32.67,-83.25	United States of America			not found
Candida_glabrata	PRJNA524686	SRR8697344	CAS11-3232	255	SAMN11078265	clinical	136.319	99.7227	11		10	2011/5/16	38.95,-76.70	United States of America			not found
Candida_glabrata	PRJNA524686	SRR8697345	CAS13-5109	256	SAMN11078201	clinical	152.541	99.4682	1		1	2013/9/27	32.67,-83.25	United States of America			not found
Candida_glabrata	PRJNA524686	SRR8697346	CAS09-1798	257	SAMN11078321	clinical	113.284	99.4988	21		20	2009/12/25	32.67,-83.25	United States of America			not found
Candida_glabrata	PRJNA524686	SRR8697347	CAS08-0423	258	SAMN11078358	clinical	113.144	99.5143	15		14	2008/9/14	32.67,-83.25	United States of America			not found
Candida_glabrata	PRJNA524686	SRR8697348	CAS17-7712	259	SAMN11078133	clinical	127.782	99.5112	21		20	2016/10/25	35.74,-86.34	United States of America			not found
Candida_glabrata	PRJNA524686	SRR8697349	CAS10-2732	260	SAMN11078283	clinical	105.763	99.376	1		1	2010/11/8	38.95,-76.70	United States of America			not found
Candida_glabrata	PRJNA524686	SRR8697350	CAS12-3674	261	SAMN11078251	clinical	148.786	99.4685	4		4	2011/11/2	32.67,-83.25	United States of America			not found
Candida_glabrata	PRJNA524686	SRR8697351	CAS14-5982	262	SAMN11078179	clinical	105.802	99.256	7		6	2014/10/13	38.95,-76.70	United States of America			not found
Candida_glabrata	PRJNA524686	SRR8697352	CAS10-2289	263	SAMN11078304	clinical	145.661	99.327	4		4	2010/6/21	38.95,-76.70	United States of America			not found
Candida_glabrata	PRJNA524686	SRR8697353	CAS12-3951	264	SAMN11078238	clinical	164.109	99.3492	7		6	2012/4/16	32.67,-83.25	United States of America			not found
Candida_glabrata	PRJNA524686	SRR8697354	CAS09-1809	265	SAMN11078320	clinical	143.568	99.209	2		2	2010/1/1	32.67,-83.25	United States of America			not found
Candida_glabrata	PRJNA524686	SRR8697355	CAS14-5908	266	SAMN11078181	clinical	111.265	99.5502	10		9	2014/9/18	38.95,-76.70	United States of America			not found
Candida_glabrata	PRJNA524686	SRR8697356	CAS14-5770	267	SAMN11078183	clinical	119.093	99.5862	15		14	2014/7/16	38.95,-76.70	United States of America			not found
Candida_glabrata	PRJNA524686	SRR8697357	CAS16-6951	268	SAMN11078154	clinical	126.366	99.4327	21		20	2015/12/1	35.74,-86.34	United States of America			not found
Candida_glabrata	PRJNA524686	SRR8697358	CAS12-3946	269	SAMN11078241	clinical	122.56	99.4801	21		20	2012/4/3	38.95,-76.70	United States of America			not found
Candida_glabrata	PRJNA524686	SRR8697359	CAS16-7048	270	SAMN11078153	clinical	163.023	99.5853	10		9	2016/1/21	38.95,-76.70	United States of America			not found
Candida_glabrata	PRJNA524686	SRR8697360	CAS13-4791	271	SAMN11078211	clinical	176.012	99.0753	1		1	2013/3/28	38.95,-76.70	United States of America			not found
Candida_glabrata	PRJNA524686	SRR8697361	CAS12-4242	272	SAMN11078224	clinical	146.187	99.5098	24		23	2012/8/13	32.67,-83.25	United States of America			not found
Candida_glabrata	PRJNA524686	SRR8697362	CAS12-3998	273	SAMN11078235	clinical	155.479	99.4158	21		20	2012/5/3	32.67,-83.25	United States of America			not found
Candida_glabrata	PRJNA524686	SRR8697363	CAS10-2592	274	SAMN11078289	clinical	110.51	99.4884	10		9	2010/10/12	38.95,-76.70	United States of America			not found
Candida_glabrata	PRJNA524686	SRR8697364	CAS08-0209	275	SAMN11078368	clinical	135.167	99.6946	8		7	2008/6/1	38.95,-76.70	United States of America			not found
Candida_glabrata	PRJNA524686	SRR8697365	CAS10-2308	276	SAMN11078303	clinical	166.786	99.6802	8		7	2010/6/29	32.67,-83.25	United States of America			not found
Candida_glabrata	PRJNA524686	SRR8697366	CAS08-0557	277	SAMN11078350	clinical	173.397	99.6555	24		23	2008/10/25	32.67,-83.25	United States of America			not found
Candida_glabrata	PRJNA524686	SRR8697367	CAS09-1195	278	SAMN11078329	clinical	144.183	99.3082	7		6	2009/5/28	32.67,-83.25	United States of America			not found
Candida_glabrata	PRJNA524686	SRR8697368	CAS11-2931	279	SAMN11078273	clinical	150.486	99.4014	21		20	2011/2/4	38.95,-76.70	United States of America			not found
Candida_glabrata	PRJNA524686	SRR8697369	CAS11-3481	280	SAMN11078253	clinical	124.782	99.6557	10		9	2011/8/30	38.95,-76.70	United States of America			not found
Candida_glabrata	PRJNA524686	SRR8697370	CAS14-5989	281	SAMN11078177	clinical	111.661	99.5675	10		9	2014/10/22	38.95,-76.70	United States of America			not found
Candida_glabrata	PRJNA524686	SRR8697371	CAS09-1622	282	SAMN11078322	clinical	124.397	99.9707	13		12	2009/9/9	38.95,-76.70	United States of America			not found
Candida_glabrata	PRJNA524686	SRR8697372	CAS09-0997	283	SAMN11078332	clinical	151.432	99.2311	1		1	2009/3/16	32.67,-83.25	United States of America			not found
Candida_glabrata	PRJNA524686	SRR8697373	CAS13-4776	284	SAMN11078214	clinical	114.704	99.4349	21		20	2013/3/6	38.95,-76.70	United States of America			not found
Candida_glabrata	PRJNA524686	SRR8697374	CAS11-2870	285	SAMN11078275	clinical	110.444	99.41	21		20	2011/1/21	38.95,-76.70	United States of America			not found
Candida_glabrata	PRJNA524686	SRR8697375	CAS11-3482	286	SAMN11078252	clinical	91.9572	99.536	21		20	2011/8/12	38.95,-76.70	United States of America			not found
Candida_glabrata	PRJNA524686	SRR8697376	CAS08-0123	287	SAMN11078376	clinical	147.405	99.3179	2		2	2008/6/1	32.67,-83.25	United States of America			not found
Candida_glabrata	PRJNA524686	SRR8697377	CAS10-2533	288	SAMN11078295	clinical	134.241	99.3467	1		1	2010/9/27	32.67,-83.25	United States of America			not found
Candida_glabrata	PRJNA524686	SRR8697378	CAS13-4862	289	SAMN11078208	clinical	136.747	99.9123	13		12	2013/5/21	32.67,-83.25	United States of America			not found
Candida_glabrata	PRJNA524686	SRR8697379	CAS08-0456	290	SAMN11078355	clinical	147.035	99.3915	1		1	2008/9/16	32.67,-83.25	United States of America			not found
Candida_glabrata	PRJNA524686	SRR8697380	CAS08-0558	291	SAMN11078349	clinical	666.082	99.2165	1		1	2008/10/28	32.67,-83.25	United States of America			not found
Candida_glabrata	PRJNA524686	SRR8697381	CAS14-5468	292	SAMN11078192	clinical	105.724	99.3049	1		1	2014/2/3	38.95,-76.70	United States of America			not found
Candida_glabrata	PRJNA524686	SRR8697382	CAS10-2478	293	SAMN11078299	clinical	111.218	99.523	10		9	2010/9/4	38.95,-76.70	United States of America			not found
Candida_glabrata	PRJNA524686	SRR8697383	CAS08-0222	294	SAMN11078367	clinical	128.825	99.4516	21		20	2008/6/28	32.67,-83.25	United States of America			not found
Candida_glabrata	PRJNA524686	SRR8697384	CAS10-1893	295	SAMN11078317	clinical	115.436	99.5058	21		20	2010/1/24	32.67,-83.25	United States of America			not found
Candida_glabrata	PRJNA524686	SRR8697385	CAS16-7419	296	SAMN11078144	clinical	127.875	99.4311	24		23	2016/8/7	32.67,-83.25	United States of America			not found
Candida_glabrata	PRJNA524686	SRR8697386	CAS13-4841	297	SAMN11078209	clinical	155.125	99.2533	1		1	2013/4/2	38.95,-76.70	United States of America			not found
Candida_glabrata	PRJNA524686	SRR8697387	CAS09-1601	298	SAMN11078323	clinical	143.518	99.362	24		23	2009/10/5	38.95,-76.70	United States of America			not found
Candida_glabrata	PRJNA524686	SRR8697388	CAS13-4735	299	SAMN11078215	clinical	129.953	99.28	7		6	2013/3/18	35.74,-86.34	United States of America			not found
Candida_glabrata	PRJNA524686	SRR8697389	CAS12-4099	300	SAMN11078230	clinical	139.42	99.3976	24		23	2012/5/25	38.95,-76.70	United States of America			not found
Candida_glabrata	PRJNA524686	SRR8697390	CAS15-6394	301	SAMN11078168	clinical	128.611	99.0309	1		1	2015/3/3	38.95,-76.70	United States of America			not found
Candida_glabrata	PRJNA524686	SRR8697392	CAS12-3684	302	SAMN11078250	clinical	147.992	99.5313	15		14	2011/11/21	38.95,-76.70	United States of America			not found
Candida_glabrata	PRJNA524686	SRR8697393	CAS08-0458	303	SAMN11078354	clinical	107.183	99.6695	11		10	2008/9/18	32.67,-83.25	United States of America			not found
Candida_glabrata	PRJNA524686	SRR8697394	CAS10-1986	304	SAMN11078308	clinical	123.665	99.0441	2		2	2010/3/2	32.67,-83.25	United States of America			not found
Candida_glabrata	PRJNA524686	SRR8697395	CAS10-2006	305	SAMN11078307	clinical	114.829	99.8316	13		12	2010/3/2	38.95,-76.70	United States of America			not found
Candida_glabrata	PRJNA524686	SRR8697396	CAS10-1862	306	SAMN11078318	clinical	152.109	99.4353	24		23	2010/1/8	32.67,-83.25	United States of America			not found
Candida_glabrata	PRJNA524686	SRR8697397	CAS08-0069	307	SAMN11078377	clinical	130.089	99.4223	21		20	2008/4/7	32.67,-83.25	United States of America			not found
Candida_glabrata	PRJNA524686	SRR8697398	CAS13-4878	308	SAMN11078206	clinical	143.693	99.673	8		7	2013/5/20	35.74,-86.34	United States of America			not found
Candida_glabrata	PRJNA524686	SRR8697399	CAS12-4162	309	SAMN11078229	clinical	164.027	99.6412	10		9	2012/7/12	38.95,-76.70	United States of America			not found
Candida_glabrata	PRJNA524686	SRR8697400	CAS17-7689	310	SAMN11078135	clinical	119.782	99.4695				2016/11/10	38.95,-76.70	United States of America			not found
Candida_glabrata	PRJNA524686	SRR8697401	CAS11-3433	311	SAMN11078254	clinical	137.654	99.4216	7		6	2011/8/16	32.67,-83.25	United States of America			not found
Candida_glabrata	PRJNA524686	SRR8697402	CAS08-0248	312	SAMN11078365	clinical	118.813	99.9405	13		12	2008/7/15	32.67,-83.25	United States of America			not found
Candida_glabrata	PRJNA524686	SRR8697403	CAS08-0313	313	SAMN11078363	clinical	150.767	99.4962	15		14	2008/8/12	32.67,-83.25	United States of America			not found
Candida_glabrata	PRJNA524686	SRR8697404	CAS12-3983	314	SAMN11078236	clinical	175.362	99.7458	11		10	2012/4/18	38.95,-76.70	United States of America			not found
Candida_glabrata	PRJNA524686	SRR8697405	CAS12-3690	315	SAMN11078249	clinical	177.934	99.2998	1		1	2011/12/8	32.67,-83.25	United States of America			not found
Candida_glabrata	PRJNA524686	SRR8697406	CAS13-5030	316	SAMN11078203	clinical	99.4047	99.5219	21		20	2013/6/21	38.95,-76.70	United States of America			not found
Candida_glabrata	PRJNA524686	SRR8697407	CAS08-0173	317	SAMN11078372	clinical	115.296	99.1164	3		3	2008/6/21	32.67,-83.25	United States of America			not found
Candida_glabrata	PRJNA524686	SRR8697408	CAS08-0190	318	SAMN11078369	clinical	175.79	99.6323	8		7	2008/6/25	32.67,-83.25	United States of America			not found
Candida_glabrata	PRJNA524686	SRR8697409	CAS15-6404	319	SAMN11078167	clinical	149.848	99.4126	21		20	2015/3/18	38.95,-76.70	United States of America			not found
Candida_glabrata	PRJNA524686	SRR8697410	CAS10-2626	320	SAMN11078286	clinical	117.864	99.3367	24		23	2010/11/3	32.67,-83.25	United States of America			not found
Candida_glabrata	PRJNA524686	SRR8697411	CAS10-2558	321	SAMN11078291	clinical	147.272	99.1403	1		1	2010/8/25	38.95,-76.70	United States of America			not found
Candida_glabrata	PRJNA524686	SRR8697412	CAS09-0930	322	SAMN11078334	clinical	127.288	99.5881	8		7	2009/2/22	38.95,-76.70	United States of America			not found
Candida_glabrata	PRJNA524686	SRR8697413	CAS14-5518	323	SAMN11078189	clinical	129.938	99.5944	21		20	2014/3/30	32.67,-83.25	United States of America			not found
Candida_glabrata	PRJNA524686	SRR8697414	CAS10-1922	324	SAMN11078314	clinical	130.751	99.2248	7		6	2010/1/27	38.95,-76.70	United States of America			not found
Candida_glabrata	PRJNA524686	SRR8697416	CAS13-4970	325	SAMN11078205	clinical	111.175	99.2599	1		1	2013/7/17	32.67,-83.25	United States of America			not found
Candida_glabrata	PRJNA524686	SRR8697417	CAS13-4641	326	SAMN11078218	clinical	130.965	99.4589	21		20	2013/2/14	38.95,-76.70	United States of America			not found
Candida_glabrata	PRJNA524686	SRR8697418	CAS13-5237	327	SAMN11078196	clinical	134.023	99.5227	21		20	2013/9/16	38.95,-76.70	United States of America			not found
Candida_glabrata	PRJNA524686	SRR8697419	CAS12-3739	328	SAMN11078244	clinical	108.576	99.7232	17		16	2012/1/9	32.67,-83.25	United States of America			not found
Candida_glabrata	PRJNA524686	SRR8697421	CAS16-7105	329	SAMN11078152	clinical	104.809	99.0222	1		1	2016/2/25	38.95,-76.70	United States of America			not found
Candida_glabrata	PRJNA524686	SRR8697422	CAS14-5984	330	SAMN11078178	clinical	144.638	99.5219	21		20	2014/10/9	38.95,-76.70	United States of America			not found
Candida_glabrata	PRJNA524686	SRR8697423	CAS17-7704	331	SAMN11078134	clinical	129.428	99.3896	21		20	2016/10/23	38.95,-76.70	United States of America			not found
Candida_glabrata	PRJNA524686	SRR8697424	CAS09-0993	332	SAMN11078333	clinical	116.451	98.9788	1		1	2009/3/17	32.67,-83.25	United States of America			not found
Candida_glabrata	PRJNA524686	SRR8697425	CAS08-0525	333	SAMN11078352	clinical	135.875	99.4566	24		23	2008/10/7	32.67,-83.25	United States of America			not found
Candida_glabrata	PRJNA524686	SRR8697426	CAS12-4215	334	SAMN11078225	clinical	161.44	99.3448	7		6	2012/7/31	38.95,-76.70	United States of America			not found
Candida_glabrata	PRJNA524686	SRR8697427	CAS08-0627	335	SAMN11078344	clinical	143.568	99.638	7		6	2008/11/17	32.67,-83.25	United States of America			not found
Candida_glabrata	PRJNA524686	SRR8697428	CAS08-0647	336	SAMN11078341	clinical	158.412	99.1821	1		1	2008/11/7	38.95,-76.70	United States of America			not found
Candida_glabrata	PRJNA524686	SRR8697429	CAS12-3692	337	SAMN11078248	clinical	159.249	99.9882	13		12	2011/12/18	32.67,-83.25	United States of America			not found
Candida_glabrata	PRJNA524686	SRR8697430	CAS14-5492	338	SAMN11078191	clinical	139.023	99.7633	11		10	2014/3/16	32.67,-83.25	United States of America			not found
Candida_glabrata	PRJNA524686	SRR8697431	CAS16-7380	339	SAMN11078147	clinical	164.109	99.9634	13		12	2016/6/10	38.95,-76.70	United States of America			not found
Candida_glabrata	PRJNA524686	SRR8697432	CAS16-7575	340	SAMN11078138	clinical	164.401	99.3229	1		1	2016/10/17	38.95,-76.70	United States of America			not found
Candida_glabrata	PRJNA524686	SRR8697433	CAS10-2547	341	SAMN11078294	clinical	122.51	99.4208	21		20	2010/10/1	38.95,-76.70	United States of America			not found
Candida_glabrata	PRJNA524686	SRR8697434	CAS10-2472	342	SAMN11078301	clinical	124.545	99.4602	1		1	2010/7/21	38.95,-76.70	United States of America			not found
Candida_glabrata	PRJNA524686	SRR8697435	CAS17-7728	343	SAMN11078132	clinical	146.654	99.5685	10		9	2016/12/20	38.95,-76.70	United States of America			not found
Candida_glabrata	PRJNA524686	SRR8697436	CAS11-2802	344	SAMN11078280	clinical	131.016	99.9322	13		12	2010/12/24	38.95,-76.70	United States of America			not found
Candida_glabrata	PRJNA524686	SRR8697437	CAS11-3247	345	SAMN11078262	clinical	135.848	99.3671	21		20	2011/2/3	35.74,-86.34	United States of America			not found
Candida_glabrata	PRJNA524686	SRR8697438	CAS15-6682	346	SAMN11078161	clinical	119.977	99.6978	11		10	2015/8/25	38.95,-76.70	United States of America			not found
Candida_glabrata	PRJNA524686	SRR8697439	CAS08-0407	347	SAMN11078359	clinical	150.794	99.4307	1		1	2008/9/3	38.95,-76.70	United States of America			not found
Candida_glabrata	PRJNA524686	SRR8697440	CAS13-4530	348	SAMN11078219	clinical	138.957	99.5846	15		14	2012/11/1	38.95,-76.70	United States of America			not found
Candida_glabrata	PRJNA524686	SRR8697441	CAS09-1450	349	SAMN11078326	clinical	123.541	99.4334	21		20	2009/7/11	38.95,-76.70	United States of America			not found
Candida_glabrata	PRJNA524686	SRR8697442	CAS16-7574	350	SAMN11078139	clinical	67.4708	99.6275	8		7	2016/10/15	38.95,-76.70	United States of America			not found
Candida_glabrata	PRJNA524686	SRR8697443	CAS10-2559	351	SAMN11078290	clinical	141.743	99.6368	8		7	2010/8/23	38.95,-76.70	United States of America			not found
Candida_glabrata	PRJNA524686	SRR8697444	CAS13-5210	352	SAMN11078197	clinical	130.42	99.4915	21		20	2013/11/13	32.67,-83.25	United States of America			not found
Candida_glabrata	PRJNA524686	SRR8697445	CAS13-5245	353	SAMN11078194	clinical	130.097	99.2034	6			2013/11/27	35.74,-86.34	United States of America			not found
Candida_glabrata	PRJNA524686	SRR8697446	CAS15-6814	354	SAMN11078158	clinical	165.946	99.6231	21		20	2015/10/18	38.95,-76.70	United States of America			not found
Candida_glabrata	PRJNA524686	SRR8697447	CAS11-2831	355	SAMN11078278	clinical	140.521	99.1052	24		23	2011/1/7	32.67,-83.25	United States of America			not found
Candida_glabrata	PRJNA524686	SRR8697448	CAS12-3980	356	SAMN11078237	clinical	150.265	99.763				2012/5/1	38.95,-76.70	United States of America			not found
Candida_glabrata	PRJNA524686	SRR8697449	CAS10-2476	357	SAMN11078300	clinical	152.918	99.5341	8		7	2010/8/21	38.95,-76.70	United States of America			not found
Candida_glabrata	PRJNA524686	SRR8697450	CAS15-6472	358	SAMN11078166	clinical	140.082	99.4996	21		20	2015/5/22	38.95,-76.70	United States of America			not found
Candida_glabrata	PRJNA524686	SRR8697451	CAS12-4323	359	SAMN11078223	clinical	158.708	99.2842	1		1	2012/9/11	38.95,-76.70	United States of America			not found
Candida_glabrata	PRJNA524686	SRR8697452	CAS08-0136	360	SAMN11078374	clinical	125.004	99.2186	1		1	2008/6/2	32.67,-83.25	United States of America			not found
Candida_glabrata	PRJNA524686	SRR8697453	CAS12-4163	361	SAMN11078228	clinical	151.424	99.4462	2		2	2012/7/13	38.95,-76.70	United States of America			not found
Candida_glabrata	PRJNA524686	SRR8697454	CAS08-0154	362	SAMN11078373	clinical	114.097	99.5139	21		20	2008/6/14	32.67,-83.25	United States of America			not found
Candida_glabrata	PRJNA524686	SRR8697455	CAS15-6812	363	SAMN11078159	clinical	107.751	99.5861	10		9	2015/8/21	38.95,-76.70	United States of America			not found
Candida_glabrata	PRJNA524686	SRR8697456	CAS11-3233	364	SAMN11078264	clinical	158.3	99.395	21		20	2011/6/18	38.95,-76.70	United States of America			not found
Candida_glabrata	PRJNA524686	SRR8697457	CAS11-2834	365	SAMN11078277	clinical	131.101	99.1072	1		1	2010/12/12	38.95,-76.70	United States of America			not found
Candida_glabrata	PRJNA524686	SRR8697458	CAS10-1984	366	SAMN11078310	clinical	98.5681	99.2538	7		6	2010/2/25	32.67,-83.25	United States of America			not found
Candida_glabrata	PRJNA524686	SRR8697460	CAS15-6297	367	SAMN11078171	clinical	109.599	99.3848	24		23	2015/3/19	38.95,-76.70	United States of America			not found
Candida_glabrata	PRJNA524686	SRR8697461	CAS09-0818	368	SAMN11078337	clinical	138.031	99.3171	7		6	2008/12/21	38.95,-76.70	United States of America			not found
Candida_glabrata	PRJNA524686	SRR8697462	CAS11-3018	369	SAMN11078268	clinical	114.918	99.8491	18		17	2011/2/22	35.74,-86.34	United States of America			not found
Candida_glabrata	PRJNA524686	SRR8697463	CAS11-3234	370	SAMN11078263	clinical	136.101	99.6413	8		7	2011/6/3	38.95,-76.70	United States of America			not found
Candida_glabrata	PRJNA524686	SRR8697464	CAS13-5140	371	SAMN11078199	clinical	146.747	99.5886	21		20	2013/9/29	38.95,-76.70	United States of America			not found
Candida_glabrata	PRJNA524686	SRR8697465	CAS11-2817	372	SAMN11078279	clinical	142.42	99.407	21		20	2011/1/8	32.67,-83.25	United States of America			not found
Candida_glabrata	PRJNA524686	SRR8697466	CAS09-0811	373	SAMN11078338	clinical	106.362	99.5171	21		20	2008/11/22	38.95,-76.70	United States of America			not found
Candida_glabrata	PRJNA524686	SRR8697467	CAS11-3122	374	SAMN11078267	clinical	136.934	99.7354	10		9	2010/11/6	38.95,-76.70	United States of America			not found
Candida_glabrata	PRJNA524686	SRR8697468	CAS14-5591	375	SAMN11078186	clinical	125.669	99.3897	1		1	2014/4/26	35.74,-86.34	United States of America			not found
Candida_glabrata	PRJNA524686	SRR8697469	CAS15-6171	376	SAMN11078175	clinical	172.77	99.3722	1		1	2014/12/25	32.67,-83.25	United States of America			not found
Candida_glabrata	PRJNA524686	SRR8697470	CAS16-7332	377	SAMN11078149	clinical	128.214	99.1584	4		4	2016/5/28	38.95,-76.70	United States of America			not found
Candida_glabrata	PRJNA524686	SRR8697471	CAS12-4046	378	SAMN11078232	clinical	142.654	99.4374	15		14	2012/5/18	38.95,-76.70	United States of America			not found
Candida_glabrata	PRJNA524686	SRR8697472	CAS11-2985	379	SAMN11078269	clinical	123.027	99.6937	21		20	2011/2/22	38.95,-76.70	United States of America			not found
Candida_glabrata	PRJNA524686	SRR8697474	CAS08-0317	380	SAMN11078362	clinical	135.907	99.4441	24		23	2008/8/11	32.67,-83.25	United States of America			not found
Candida_glabrata	PRJNA524686	SRR8697475	CAS08-0725	381	SAMN11078340	clinical	100.031	99.4025	24		23	2008/12/3	38.95,-76.70	United States of America			not found
Candida_glabrata	PRJNA524686	SRR8697476	CAS11-3395	382	SAMN11078255	clinical	166.626	99.7994	11		10	2011/7/26	38.95,-76.70	United States of America			not found
Candida_glabrata	PRJNA524686	SRR8697477	CAS12-3708	383	SAMN11078246	clinical	115.226	99.4538	24		23	2011/12/31	32.67,-83.25	United States of America			not found
Candida_glabrata	PRJNA524686	SRR8697478	CAS14-5293	384	SAMN11078193	clinical	113.319	99.0892	1		1	2013/11/24	38.95,-76.70	United States of America			not found
Candida_glabrata	PRJNA524686	SRR8697479	CAS10-2449	385	SAMN11078302	clinical	139.42	99.4096	21		20	2010/8/24	38.95,-76.70	United States of America			not found
Candida_glabrata	PRJNA524686	SRR8697480	CAS10-1895	386	SAMN11078316	clinical	128.023	99.7598	18		17	2010/1/19	32.67,-83.25	United States of America			not found
Candida_glabrata	PRJNA524686	SRR8697481	CAS12-3900	387	SAMN11078242	clinical	91.2568	99.6722	10		9	2012/3/9	38.95,-76.70	United States of America			not found
Candida_glabrata	PRJNA524686	SRR8697482	CAS14-5563	388	SAMN11078188	clinical	112.381	99.5854	10		9	2014/4/12	38.95,-76.70	United States of America			not found
Candida_glabrata	PRJNA524686	SRR8697483	CAS08-0559	389	SAMN11078348	clinical	107.953	99.1432	4		4	2008/11/3	32.67,-83.25	United States of America			not found
Candida_glabrata	PRJNA524686	SRR8697484	CAS08-0424	390	SAMN11078357	clinical	129.206	99.482	24		23	2008/9/17	32.67,-83.25	United States of America			not found
Candida_glabrata	PRJNA524686	SRR8697485	CAS09-1536	391	SAMN11078324	clinical	126.132	99.3958	21		20	2009/8/9	38.95,-76.70	United States of America			not found
Candida_glabrata	PRJNA524686	SRR8697486	CAS08-0175	392	SAMN11078371	clinical	133.016	99.3112	7		6	2008/6/24	32.67,-83.25	United States of America			not found
Candida_glabrata	PRJNA524686	SRR8697487	CAS08-0439	393	SAMN11078356	clinical	100.805	99.5947	8		7	2008/7/2	38.95,-76.70	United States of America			not found
Candida_glabrata	PRJNA524686	SRR8697488	CAS13-5158	394	SAMN11078198	clinical	113.84	99.4191	21		20	2013/9/13	35.74,-86.34	United States of America			not found
Candida_glabrata	PRJNA524686	SRR8697489	CAS09-1513	395	SAMN11078325	clinical	117.358	99.4298	21		20	2009/8/27	38.95,-76.70	United States of America			not found
Candida_glabrata	PRJNA524686	SRR8697490	CAS10-1919	396	SAMN11078315	clinical	164.261	99.5852	24		23	2010/2/5	38.95,-76.70	United States of America			not found
Candida_glabrata	PRJNA524686	SRR8697491	CAS14-5647	397	SAMN11078184	clinical	111.156	99.7298	11		10	2014/5/4	38.95,-76.70	United States of America			not found
Candida_glabrata	PRJNA524686	SRR8697492	CAS09-1352	398	SAMN11078327	clinical	147.677	99.6786	8		7	2009/6/3	38.95,-76.70	United States of America			not found
Candida_glabrata	PRJNA524686	SRR8697493	CAS08-0569	399	SAMN11078347	clinical	114.63	99.4329	21		20	2008/10/19	38.95,-76.70	United States of America			not found
Candida_glabrata	PRJNA524686	SRR8697494	CAS10-1832	400	SAMN11078319	clinical	119.444	99.448	24		23	2009/12/13	38.95,-76.70	United States of America			not found
Candida_glabrata	PRJNA524686	SRR8697495	CAS15-6184	401	SAMN11078174	clinical	96.3774	99.0768	1		1	2014/11/18	38.95,-76.70	United States of America			not found
Candida_glabrata	PRJNA524686	SRR8697496	CAS11-3390	402	SAMN11078256	clinical	137.331	99.353	7		6	2011/7/25	38.95,-76.70	United States of America			not found
Candida_glabrata	PRJNA524686	SRR8697497	CAS16-7462	403	SAMN11078140	clinical	128.171	99.6612	8		7	2016/9/8	35.74,-86.34	United States of America			not found
Candida_glabrata	PRJNA524686	SRR8697498	CAS16-7592	404	SAMN11078137	clinical	118.241	99.1675	1		1	2016/10/20	38.95,-76.70	United States of America			not found
Candida_glabrata	PRJNA524686	SRR8697499	CAS11-2914	405	SAMN11078274	clinical	137.284	99.331	7		6	2011/1/26	32.67,-83.25	United States of America			not found
Candida_glabrata	PRJNA524686	SRR8697500	CAS13-4866	406	SAMN11078207	clinical	126.397	99.9636	13		12	2013/5/26	32.67,-83.25	United States of America			not found
Candida_glabrata	PRJNA524686	SRR8697501	CAS09-1343	407	SAMN11078328	clinical	167.537	99.6146	10		9	2009/7/15	38.95,-76.70	United States of America			not found
Candida_glabrata	PRJNA524686	SRR8697502	CAS10-2517	408	SAMN11078296	clinical	89.8755	99.3864	15		14	2010/9/19	38.95,-76.70	United States of America			not found
Candida_glabrata	PRJNA524686	SRR8697503	CAS12-3810	409	SAMN11078243	clinical	96.1907	99.8525	13		12	2012/1/26	38.95,-76.70	United States of America			not found
Candida_glabrata	PRJNA524686	SRR8697504	CAS11-3297	410	SAMN11078259	clinical	114.012	99.3782	24		23	2010/11/1	38.95,-76.70	United States of America			not found
Candida_glabrata	PRJNA524686	SRR8697505	CAS10-2553	411	SAMN11078293	clinical	133.432	99.3916	21		20	2010/8/1	38.95,-76.70	United States of America			not found
Candida_glabrata	PRJNA524686	SRR8697506	CAS14-5498	412	SAMN11078190	clinical	149.981	99.4349	24		23	2014/3/21	35.74,-86.34	United States of America			not found
Candida_glabrata	PRJNA524686	SRR8697507	CAS10-1962	413	SAMN11078312	clinical	129.377	99.1987	1		1	2010/2/17	32.67,-83.25	United States of America			not found
Candida_glabrata	PRJNA524686	SRR8697508	CAS10-2750	414	SAMN11078281	clinical	151.556	99.2203	1		1	2010/12/7	38.95,-76.70	United States of America			not found
Candida_glabrata	PRJNA524686	SRR8697509	CAS08-0130	415	SAMN11078375	clinical	139.93	99.4773	21		20	2008/5/30	32.67,-83.25	United States of America			not found
Candida_glabrata	PRJNA524686	SRR8697510	CAS15-6228	416	SAMN11078173	clinical	142.412	99.4565	21		20	2015/1/31	35.74,-86.34	United States of America			not found
Candida_glabrata	PRJNA525402	SRR8953802	044_cg	417	SAMN11050250	clinical	813.086	99.7064	24		23	2013/1/1	41.18,-8.60	Portugal			https://www.ncbi.nlm.nih.gov/pmc/articles/pmid/31467089
Candida_glabrata	PRJNA525402	SRR8953803	040_cg	418	SAMN11050249	clinical	717	99.8837	8		7	2013/1/1	41.18,-8.60	Portugal			https://www.ncbi.nlm.nih.gov/pmc/articles/pmid/31467089
Candida_glabrata	PRJNA525402	SRR8953804	OL152_cg	419	SAMN11050251	clinical	705.969	99.7916	7		6	2013/1/1	41.18,-8.60	Portugal			https://www.ncbi.nlm.nih.gov/pmc/articles/pmid/31467089
Candida_glabrata	PRJNA593955	SRR10725596	IHEM 26780 Candida glabrata	42	SAMN13497018	clinical	338.514	99.5571	8		7	2015/1/1	50.88,4.67	Belgium			not found	FLC
Candida_glabrata	PRJNA593955	SRR10725597	IHEM 26304 Candida glabrata	43	SAMN13497017	clinical	217.362	99.402	15		14	2008/1/1	50.88,4.67	Belgium			not found	FLC
Candida_glabrata	PRJNA593955	SRR10725598	IHEM 26116 Candida glabrata	44	SAMN13497016	clinical	195.14	98.6721	1		1	2013/1/1	50.88,4.67	Belgium			not found
Candida_glabrata	PRJNA593955	SRR10725599	IHEM 9556 Candida glabrata	45	SAMN13497015	clinical	304.385	99.6055	8		7	1984/1/1	42.03,-93.58	United States of America			not found
Candida_glabrata	PRJNA596170	SRR10717941	ATCC2001(CBS138)_Illumina	41	SAMN13613826	clinical	52.5525	99.9758	13		12	1917/1/1					not found
Candida_glabrata	PRJNA600925	SRR10877325	BG2	46	SAMN13836662	clinical	44.6187	99.2054	24		23	1995/1/1	42.33,-83.05	Canada			not found
Candida_orthopsilosis	PRJNA322245	SRR3547357	CAS08-0151	5	SAMN05149977	clinical	102.776	98.1317	1	3		2008/1/1	33.75,-84.40	United States of America			https://journals.plos.org/plosgenetics/article?id=10.1371/journal.pgen.1006404
Candida_orthopsilosis	PRJNA322245	SRR3547359	CAS09-1540	6	SAMN05149996	clinical	128.418	98.1932	1	3		2009/1/1	39.31,-76.62	United States of America			https://journals.plos.org/plosgenetics/article?id=10.1371/journal.pgen.1006404
Candida_orthopsilosis	PRJNA322245	SRR3547474	CAS09-1799	7	SAMN05149982	clinical	128.4	98.0666	2	1	2	2009/1/1	33.75,-84.40	United States of America			https://journals.plos.org/plosgenetics/article?id=10.1371/journal.pgen.1006404
Candida_orthopsilosis	PRJNA322245	SRR3547478	CAS10-1825	8	SAMN05149997	clinical	141.141	98.2195	1	3	1	2010/1/1	39.31,-76.62	United States of America			https://journals.plos.org/plosgenetics/article?id=10.1371/journal.pgen.1006404
Candida_orthopsilosis	PRJNA322245	SRR3547479	CAS08-0185	9	SAMN05149990	clinical	105.812	98.1169	1	3		2008/1/1	33.75,-84.40	United States of America			https://journals.plos.org/plosgenetics/article?id=10.1371/journal.pgen.1006404
Candida_orthopsilosis	PRJNA322245	SRR3547496	CAS08-282	10	SAMN05150002	clinical	429.441	98.3429	4	4	3	2008/1/1	39.31,-76.62	United States of America			https://journals.plos.org/plosgenetics/article?id=10.1371/journal.pgen.1006404
Candida_orthopsilosis	PRJNA322245	SRR3547554	CP25	11	SAMN05149991	clinical	118.406	98.2172	1	3	1	2004/8/16	43.72,10.40	Italy			https://journals.plos.org/plosgenetics/article?id=10.1371/journal.pgen.1006404
Candida_orthopsilosis	PRJNA322245	SRR3547557	CP47	12	SAMN05149992	clinical	443.788	98.279	1	3		2004/9/5	43.72,10.40	Italy			https://journals.plos.org/plosgenetics/article?id=10.1371/journal.pgen.1006404
Candida_orthopsilosis	PRJNA322245	SRR3547558	CAS08-0320	13	SAMN05150003	clinical	733.906	98.3566	4	4	3	2008/1/1	39.31,-76.62	United States of America			https://journals.plos.org/plosgenetics/article?id=10.1371/journal.pgen.1006404
Candida_orthopsilosis	PRJNA322245	SRR3547559	CP85	14	SAMN05149979	clinical	114.671	98.061	2	1	2		42.36,13.38	Italy			https://journals.plos.org/plosgenetics/article?id=10.1371/journal.pgen.1006404
Candida_orthopsilosis	PRJNA322245	SRR3547561	CP124	15	SAMN05149999	clinical	124.712	98.3443		4		2005/5/2	43.72,10.40	Italy			https://journals.plos.org/plosgenetics/article?id=10.1371/journal.pgen.1006404
Candida_orthopsilosis	PRJNA322245	SRR3547626	CP125	16	SAMN05149983	clinical	97.9824	98.2114	5	2		2005/5/1	43.72,10.40	Italy			https://journals.plos.org/plosgenetics/article?id=10.1371/journal.pgen.1006404
Candida_orthopsilosis	PRJNA322245	SRR3547627	CP185	17	SAMN05149984	clinical	118.447	98.0824	5	2		2005/9/5	45.82,8.83	Italy			https://journals.plos.org/plosgenetics/article?id=10.1371/journal.pgen.1006404
Candida_orthopsilosis	PRJNA322245	SRR3547628	CP269	18	SAMN05149985	clinical	626.482	98.2361	5	2		2005/9/5	43.72,10.40	Italy			https://journals.plos.org/plosgenetics/article?id=10.1371/journal.pgen.1006404
Candida_orthopsilosis	PRJNA322245	SRR3547629	CP287	19	SAMN05149980	clinical	121.988	98.3199	3				22.31,114.12	Hong Kong Sea			https://journals.plos.org/plosgenetics/article?id=10.1371/journal.pgen.1006404
Candida_orthopsilosis	PRJNA322245	SRR3547630	CP288	20	SAMN05149993	clinical	106.265	98.2368	1	3			51.18,4.14	Belgium			https://journals.plos.org/plosgenetics/article?id=10.1371/journal.pgen.1006404
Candida_orthopsilosis	PRJNA322245	SRR3547632	CP289	21	SAMN05149981	clinical	115.571	98.0126	2	1	2						https://journals.plos.org/plosgenetics/article?id=10.1371/journal.pgen.1006404
Candida_orthopsilosis	PRJNA322245	SRR3547633	CP296	22	SAMN05149986	clinical	139.871	98.2377	5	2		2006/1/16	43.72,10.40	Italy			https://journals.plos.org/plosgenetics/article?id=10.1371/journal.pgen.1006404
Candida_orthopsilosis	PRJNA322245	SRR3547635	CP331	23	SAMN05150004	clinical	124.065	98.1194	5	2		2006/1/16	43.72,10.40	Italy			https://journals.plos.org/plosgenetics/article?id=10.1371/journal.pgen.1006404
Candida_orthopsilosis	PRJNA322245	SRR3547653	CP344	24	SAMN05149994	clinical	119.953	98.244	1	3		2006/1/9	43.72,10.40	Italy			https://journals.plos.org/plosgenetics/article?id=10.1371/journal.pgen.1006404
Candida_orthopsilosis	PRJNA322245	SRR3547678	CAS08-0498	25	SAMN05150001	clinical	117.006	98.45		4		2008/1/1	39.31,-76.62	United States of America			https://journals.plos.org/plosgenetics/article?id=10.1371/journal.pgen.1006404
Candida_orthopsilosis	PRJNA322245	SRR3547701	CAS08-0504	26	SAMN05149987	clinical	113.312	98.1639	5	2		2008/1/1	39.31,-76.62	United States of America			https://journals.plos.org/plosgenetics/article?id=10.1371/journal.pgen.1006404
Candida_orthopsilosis	PRJNA322245	SRR3547726	CAS08-0599	27	SAMN05149995	clinical	118.271	98.1971	1	3		2008/1/1	39.31,-76.62	United States of America			https://journals.plos.org/plosgenetics/article?id=10.1371/journal.pgen.1006404
Candida_orthopsilosis	PRJNA322245	SRR3547806	CAS09-0748	28	SAMN05150000	clinical	126.918	98.4315		4		2009/1/1	33.75,-84.40	United States of America			https://journals.plos.org/plosgenetics/article?id=10.1371/journal.pgen.1006404
Candida_orthopsilosis	PRJNA322245	SRR3547961	CAS09-0831	29	SAMN05149988	clinical	509.459	98.2709	5	2		2009/1/1	33.75,-84.40	United States of America			https://journals.plos.org/plosgenetics/article?id=10.1371/journal.pgen.1006404
Candida_orthopsilosis	PRJNA322245	SRR3547962	B-8274	30	SAMN05149998	clinical	115.153	98.1605	1	3		2009/1/1	29.88,69.54	Pakistan			https://journals.plos.org/plosgenetics/article?id=10.1371/journal.pgen.1006404
Candida_orthopsilosis	PRJNA322245	SRR3547965	B-8323	31	SAMN05149989	clinical	65.2353	98.1563	5	2		2009/1/1	29.88,69.54	Pakistan			https://journals.plos.org/plosgenetics/article?id=10.1371/journal.pgen.1006404
Candida_orthopsilosis	PRJNA431439	SRR6509076	Co 90-125	32	SAMN08391095	clinical	60.0588	98.533	3								not found
Candida_orthopsilosis	PRJNA579121	SRR10335746	MSK479	0	SAMN13091908	clinical	270.124	98.1159	5		4						not found
Candida_orthopsilosis	PRJNA579121	SRR10335747	MSK477	1	SAMN13091907	clinical	272.018	98.1193	5		4						not found
Candida_orthopsilosis	PRJNA579121	SRR10335748	MSK639	2	SAMN13091906	clinical	558.924	98.1325	5		4						not found
Candida_orthopsilosis	PRJNA579121	SRR10335749	MSK638	3	SAMN13091905	clinical	568.488	98.1365	5		4						not found
Candida_orthopsilosis	PRJNA579121	SRR10335750	MSK636	4	SAMN13091904	clinical	544.118	98.139	5		4						not found
Candida_parapsilosis	PRJEB1831	ERR263533	E-SYBR-9:YA4	0	SAMEA1879773	clinical	136.734	99.9309			2	2013/4/19	43.76,11.25	Italy			https://www.ncbi.nlm.nih.gov/pmc/articles/PMC5780349
Candida_parapsilosis	PRJEB1831	ERR263536	E-SYBR-9:YB1	1	SAMEA1879755	clinical	43.5319	99.7746	1		1	2013/4/19	43.76,11.25	Italy			https://www.ncbi.nlm.nih.gov/pmc/articles/PMC5780349
Candida_parapsilosis	PRJNA231221	SRR8984820	FDAARGOS_650	46	SAMN11056365	clinical	151.787	99.8851	4		2						not found
Candida_parapsilosis	PRJNA231221	SRR8984824	FDAARGOS_651	47	SAMN11056366	clinical	108.468	99.8855	4		2						not found
Candida_parapsilosis	PRJNA231221	SRR8984826	FDAARGOS_651	48	SAMN11056366	clinical	76.1064	99.8856	4		2						not found
Candida_parapsilosis	PRJNA231221	SRR8984830	FDAARGOS_652	49	SAMN11056367	clinical	163.207	99.8913	4		2						not found
Candida_parapsilosis	PRJNA231221	SRR8984834	FDAARGOS_653	50	SAMN11056368	clinical	171.888	99.8845	4		2						not found
Candida_parapsilosis	PRJNA326748	SRR3715819	BC014S	35	SAMN05291960	clinical	107.894	99.8426	4		2				PRJNA326748_1	1	https://www.clinicalmicrobiologyandinfection.com/article/S1198-743X(17)30090-3/fulltext		FLC,POS,VRC					1		0.03	0.03
Candida_parapsilosis	PRJNA326748	SRR3715820	BC014RPSC	36	SAMN05291961	invitro_evol_clone	108.229	99.8387	4		2						https://www.clinicalmicrobiologyandinfection.com/article/S1198-743X(17)30090-3/fulltext	FLC,POS,VRC						128		32	16
Candida_parapsilosis	PRJNA493002	SRR7898455	ANDEVO	37	SAMN10120408	invitro_evol_clone	56.0638	99.5941	1		1	2016/1/1	46.25,20.14	Hungary			https://www.ncbi.nlm.nih.gov/pmc/articles/PMC6236803	ANI,CAS,MIF	FLC,VRC	ITR,POS	16	16	16	1	0.125	0.031	0.031
Candida_parapsilosis	PRJNA493002	SRR7898456	MICEVO	38	SAMN10120409	invitro_evol_clone	131.856	99.7398	1		1	2016/1/1	46.25,20.14	Hungary			https://www.ncbi.nlm.nih.gov/pmc/articles/PMC6236803	ANI,CAS,MIF	FLC,VRC	ITR,POS	4	2	16	1	0.125	0.031	0.031
Candida_parapsilosis	PRJNA493002	SRR7898457	CLIB 214	39	SAMN10120406	clinical	51.8351	99.5508	1		1	2005/1/1	18.14,-66.63	Puerto Rico	PRJNA493002_1	1	https://www.ncbi.nlm.nih.gov/pmc/articles/PMC6236803	CAS,ITR	ANI,MIF,FLC,VRC	POS	1	2	1	1	0.25	0.031	0.031
Candida_parapsilosis	PRJNA493002	SRR7898458	CASEVO	40	SAMN10120407	invitro_evol_clone	46.6064	99.4835	1		1	2016/1/1	46.25,20.14	Hungary			https://www.ncbi.nlm.nih.gov/pmc/articles/PMC6236803	ANI,CAS,MIF,ITR	FLC,VRC	POS	8	16	16	2	0.25	0.031	0.031
Candida_parapsilosis	PRJNA516045	SRR8466795	DSM 108634	41	SAMN10782959	clinical	701.33	99.9999	3		2	2017/4/4	51.54,9.92	Germany	PRJNA516045_1		https://www.ncbi.nlm.nih.gov/pmc/articles/PMC7481391		CAS,MIF,FLC,VRC,5FC	POS		0.25	1	0.5		0.032	0.032						0.032
Candida_parapsilosis	PRJNA516045	SRR8466796	DSM 108633	42	SAMN10782958	clinical	408.149	99.9991	3		2	2017/3/31	51.54,9.92	Germany	PRJNA516045_1		https://www.ncbi.nlm.nih.gov/pmc/articles/PMC7481391		FLC,VRC,5FC	CAS,MIF,POS		0.5	2	0.5		0.032	0.032						0.032
Candida_parapsilosis	PRJNA516045	SRR8466797	DSM 108636	43	SAMN10782961	clinical	705.261	99.931	2		2	2017/4/4	51.54,9.92	Germany	PRJNA516045_1		https://www.ncbi.nlm.nih.gov/pmc/articles/PMC7481391		MIF,FLC,POS,VRC,5FC	CAS		0.5	1	0.5		0.016	0.032						0.064
Candida_parapsilosis	PRJNA516045	SRR8466798	DSM 108635	44	SAMN10782960	clinical	392.186	99.9999	3		2	2017/4/4	51.54,9.92	Germany	PRJNA516045_1		https://www.ncbi.nlm.nih.gov/pmc/articles/PMC7481391		CAS,MIF,FLC,VRC,5FC	POS		0.25	1	0.5		0.032	0.032						0.032
Candida_parapsilosis	PRJNA516045	SRR8466799	DSM 108637	45	SAMN10782962	clinical	687.617	99.9298	2		2	2017/4/4	51.54,9.92	Germany	PRJNA516045_1		https://www.ncbi.nlm.nih.gov/pmc/articles/PMC7481391		CAS,MIF,FLC,VRC,5FC	POS		0.25	1	0.5		0.032	0.032						0.064
Candida_parapsilosis	PRJNA563885	SRR10147627	90-137	2	SAMN12787915	clinical	117.553	99.9099	2		2		37.33,-121.89	United States of America			https://www.ncbi.nlm.nih.gov/pmc/articles/PMC7263194
Candida_parapsilosis	PRJNA563885	SRR10147628	CLIB214	3	SAMN12787914	clinical	150.303	99.7906	1		1		18.14,-66.63	Puerto Rico			https://www.ncbi.nlm.nih.gov/pmc/articles/PMC7263194
Candida_parapsilosis	PRJNA579121	SRR10335715	MSK49	4	SAMN13091882	clinical	202.553	99.9032	4		2						not found
Candida_parapsilosis	PRJNA579121	SRR10335716	MSK35	5	SAMN13091881	clinical	235.995	99.9031	4		2						not found
Candida_parapsilosis	PRJNA579121	SRR10335717	MSK34	6	SAMN13091880	clinical	203.973	99.9033	4		2						not found
Candida_parapsilosis	PRJNA579121	SRR10335719	MSK33	7	SAMN13091879	clinical	170.037	99.8985	4		2						not found
Candida_parapsilosis	PRJNA579121	SRR10335730	MSK19	8	SAMN13091878	clinical	242.644	99.9065	4		2						not found
Candida_parapsilosis	PRJNA579121	SRR10335741	MSK18	9	SAMN13091877	clinical	239.516	99.8993	4		2						not found
Candida_parapsilosis	PRJNA579121	SRR10335751	MSK478	10	SAMN13091903	clinical	207.505	99.8985	4		2						not found
Candida_parapsilosis	PRJNA579121	SRR10335752	MSK17	11	SAMN13091876	clinical	218.835	99.8956	4		2						not found
Candida_parapsilosis	PRJNA579121	SRR10335753	MSK315	12	SAMN13091902	clinical	230.739	99.8976	4		2						not found
Candida_parapsilosis	PRJNA579121	SRR10335754	MSK314	13	SAMN13091901	clinical	239.229	99.8898	4		2						not found
Candida_parapsilosis	PRJNA579121	SRR10335755	MSK313	14	SAMN13091900	clinical	247.644	99.9056	4		2						not found
Candida_parapsilosis	PRJNA579121	SRR10335756	MSK298	15	SAMN13091899	clinical	219.633	99.8867	4		2						not found
Candida_parapsilosis	PRJNA579121	SRR10335757	MSK297	16	SAMN13091898	clinical	218.431	99.902	4		2						not found
Candida_parapsilosis	PRJNA579121	SRR10335758	MSK296	17	SAMN13091897	clinical	232.17	99.9005	4		2						not found
Candida_parapsilosis	PRJNA579121	SRR10335759	MSK283	18	SAMN13091896	clinical	202.415	99.9601	3		2						not found
Candida_parapsilosis	PRJNA579121	SRR10335760	MSK282	19	SAMN13091895	clinical	222.186	99.8999	4		2						not found
Candida_parapsilosis	PRJNA579121	SRR10335761	MSK281	20	SAMN13091894	clinical	216.096	99.9559	3		2						not found
Candida_parapsilosis	PRJNA579121	SRR10335762	MSK266	21	SAMN13091893	clinical	246.537	99.9505	3		2						not found
Candida_parapsilosis	PRJNA579121	SRR10335763	MSK5	22	SAMN13091875	clinical	244.665	99.9044	4		2						not found
Candida_parapsilosis	PRJNA579121	SRR10335764	MSK265	23	SAMN13091892	clinical	221.979	99.9516	3		2						not found
Candida_parapsilosis	PRJNA579121	SRR10335765	MSK264	24	SAMN13091891	clinical	217.074	99.9068	4		2						not found
Candida_parapsilosis	PRJNA579121	SRR10335766	MSK251	25	SAMN13091890	clinical	205.41	99.9489	3		2						not found
Candida_parapsilosis	PRJNA579121	SRR10335767	MSK250	26	SAMN13091889	clinical	247.915	99.9489	3		2						not found
Candida_parapsilosis	PRJNA579121	SRR10335768	MSK249	27	SAMN13091888	clinical	284.207	99.9533	3		2						not found
Candida_parapsilosis	PRJNA579121	SRR10335769	MSK247	28	SAMN13091887	clinical	241.5	99.93	2		2						not found
Candida_parapsilosis	PRJNA579121	SRR10335770	MSK67	29	SAMN13091886	clinical	298.92	99.9031	4		2						not found
Candida_parapsilosis	PRJNA579121	SRR10335771	MSK65	30	SAMN13091885	clinical	190.122	99.8952	4		2						not found
Candida_parapsilosis	PRJNA579121	SRR10335772	MSK52	31	SAMN13091884	clinical	236.016	99.9015	4		2						not found
Candida_parapsilosis	PRJNA579121	SRR10335773	MSK51	32	SAMN13091883	clinical	232.043	99.9058	4		2						not found
Candida_parapsilosis	PRJNA579121	SRR10335774	MSK2	33	SAMN13091874	clinical	251.059	99.906	4		2						not found
Candida_parapsilosis	PRJNA579121	SRR10335775	MSK1	34	SAMN13091873	clinical	242.207	99.9029	4		2						not found
Candida_tropicalis	PRJEB40738	ERR4669756	unknown	0	SAMEA7387881	clinical	95.7606	98.747	3			2018/1/1	56.00,10.00	Denmark			not found
Candida_tropicalis	PRJNA194439	SRR868710	MY1012	88	SAMN02140346	clinical	79.5152	99.0197	3		8						https://journals.plos.org/plosbiology/article?id=10.1371/journal.pbio.1001692#s1	AMB
Candida_tropicalis	PRJNA432250	SRR6659598	MYA-3404	87	SAMN08439037	clinical	67.837	99.542	3		10						not found
Candida_tropicalis	PRJNA555042	SRR10977169	CANTR_CSPO	1	SAMN13934278	clinical	374.817	98.8874	3		9	2018/1/1					https://bmcbiol.biomedcentral.com/articles/10.1186/s12915-020-00776-6
Candida_tropicalis	PRJNA604451	SRR10999803	Microbe sample from Candida tropicalis	2	SAMN13970027	clinical	146.949	99.5584	3		10		52.02,5.50	Netherlands			https://www.biorxiv.org/content/10.1101/2020.11.25.397612v1.full
Candida_tropicalis	PRJNA604451	SRR12823702	ct10	7	SAMN16435747	environmental	154.218	99.1328	3	2		2016/1/1	23.25,79.67	India			https://www.biorxiv.org/content/10.1101/2020.11.25.397612v1.full	FLC	CAS,KET			0.06		8					2
Candida_tropicalis	PRJNA604451	SRR12823703	ct09	8	SAMN16435746	clinical	137.915	99.2823	3	4		2016/1/1	53.16,-7.69	Ireland			https://www.biorxiv.org/content/10.1101/2020.11.25.397612v1.full	CAS,FLC		KET		2		8					8
Candida_tropicalis	PRJNA604451	SRR12823704	ct78	9	SAMN16435814	environmental	110.137	99.0489	2			2019/1/1	53.16,-7.69	Ireland			https://www.biorxiv.org/content/10.1101/2020.11.25.397612v1.full
Candida_tropicalis	PRJNA604451	SRR12823705	ct77	10	SAMN16435813	environmental	107.317	98.9786	2			2019/1/1	53.16,-7.69	Ireland			https://www.biorxiv.org/content/10.1101/2020.11.25.397612v1.full
Candida_tropicalis	PRJNA604451	SRR12823706	ct76	11	SAMN16435812	environmental	117.528	99.1168	1			2019/1/1	53.16,-7.69	Ireland			https://www.biorxiv.org/content/10.1101/2020.11.25.397612v1.full
Candida_tropicalis	PRJNA604451	SRR12823707	ct75	12	SAMN16435811	environmental	111.173	99.1016				2017/1/1	53.16,-7.69	Ireland			https://www.biorxiv.org/content/10.1101/2020.11.25.397612v1.full
Candida_tropicalis	PRJNA604451	SRR12823708	ct74	13	SAMN16435810	clinical	117.391	99.3093	3	2		2016/1/1	39.85,-101.25	United States of America			https://www.biorxiv.org/content/10.1101/2020.11.25.397612v1.full	FLC	CAS	KET		0.06		64					8
Candida_tropicalis	PRJNA604451	SRR12823709	ct73	14	SAMN16435809	clinical	80.243	98.9679	3	2	15	2016/1/1	39.85,-101.25	United States of America			https://www.biorxiv.org/content/10.1101/2020.11.25.397612v1.full	FLC	CAS	KET		0.06		64					4
Candida_tropicalis	PRJNA604451	SRR12823710	ct72	15	SAMN16435808	clinical	115.32	99.2231	3	5	2	2016/1/1	39.85,-101.25	United States of America			https://www.biorxiv.org/content/10.1101/2020.11.25.397612v1.full	FLC	CAS	KET		0.03		128					8
Candida_tropicalis	PRJNA604451	SRR12823711	ct08	16	SAMN16435745	clinical	141.504	98.7628	3	1	5	2016/1/1	53.16,-7.69	Ireland			https://www.biorxiv.org/content/10.1101/2020.11.25.397612v1.full	FLC	CAS	KET		0.06		128					8
Candida_tropicalis	PRJNA604451	SRR12823712	ct71	17	SAMN16435807	clinical	96.1831	98.9778	3	2	13	2016/1/1	39.85,-101.25	United States of America			https://www.biorxiv.org/content/10.1101/2020.11.25.397612v1.full	FLC	CAS	KET		0.06		128					8
Candida_tropicalis	PRJNA604451	SRR12823713	ct70	18	SAMN16435806	clinical	62.9085	98.8427	3	2	13	2016/1/1	39.85,-101.25	United States of America			https://www.biorxiv.org/content/10.1101/2020.11.25.397612v1.full	CAS,FLC	KET			1		64					2
Candida_tropicalis	PRJNA604451	SRR12823714	ct69	19	SAMN16435805	clinical	100.817	98.6039	3	4	9	2016/1/1	39.85,-101.25	United States of America			https://www.biorxiv.org/content/10.1101/2020.11.25.397612v1.full	CAS,FLC	KET			2		64					2
Candida_tropicalis	PRJNA604451	SRR12823715	ct68	20	SAMN16435804	clinical	100.099	99.1166	3	1	4	2016/1/1	39.85,-101.25	United States of America			https://www.biorxiv.org/content/10.1101/2020.11.25.397612v1.full	CAS,FLC		KET		2		8					8
Candida_tropicalis	PRJNA604451	SRR12823716	ct67	21	SAMN16435803	clinical	90.5458	99.0314	3	3	14	2016/1/1	39.85,-101.25	United States of America			https://www.biorxiv.org/content/10.1101/2020.11.25.397612v1.full	CAS,FLC	KET			1		8					1
Candida_tropicalis	PRJNA604451	SRR12823717	ct66	22	SAMN16435802	clinical	99.4683	99.0187	3	4		2016/1/1	39.85,-101.25	United States of America			https://www.biorxiv.org/content/10.1101/2020.11.25.397612v1.full	FLC	CAS,KET			0.03		8					0.1
Candida_tropicalis	PRJNA604451	SRR12823718	ct65	23	SAMN16435801	clinical	129.246	98.9259	3	4	9	2016/1/1	39.85,-101.25	United States of America			https://www.biorxiv.org/content/10.1101/2020.11.25.397612v1.full	CAS,FLC	KET			1		64					2
Candida_tropicalis	PRJNA604451	SRR12823719	ct64	24	SAMN16435800	clinical	43.2852	98.6192	3	4	9	2016/1/1	39.85,-101.25	United States of America			https://www.biorxiv.org/content/10.1101/2020.11.25.397612v1.full	CAS,FLC	KET			1		64					2
Candida_tropicalis	PRJNA604451	SRR12823720	ct63	25	SAMN16435799	clinical	90.243	99.3004	3	3	14	2016/1/1	39.85,-101.25	United States of America			https://www.biorxiv.org/content/10.1101/2020.11.25.397612v1.full	CAS,FLC	KET			2		8					2
Candida_tropicalis	PRJNA604451	SRR12823721	ct62	26	SAMN16435798	clinical	84.3768	99.1604	3	3	14	2016/1/1	39.85,-101.25	United States of America			https://www.biorxiv.org/content/10.1101/2020.11.25.397612v1.full	CAS,FLC	KET			1		8					0.1
Candida_tropicalis	PRJNA604451	SRR12823722	ct07	27	SAMN16435744	clinical	109.229	98.3462	3	2	7	2016/1/1	53.16,-7.69	Ireland			https://www.biorxiv.org/content/10.1101/2020.11.25.397612v1.full	CAS,FLC		KET		1		128					8
Candida_tropicalis	PRJNA604451	SRR12823723	ct61	28	SAMN16435797	clinical	42.507	98.6405	3	4	9	2016/1/1	39.85,-101.25	United States of America			https://www.biorxiv.org/content/10.1101/2020.11.25.397612v1.full	CAS,FLC		KET		1		128					4
Candida_tropicalis	PRJNA604451	SRR12823724	ct60	29	SAMN16435796	clinical	58.5951	99.1628	3	6	6	2016/1/1	39.85,-101.25	United States of America			https://www.biorxiv.org/content/10.1101/2020.11.25.397612v1.full	CAS,FLC	KET			1		64					2
Candida_tropicalis	PRJNA604451	SRR12823725	ct59	30	SAMN16435795	clinical	61.4472	99.0864	3	6	6	2016/1/1	39.85,-101.25	United States of America			https://www.biorxiv.org/content/10.1101/2020.11.25.397612v1.full	CAS,FLC	KET			1		8					0.1
Candida_tropicalis	PRJNA604451	SRR12823726	ct58	31	SAMN16435794	clinical	84.0599	98.9466	3	2	8	2016/1/1	39.85,-101.25	United States of America			https://www.biorxiv.org/content/10.1101/2020.11.25.397612v1.full	CAS,FLC	KET			1		8					1
Candida_tropicalis	PRJNA604451	SRR12823727	ct57	32	SAMN16435793	clinical	81.2254	99.0869	3	6	6	2016/1/1	39.85,-101.25	United States of America			https://www.biorxiv.org/content/10.1101/2020.11.25.397612v1.full	CAS,FLC	KET			1		8					1
Candida_tropicalis	PRJNA604451	SRR12823728	ct56	33	SAMN16435792	clinical	92.1338	98.614	3	4	9	2016/1/1	39.85,-101.25	United States of America			https://www.biorxiv.org/content/10.1101/2020.11.25.397612v1.full	CAS,FLC		KET		1		128					8
Candida_tropicalis	PRJNA604451	SRR12823729	ct55	34	SAMN16435791	clinical	108.363	99.2414	3	6	6	2016/1/1	39.85,-101.25	United States of America			https://www.biorxiv.org/content/10.1101/2020.11.25.397612v1.full	CAS,FLC	KET			1		64					1
Candida_tropicalis	PRJNA604451	SRR12823730	ct54	35	SAMN16435790	clinical	84.4049	99.1998	3	3	14	2016/1/1	39.85,-101.25	United States of America			https://www.biorxiv.org/content/10.1101/2020.11.25.397612v1.full	CAS,FLC		KET		1		64					4
Candida_tropicalis	PRJNA604451	SRR12823731	ct53	36	SAMN16435789	clinical	110.169	99.2389	3	3	14	2016/1/1	39.85,-101.25	United States of America			https://www.biorxiv.org/content/10.1101/2020.11.25.397612v1.full	CAS,FLC	KET			1		8					1
Candida_tropicalis	PRJNA604451	SRR12823732	ct52	37	SAMN16435788	clinical	93.2782	99.2199	3	6	6	2016/1/1	39.85,-101.25	United States of America			https://www.biorxiv.org/content/10.1101/2020.11.25.397612v1.full	CAS,FLC	KET			1		8					1
Candida_tropicalis	PRJNA604451	SRR12823733	ct06	38	SAMN16435743	clinical	86.5669	98.3742	3	2	7	2016/1/1	53.16,-7.69	Ireland			https://www.biorxiv.org/content/10.1101/2020.11.25.397612v1.full	FLC	CAS,KET			0.06		8					2
Candida_tropicalis	PRJNA604451	SRR12823734	ct51	39	SAMN16435787	clinical	112.835	98.5305	3	2	15	2016/1/1	39.85,-101.25	United States of America			https://www.biorxiv.org/content/10.1101/2020.11.25.397612v1.full	CAS,FLC		KET		1		64					4
Candida_tropicalis	PRJNA604451	SRR12823735	ct50	40	SAMN16435786	clinical	75.7641	98.9861	3	2	8	2016/1/1	39.85,-101.25	United States of America			https://www.biorxiv.org/content/10.1101/2020.11.25.397612v1.full	CAS,FLC	KET			1		8					1
Candida_tropicalis	PRJNA604451	SRR12823736	ct49	41	SAMN16435785	clinical	76.9789	99.1971	3	6	6	2016/1/1	39.85,-101.25	United States of America			https://www.biorxiv.org/content/10.1101/2020.11.25.397612v1.full	CAS,FLC		KET		1		128					8
Candida_tropicalis	PRJNA604451	SRR12823737	ct48	42	SAMN16435784	clinical	99.419	98.9387	3	2	8	2016/1/1	39.85,-101.25	United States of America			https://www.biorxiv.org/content/10.1101/2020.11.25.397612v1.full	CAS,FLC		KET		2		128					8
Candida_tropicalis	PRJNA604451	SRR12823738	ct47	43	SAMN16435783	clinical	115.877	98.6994	3	2	11	2016/1/1	39.85,-101.25	United States of America			https://www.biorxiv.org/content/10.1101/2020.11.25.397612v1.full	CAS,FLC	KET			1		8					2
Candida_tropicalis	PRJNA604451	SRR12823739	ct46	44	SAMN16435782	clinical	111.056	98.4674	3	4	9	2016/1/1	39.85,-101.25	United States of America			https://www.biorxiv.org/content/10.1101/2020.11.25.397612v1.full	CAS,FLC	KET			2		64					2
Candida_tropicalis	PRJNA604451	SRR12823740	ct45	45	SAMN16435781	clinical	116.711	99.2383	3	6	6	2016/1/1	39.85,-101.25	United States of America			https://www.biorxiv.org/content/10.1101/2020.11.25.397612v1.full	FLC	CAS,KET			0.03		64					2
Candida_tropicalis	PRJNA604451	SRR12823741	ct44	46	SAMN16435780	clinical	107.785	99.1985	3	2		2016/1/1	51.21,10.51	Germany			https://www.biorxiv.org/content/10.1101/2020.11.25.397612v1.full	CAS,FLC		KET		1		128					4
Candida_tropicalis	PRJNA604451	SRR12823742	ct43	47	SAMN16435779	environmental	86.6514	99.2185	3	5	2	2016/1/1	39.85,-101.25	United States of America			https://www.biorxiv.org/content/10.1101/2020.11.25.397612v1.full	FLC	CAS	KET		0.03		128					4
Candida_tropicalis	PRJNA604451	SRR12823743	ct42	48	SAMN16435778	environmental	67.8204	98.9005	1			2016/1/1	39.85,-101.25	United States of America			https://www.biorxiv.org/content/10.1101/2020.11.25.397612v1.full
Candida_tropicalis	PRJNA604451	SRR12823744	ct05	49	SAMN16435742	clinical	188.627	99.1834	3	2	13	2016/1/1	53.16,-7.69	Ireland			https://www.biorxiv.org/content/10.1101/2020.11.25.397612v1.full	CAS,FLC		KET		1		8					8
Candida_tropicalis	PRJNA604451	SRR12823745	ct41	50	SAMN16435777	environmental	113.303	99.2048	3	5	2	2016/1/1	39.85,-101.25	United States of America			https://www.biorxiv.org/content/10.1101/2020.11.25.397612v1.full	FLC	CAS	KET		0.03		128					8
Candida_tropicalis	PRJNA604451	SRR12823746	ct40	51	SAMN16435776	environmental	98.3028	99.2298	3	5	2	2016/1/1	39.85,-101.25	United States of America			https://www.biorxiv.org/content/10.1101/2020.11.25.397612v1.full	FLC	CAS	KET		0.03		128					8
Candida_tropicalis	PRJNA604451	SRR12823747	ct39	52	SAMN16435775	environmental	83.5599	99.1831	3	5	2	2016/1/1	39.85,-101.25	United States of America			https://www.biorxiv.org/content/10.1101/2020.11.25.397612v1.full	FLC	CAS	KET		0.03		128					8
Candida_tropicalis	PRJNA604451	SRR12823748	ct38	53	SAMN16435774	environmental	113.655	99.2556	3	1	3	2016/1/1	39.85,-101.25	United States of America			https://www.biorxiv.org/content/10.1101/2020.11.25.397612v1.full	CAS,FLC		KET		1		128					8
Candida_tropicalis	PRJNA604451	SRR12823749	ct37	54	SAMN16435773	environmental	102.197	99.0331	3	2		2016/1/1	39.85,-101.25	United States of America			https://www.biorxiv.org/content/10.1101/2020.11.25.397612v1.full	CAS,FLC		KET		2		128					4
Candida_tropicalis	PRJNA604451	SRR12823750	ct36	55	SAMN16435772	clinical	85.2535	98.4839	3	4	9	2016/1/1	39.35,-3.56	Spain			https://www.biorxiv.org/content/10.1101/2020.11.25.397612v1.full	CAS,FLC		KET		2		128					8
Candida_tropicalis	PRJNA604451	SRR12823751	ct35	56	SAMN16435771	clinical	87.919	98.5814	3	2	11	2016/1/1	39.35,-3.56	Spain			https://www.biorxiv.org/content/10.1101/2020.11.25.397612v1.full	CAS,FLC	KET			1		8					2
Candida_tropicalis	PRJNA604451	SRR12823752	ct34	57	SAMN16435770	clinical	108.134	98.6403	3	2	11	2016/1/1	39.35,-3.56	Spain			https://www.biorxiv.org/content/10.1101/2020.11.25.397612v1.full	CAS,FLC	KET			1		8					1
Candida_tropicalis	PRJNA604451	SRR12823753	ct33	58	SAMN16435769	clinical	140.035	98.6245	3	4	9	2016/1/1	39.35,-3.56	Spain			https://www.biorxiv.org/content/10.1101/2020.11.25.397612v1.full	CAS,FLC		KET		2		128					8
Candida_tropicalis	PRJNA604451	SRR12823754	ct32	59	SAMN16435768	clinical	79.1479	98.9608	3	2	8	2016/1/1	39.35,-3.56	Spain			https://www.biorxiv.org/content/10.1101/2020.11.25.397612v1.full	CAS,FLC		KET		1		128					8
Candida_tropicalis	PRJNA604451	SRR12823755	ct04	60	SAMN16435741	clinical	128.25	98.7863	3	3	14	2016/1/1	53.16,-7.69	Ireland			https://www.biorxiv.org/content/10.1101/2020.11.25.397612v1.full	FLC	CAS,KET			0.03		8					1
Candida_tropicalis	PRJNA604451	SRR12823756	ct31	61	SAMN16435767	clinical	110.317	99.2255	3	3	14	2016/1/1	39.35,-3.56	Spain			https://www.biorxiv.org/content/10.1101/2020.11.25.397612v1.full	CAS,FLC		KET		2		128					8
Candida_tropicalis	PRJNA604451	SRR12823757	ct30	62	SAMN16435766	clinical	89.3169	98.6275	3	4	9	2016/1/1	39.35,-3.56	Spain			https://www.biorxiv.org/content/10.1101/2020.11.25.397612v1.full	CAS,FLC		KET		2		128					8
Candida_tropicalis	PRJNA604451	SRR12823758	ct29	63	SAMN16435765	clinical	59.1866	98.4623	3	2	11	2016/1/1	39.35,-3.56	Spain			https://www.biorxiv.org/content/10.1101/2020.11.25.397612v1.full	CAS,FLC		KET		2		128					4
Candida_tropicalis	PRJNA604451	SRR12823759	ct28	64	SAMN16435764	clinical	81.1972	99.2169	3	3	14	2016/1/1	39.35,-3.56	Spain			https://www.biorxiv.org/content/10.1101/2020.11.25.397612v1.full	CAS,FLC	KET			2		64					2
Candida_tropicalis	PRJNA604451	SRR12823760	ct27	65	SAMN16435763	clinical	73.2746	98.8432	3	4	9	2016/1/1	39.35,-3.56	Spain			https://www.biorxiv.org/content/10.1101/2020.11.25.397612v1.full	FLC	CAS	KET		0.03		128					8
Candida_tropicalis	PRJNA604451	SRR12823761	ct26	66	SAMN16435762	clinical	74.8803	99.2447	3	4	9	2016/1/1	39.35,-3.56	Spain			https://www.biorxiv.org/content/10.1101/2020.11.25.397612v1.full	CAS,FLC		KET		2		128					8
Candida_tropicalis	PRJNA604451	SRR12823763	ct24	67	SAMN16435760	clinical	73.1268	99.0672	3	1	4	2016/1/1	39.35,-3.56	Spain			https://www.biorxiv.org/content/10.1101/2020.11.25.397612v1.full	CAS,FLC		KET		2		128					8
Candida_tropicalis	PRJNA604451	SRR12823764	ct23	68	SAMN16435759	clinical	121.743	98.761	3	4	9	2016/1/1	39.35,-3.56	Spain			https://www.biorxiv.org/content/10.1101/2020.11.25.397612v1.full	CAS,FLC		KET		2		128					8
Candida_tropicalis	PRJNA604451	SRR12823765	ct22	69	SAMN16435758	clinical	109.451	99.1255	3	1	4	2016/1/1	39.35,-3.56	Spain			https://www.biorxiv.org/content/10.1101/2020.11.25.397612v1.full	CAS,FLC		KET		2		128					8
Candida_tropicalis	PRJNA604451	SRR12823766	ct03	70	SAMN16435740	clinical	117.722	98.5508	3	2		2016/1/1	53.16,-7.69	Ireland			https://www.biorxiv.org/content/10.1101/2020.11.25.397612v1.full	FLC	CAS	KET		0.06		128					8
Candida_tropicalis	PRJNA604451	SRR12823767	ct21	71	SAMN16435757	clinical	80.493	98.3212	3		1	2016/1/1	39.35,-3.56	Spain			https://www.biorxiv.org/content/10.1101/2020.11.25.397612v1.full
Candida_tropicalis	PRJNA604451	SRR12823768	ct20	72	SAMN16435756	clinical	102.877	98.2719	3	2	1	2016/1/1	39.35,-3.56	Spain			https://www.biorxiv.org/content/10.1101/2020.11.25.397612v1.full	FLC	CAS,KET			0.03		128					2
Candida_tropicalis	PRJNA604451	SRR12823769	ct19	73	SAMN16435755	clinical	110.437	98.779	3	4	9	2016/1/1	39.35,-3.56	Spain			https://www.biorxiv.org/content/10.1101/2020.11.25.397612v1.full	CAS,FLC		KET		2		128					8
Candida_tropicalis	PRJNA604451	SRR12823770	ct18	74	SAMN16435754	clinical	114.785	98.7486	3	1		2016/1/1	39.35,-3.56	Spain			https://www.biorxiv.org/content/10.1101/2020.11.25.397612v1.full	FLC	CAS	KET		0.06		128					8
Candida_tropicalis	PRJNA604451	SRR12823771	ct17	75	SAMN16435753	clinical	76.6232	99.1864	3	1		2016/1/1	39.35,-3.56	Spain			https://www.biorxiv.org/content/10.1101/2020.11.25.397612v1.full	FLC	CAS,KET			0.03		8					1
Candida_tropicalis	PRJNA604451	SRR12823772	ct16	76	SAMN16435752	clinical	93.5986	98.8191	3	2		2016/1/1	39.35,-3.56	Spain			https://www.biorxiv.org/content/10.1101/2020.11.25.397612v1.full	FLC	CAS	KET		0.06		128					8
Candida_tropicalis	PRJNA604451	SRR12823773	ct15	77	SAMN16435751	clinical	78.8486	98.9571	3	3	14	2016/1/1	3.63,-73.40	Colombia			https://www.biorxiv.org/content/10.1101/2020.11.25.397612v1.full
Candida_tropicalis	PRJNA604451	SRR12823774	ct14	78	SAMN16435750	clinical	82.1303	99.2242	3	3	14	2016/1/1	3.63,-73.40	Colombia			https://www.biorxiv.org/content/10.1101/2020.11.25.397612v1.full
Candida_tropicalis	PRJNA604451	SRR12823775	ct13	79	SAMN16435749	clinical	131.803	99.2019	3	2		2016/1/1	52.02,5.50	Netherlands			https://www.biorxiv.org/content/10.1101/2020.11.25.397612v1.full
Candida_tropicalis	PRJNA604451	SRR12823776	ct12	80	SAMN16435748	clinical	86.8592	99.0953	3	3	14	2016/1/1	3.63,-73.40	Colombia			https://www.biorxiv.org/content/10.1101/2020.11.25.397612v1.full	FLC	CAS,KET			0.06		8					2
Candida_tropicalis	PRJNA604451	SRR12823777	ct02	81	SAMN16435739	clinical	150.324	99.0844	3	1		2016/1/1	53.16,-7.69	Ireland			https://www.biorxiv.org/content/10.1101/2020.11.25.397612v1.full	FLC	CAS,KET			0.06		8					2
Candida_tropicalis	PRJNA604451	SRR12823778	ct01	82	SAMN16435738	clinical	184.141	98.7591	3	1	5	2016/1/1	53.16,-7.69	Ireland			https://www.biorxiv.org/content/10.1101/2020.11.25.397612v1.full	FLC	CAS,KET			0.06		8					2
Candida_tropicalis	PRJNA610214	SRR11235416	SP4501	3	SAMN14290052	clinical	42.3415	98.3482	3		4	2018/6/13	43.65,-79.38	Canada	PRJNA610214_PA3550	22	https://www.ncbi.nlm.nih.gov/pmc/articles/PMC7449159	ANI,MIF		CAS	1	0.8	2
Candida_tropicalis	PRJNA610214	SRR11235417	SP4433	4	SAMN14290051	clinical	64.1866	98.7698	3		4	2018/5/22	43.65,-79.38	Canada	PRJNA610214_PA3550	0	https://www.ncbi.nlm.nih.gov/pmc/articles/PMC7449159	ANI	CAS,MIF		0.12	0.06	0.015
Candida_tropicalis	PRJNA610214	SRR11235418	SP4785	5	SAMN14290050	clinical	81.419	98.5459	3		12	2018/9/13	43.65,-79.38	Canada	PRJNA610214_PA3762	28	https://www.ncbi.nlm.nih.gov/pmc/articles/PMC7449159	FLC,VRC						32			2
Candida_tropicalis	PRJNA610214	SRR11235419	SP4694	6	SAMN14290049	clinical	60.3063	98.4157	3		12	2018/8/16	43.65,-79.38	Canada	PRJNA610214_PA3762	0	https://www.ncbi.nlm.nih.gov/pmc/articles/PMC7449159		FLC,VRC					1			0.12
Candida_tropicalis	PRJNA677456	SRR13132457	yHKB300	83	SAMN16773549	clinical	161.18	99.1844									not found
Candida_tropicalis	PRJNA677457	SRR13142459	yHKB469	86	SAMN16773550	clinical	260.954	99.2721	3								not found
Candida_tropicalis	PRJNA677458	SRR13142458	yHKB84	85	SAMN16772935	clinical	188.824	99.227	3		2						not found
Candida_tropicalis	PRJNA677459	SRR13142457	yHMH234	84	SAMN16772936	clinical	91.4014	99.1915	3		3						not found

## Sheet: Strains overview
species	# strains	# clinical	# environmental	# other	# clades	median pairwise SNPs/kb
C. glabrata	420	393	0	27	24	6.32
C. auris	752	723	0	29	4	3.71
C. tropicalis	89	77	12	0	3	4.28
C. albicans	642	432	18	192	21	7.81
C. parapsilosis	51	47	0	4	4	0.31
C. orthopsilosis	33	33	0	0	5	18.17

## Sheet: GWAS drugs overview
species	drug	drug class	R strains	S strains	R>S or S>R transitions	clades w/ R strain	clades w/ S strain
Candida_albicans	FLC (fluconazole)	azole	24	151	8	5/21	19/21
Candida_auris	FLC (fluconazole)	azole	254	83	7	4/4	4/4
Candida_auris	ITR (itraconazole)	azole	19	64	7	3/4	3/4
Candida_auris	POS (posaconazole)	azole	45	30	9	3/4	3/4
Candida_auris	VRC (voriconazole)	azole	24	99	5	4/4	4/4
Candida_auris	AMB (amphotericin B)	polyene	87	233	20	2/4	4/4
Candida_auris	ANI (anidulafungin)	echinocandin	16	96	6	2/4	4/4
Candida_auris	MIF (micafungin)	echinocandin	23	384	10	3/4	4/4
Candida_glabrata	FLC (fluconazole)	azole	56	49	21	17/24	14/24
Candida_glabrata	POS (posaconazole)	azole	20	22	11	12/24	11/24
Candida_glabrata	VRC (voriconazole)	azole	15	68	9	9/24	17/24
Candida_glabrata	MIF (micafungin)	echinocandin	8	6	5	6/24	6/24

## Sheet: Reference genomes
species	gDNA source	mtDNA source	CGD gene features source	CGD GO annotations file
C. glabrata	strain CBS138 (version s02-m07-r35 from CGD)	strain CBS138 (version s02-m07-r35 from CGD)	strain CBS138 (version s02-m07-r35)	gene_association.20190313.cgd.gz
C. auris	strain B8441 (accession GCA_002759435.2 from NCBI)	strain B8441 (accession ASM716870v1 from NCBI)	strain B8441 (version s01-m01-r11)	gene_association.20200901.cgd.gz
C. albicans	haplotype A in strain SC5314 (version A22-s07-m01-r110 from CGD)	haplotype A in strain SC5314 (version A22-s07-m01-r110 from CGD)	strain SC5314 (version A22-s07-m01-r110)	gene_association.20200607.cgd.gz
C. tropicalis	strain MYA-3404 (accession GCF_000006335.3 from NCBI)	strain MYA-3404 (accession GCF_000006335.3 from NCBI)	strain MYA-3404 (file from 28/06/2021)	gene_association.20200901.cgd.gz
C. parapsilosis	strain CDC317 (accession GCA_000182765.2)	strain CDC317 (accession GCA_000182765.2)	strain CDC317 (version s01-m03-r45)	gene_association.20200901.cgd.gz
C. orthopsilosis	strain Co 90-125 (accession GCF_000315875.1 from NCBI)	strain MCO456 (accession NC_006972.1 from NCBI)	strain Co 90-125 (version 2013_12_11)	gene_association.20200901.cgd.gz

## Sheet: Strain trees
species	tree
Candida_glabrata	(((((((((1:0.000655769,(44:0.000321537,((90:5.22161e-05,91:6.79124e-05)100:0.000115264,(92:2.545e-05,93:2.12975e-05)100:0.000168404)100:2.3229e-05)100:0.000379375)100:4.67062e-05,39:0.000927285)39:2.2425e-05,(((((((((86:0.00031715,(321:0.000340147,365:0.000233364)100:8.31935e-05)93:6.7634e-06,195:0.000438812)86:3.214e-07,((((179:0.000353802,401:0.000339872)100:8.8164e-06,((210:0.000171344,260:0.0…
Candida_auris	(725:0.0758471,((61:0.0149191,(((((((((72:2.62549e-05,286:3.81472e-05)26:7.5035e-06,((((((75:3.7653e-05,153:2.68654e-05)20:6.5159e-06,147:2.88576e-05)16:5.8789e-06,(((83:2.05287e-05,(130:2.87161e-05,652:6.18542e-05)42:5.6884e-06)14:2.3205e-06,86:1.83795e-05)17:1.5276e-06,((122:2.13086e-05,123:2.4462e-05)100:1.597e-05,((((((131:8.82029e-05,203:9.66064e-05)49:1.58864e-05,134:2.75199e-05)34:9.1554e-…
Candida_tropicalis	(((12:2.17624,(11:2.17827,48:2.41491)100:0.772581)100:0.963148,83:2.99256)100:0.411245,((10:2.24023,9:2.17708)100:1.88511,((13:0.0615113,(7:0.0474203,(71:0.00228435,72:0.00226263)100:0.0723706)100:0.00988861)100:0.00455408,(((((15:0.0337459,52:0.0317804)68:0.00785404,(((47:0.0312612,51:0.0317254)51:0.00597786,50:0.0311885)53:0.00480517,85:0.0319247)63:0.00503111)100:0.03443,(53:0.0280327,84:0.027…
Candida_albicans	((((((((139:0.060208,(136:0.0737968,138:0.0700603)79:0.0232638)100:0.0346306,(179:0.0442446,232:0.0475809)100:0.049422)100:0.0338746,425:0.0829892)100:0.0307088,(482:0.0809617,(146:0.0520532,147:0.0483018)100:0.0518454)100:0.0352975)77:0.0154476,(137:0.0730095,140:0.0726403)100:0.0310955)100:0.0754661,144:0.125934)100:0.113249,((((((((((72:0.0643512,(((71:0.0628213,70:0.0614254)36:0.00707348,(419…
[truncated: 2 more rows]

## Sheet: GWAS confirmation strains
species_name	BioProject	Run	strain	paper_link	AMB_MIC	ITR_MIC	POS_MIC	VRC_MIC	FLC_resistance	AMB_resistance	ITR_resistance	POS_resistance	VRC_resistance
Candida_auris	PRJNA549344	SRR9316720	RI-A112	https://www.ncbi.nlm.nih.gov/pmc/articles/PMC8183536/	1	0.25	0.12	2	R	I	I	R	R
[truncated: 243 more rows]
