# Supplementary material for: Recent gene selection and drug resistance underscore clinical adaptation across Candida species
Source: Nat Microbiol. 2024 Jan 4;9(1):284–307. doi: 10.1038/s41564-023-01547-z (PMC10769879; doi:10.1038/s41564-023-01547-z)
Supplement: Supplementary file 4 — Recent selection data. [file 41564_2023_1547_MOESM4_ESM.xlsx]

## Sheet: Genes under selection
species	type_var	chromosome	start	end	gff_upmost_parent	gene_name	Scerevisiae_orthologs	selection_score_S	fdr_p_S	orthofinder_orthocluster	n_types_vars_in_species_orthogroup	n_species_orthogroup	description	biological_process_GO	molecular_function_GO	cellular_component_GO	fraction_clusters_w_selection	fraction_strains_w_selection	total_number_clusters	total_number_strains	significant_selection
Candida_albicans	DEL	Ca22chr2A_C_albicans_SC5314	763392	765050	C2_03610W_A	FMO2		0.358838		OG0000050	1	1	Protein with a monooxygenase domain; Spider biofilm induced	GO:0008150 (biological_process)	GO:0003674 (molecular_function), GO:0004499 (N,N-dimethylaniline monooxygenase activity), GO:0050660 (flavin adenine dinucleotide binding), GO:0050661 (NADP binding)	GO:0005575 (cellular_component)	0.575342	0.260726	73	303	TRUE
Candida_albicans	DEL	Ca22chr2A_C_albicans_SC5314	766541	768199	C2_03620W_A	IFK2		0.312784		OG0000050	1	1	Putative thiol-specific monooxygenase; mutant is viable; flow model biofilm induced	GO:0008150 (biological_process)	GO:0003674 (molecular_function), GO:0004499 (N,N-dimethylaniline monooxygenase activity), GO:0050660 (flavin adenine dinucleotide binding), GO:0050661 (NADP binding)	GO:0005575 (cellular_component)	0.534247	0.221122	73	303	TRUE
Candida_albicans	DEL	Ca22chr6A_C_albicans_SC5314	898452	904754	C6_04130C_A	ALS4		0.275402		OG0000003	1	3	GPI-anchored adhesin; role in adhesion, germ tube induction; growth, temperature regulated; expressed during infection of human buccal epithelial cells; repressed by vaginal contact; biofilm induced; repressed during chlamydospore formation	GO:0007155 (cell adhesion), GO:0030448 (hyphal growth), GO:0044406 (adhesion of symbiont to host), GO:0071502 (cellular response to temperature stimulus), GO:0098609 (cell-cell adhesion)	GO:0003674 (molecular_function)	GO:0005576 (extracellular region), GO:0009277 (fungal-type cell wall), GO:0009986 (cell surface), GO:0030445 (yeast-form cell wall), GO:1903561 (extracellular vesicle)	0.452055	0.19802	73	303	TRUE
Candida_albicans	DEL	Ca22chr6A_C_albicans_SC5314	971215	978303	C6_04380W_A	ALS2		0.245389		OG0000003	1	3	ALS family protein; role in adhesion, biofilm formation, germ tube induction; expressed at infection of human buccal epithelial cells; putative GPI-anchor; induced by ketoconazole, low iron and at cell wall regeneration; regulated by Sfu1p	GO:0007155 (cell adhesion), GO:0030448 (hyphal growth), GO:0044011 (single-species biofilm formation on inanimate substrate), GO:0044406 (adhesion of symbiont to host), GO:0098609 (cell-cell adhesion)	GO:0003674 (molecular_function)	GO:0009277 (fungal-type cell wall), GO:0009986 (cell surface), GO:1903561 (extracellular vesicle)	0.410959	0.174917	73	303	TRUE
Candida_albicans	DEL	Ca22chr6A_C_albicans_SC5314	416245	417378	C6_02030C_A		NNR2	0.233964		OG0003555	1	1	Putative protein of unknown function; stationary phase enriched protein	GO:0046496 (nicotinamide nucleotide metabolic process)	GO:0047453 (ATP-dependent NAD(P)H-hydrate dehydratase activity), GO:0052855 (ADP-dependent NAD(P)H-hydrate dehydratase activity)	GO:0005575 (cellular_component)	0.383562	0.168317	73	303	TRUE
Candida_albicans	DEL	Ca22chr2A_C_albicans_SC5314	880756	883416	C2_04200W_A	TBF1	TBF1	0.21373		OG0002265	1	1	Essential transcription factor; induces ribosomal protein genes and the rDNA locus; acts with Cbf1 at subset of promoters; recruits Fhl1 and Ifh1 to promoters; role is analogous to that of S. cerevisiae Rap1; Spider biofilm induced	GO:0001015 (snoRNA transcription by RNA polymerase II), GO:0009303 (rRNA transcription), GO:0010833 (telomere maintenance via telomere lengthening), GO:0031936 (negative regulation of chromatin silencing), GO:0032211 (negative regulation of telomere maintenance via telomerase), GO:0045944 (positive regulation of transcription by RNA polymerase II)	GO:0000978 (RNA polymerase II cis-regulatory region sequence-specific DNA binding), GO:0000981 (DNA-binding transcription factor activity, RNA polymerase II-specific), GO:0003700 (DNA-binding transcription factor activity), GO:0030674 (protein-macromolecule adaptor activity), GO:0042162 (telomeric DNA binding), GO:0042803 (protein homodimerization activity), GO:0043035 (chromatin insulator sequen…	GO:0000784 (chromosome, telomeric region), GO:0000790 (chromatin)	0.315068	0.161716	73	303	TRUE
Candida_albicans	DEL	Ca22chr6A_C_albicans_SC5314	254510	265975	C6_01320W_A	TRA1	TRA1	0.198802		OG0003217	1	1	Subunit of the NuA4 histone acetyltransferase complex	GO:0006281 (DNA repair), GO:0006338 (chromatin remodeling), GO:0010674 (negative regulation of transcription from RNA polymerase II promoter involved in meiotic cell cycle), GO:0016573 (histone acetylation), GO:0043967 (histone H4 acetylation), GO:0045944 (positive regulation of transcription by RNA polymerase II)	GO:0004402 (histone acetyltransferase activity), GO:0005515 (protein binding), GO:0010485 (H4 histone acetyltransferase activity), GO:0016301 (kinase activity), GO:0016773 (phosphotransferase activity, alcohol group as acceptor)	GO:0000123 (histone acetyltransferase complex), GO:0000124 (SAGA complex), GO:0005634 (nucleus), GO:0035267 (NuA4 histone acetyltransferase complex), GO:0046695 (SLIK (SAGA-like) complex), GO:0070209 (ASTRA complex)	0.315068	0.145215	73	303	TRUE
Candida_albicans	DEL	Ca22chr1A_C_albicans_SC5314	842768	843802	C1_04010C_A			0.193003		OG0004932	1	1	Protein with a NADP-dependent oxidoreductase domain; transcript induced by ketoconazole; rat catheter and Spider biofilm induced	GO:0008150 (biological_process)	GO:0003674 (molecular_function), GO:0047834 (D-threo-aldose 1-dehydrogenase activity)	GO:0005575 (cellular_component)	0.287671	0.145215	73	303	TRUE
Candida_albicans	DEL	Ca22chr2A_C_albicans_SC5314	402391	404049	C2_02060C_A	FMO1		0.182763		OG0000050	1	1	Putative oxidoreductase; mutation confers hypersensitivity to toxic ergosterol analog, and to amphotericin B	GO:0035690 (cellular response to drug)	GO:0003674 (molecular_function), GO:0004499 (N,N-dimethylaniline monooxygenase activity), GO:0050660 (flavin adenine dinucleotide binding), GO:0050661 (NADP binding)	GO:0005575 (cellular_component)	0.315068	0.128713	73	303	TRUE
Candida_albicans	DEL	Ca22chrRA_C_albicans_SC5314	493892	496609	CR_02220C_A	OPT3	OPT2	0.178081		OG0000006	1	2	Oligopeptide transporter; transcript induced by macrophage phagocytosis, BSA or peptides; fluconazole-induced; induced by Rim101 at pH 8; virulence-group-correlated expression; Hap43-repressed; Spider biofilm induced	GO:0006857 (oligopeptide transport), GO:0019740 (nitrogen utilization), GO:0035672 (oligopeptide transmembrane transport), GO:0042144 (vacuole fusion, non-autophagic), GO:0044088 (regulation of vacuole organization), GO:0045454 (cell redox homeostasis), GO:0051515 (positive regulation of monopolar cell growth), GO:0055085 (transmembrane transport), GO:0061091 (regulation of phospholipid transloca…	GO:0035673 (oligopeptide transmembrane transporter activity)	GO:0000138 (Golgi trans cisterna), GO:0005777 (peroxisome), GO:0005886 (plasma membrane)	0.328767	0.122112	73	303	TRUE
Candida_albicans	DEL	Ca22chr4A_C_albicans_SC5314	897092	899638	C4_04190C_A			0.174674		OG0002927	1	1	Ortholog of C. dubliniensis CD36 : Cd36_43870, C. parapsilosis CDC317 : CPAR2_402120, Candida tropicalis MYA-3404 : CTRG_05742 and Candida albicans WO-1 : CAWG_03407	GO:0008150 (biological_process)	GO:0003674 (molecular_function)	GO:0005575 (cellular_component)	0.287671	0.125413	73	303	TRUE
Candida_albicans	DEL	Ca22chr4A_C_albicans_SC5314	897092	898435	C4_04200C_A			0.171447		OG0002927	1	1	Protein of unknown function; repressed by Sfu1; Hap43-induced gene	GO:0008150 (biological_process)	GO:0003674 (molecular_function)	GO:0005575 (cellular_component)	0.287671	0.122112	73	303	TRUE
Candida_albicans	DEL	Ca22chr3A_C_albicans_SC5314	1407764	1411864	C3_06190C_A	ALS6		0.170958		OG0000003	1	3	ALS family protein; expression in S. cerevisiae confers adhesion to gelatin; macrophage-induced gene; N-terminal adhesion domain; ALS family includes cell-surface glycoproteins, some with adhesin function	GO:0007155 (cell adhesion), GO:0043709 (cell adhesion involved in single-species biofilm formation), GO:0043710 (cell adhesion involved in multi-species biofilm formation)	GO:0003674 (molecular_function)	GO:0009277 (fungal-type cell wall), GO:0009986 (cell surface)	0.328767	0.115512	73	303	TRUE
Candida_albicans	DEL	Ca22chr6A_C_albicans_SC5314	78916	79317	C6_00450C_A			0.169047		OG0005888	1	1	Ortholog of Candida albicans WO-1 : CAWG_05313				0.315068	0.115512	73	303	TRUE
Candida_albicans	DEL	Ca22chr2A_C_albicans_SC5314	1800507	1801664	C2_08870C_A	PIR1	PIR1	0.153564		OG0000108	1	1	1,3-beta-glucan-linked cell wall protein; N-mannosylated, O-glycosylated by Pmt1; cell wall defect in het mutant; Hog1/fluconazole/hypoxia induced; iron/Efg1/Plc1/temp regulated; flow model biofilm induced; hyphal, Spider biofilm repressed	GO:0006886 (intracellular protein transport), GO:0031505 (fungal-type cell wall organization), GO:0071502 (cellular response to temperature stimulus)	GO:0005199 (structural constituent of cell wall)	GO:0005576 (extracellular region), GO:0005618 (cell wall), GO:0005621 (cellular bud scar), GO:0009277 (fungal-type cell wall), GO:0030445 (yeast-form cell wall), GO:0034399 (nuclear periphery)	0.260274	0.108911	73	303	TRUE
Candida_albicans	DEL	Ca22chr1A_C_albicans_SC5314	536928	537227	C1_02560W_A			0.148985		OG0006055	1	1	Ortholog of Candida albicans WO-1 : CAWG_05543				0.273973	0.10231	73	303	TRUE
Candida_albicans	DEL	Ca22chr3A_C_albicans_SC5314	1729949	1732195	C3_07560W_A	TCC1		0.147317		OG0003270	2	2	Putative transcription factor/corepressor; regulation of filamentation and virulence; interacts with Tup1; regulates hypha-specific gene expression; contains 4 tetratricopeptide repeat (TPR) motifs; flucytosine repressed; Tbp1-induced	GO:0000122 (negative regulation of transcription by RNA polymerase II), GO:0030447 (filamentous growth), GO:0036177 (filamentous growth of a population of unicellular organisms in response to pH), GO:0045892 (negative regulation of transcription, DNA-templated), GO:0071467 (cellular response to pH)	GO:0003674 (molecular_function), GO:0005515 (protein binding)	GO:0005634 (nucleus)	0.287671	0.0990099	73	303	TRUE
Candida_albicans	DEL	Ca22chr5A_C_albicans_SC5314	171023	174772	C5_00730W_A	HYR3		0.146883		OG0000140	2	1	Putative GPI-anchored adhesin-like protein; similar to Hyr1p induced in high iron; clade-specific repeat variation	GO:0008150 (biological_process)	GO:0003674 (molecular_function)	GO:0009277 (fungal-type cell wall), GO:0009986 (cell surface)	0.260274	0.10231	73	303	TRUE
Candida_albicans	DEL	Ca22chr6A_C_albicans_SC5314	797842	803514	C6_03710W_A	ALS9	FLO1	0.137548		OG0000003	1	3	ALS family cell-surface glycoprotein; expressed during infection of human epithelial cells; confers laminin adhesion to S. cerevisiae; highly variable; putative GPI-anchor; Hap43-repressed	GO:0000128 (flocculation), GO:0007155 (cell adhesion), GO:0034605 (cellular response to heat), GO:0036281 (flocculation), GO:0043709 (cell adhesion involved in single-species biofilm formation), GO:0043710 (cell adhesion involved in multi-species biofilm formation), GO:0070301 (cellular response to hydrogen peroxide), GO:0071361 (cellular response to ethanol)	GO:0005537 (mannose binding)	GO:0009277 (fungal-type cell wall), GO:0009986 (cell surface)	0.30137	0.0891089	73	303	TRUE
Candida_albicans	DEL	Ca22chr3A_C_albicans_SC5314	1446503	1451209	C3_06320W_A	ALS7		0.130771		OG0000003	1	3	ALS family protein; hypermutable contingency gene; growth-regulated, downregulated in biofilm; two variable repeat regions; expression in S. cerevisiae does not confer adhesiveness; ALS family includes adhesins, cell-surface glycoproteins	GO:0007155 (cell adhesion), GO:0043709 (cell adhesion involved in single-species biofilm formation), GO:0043710 (cell adhesion involved in multi-species biofilm formation)	GO:0003674 (molecular_function)	GO:0009277 (fungal-type cell wall), GO:0009986 (cell surface)	0.315068	0.0825083	73	303	TRUE
Candida_albicans	DEL	Ca22chr6A_C_albicans_SC5314	791291	795073	C6_03700W_A	ALS1		0.130686		OG0000003	1	3	Cell-surface adhesin; adhesion, virulence, immunoprotective roles; band at hyphal base; Rfg1, Ssk1, Spider biofilm induced; flow model biofilm repressed; CAI-4 strain background effects; promoter bound Bcr1, Tec1, Efg1, Ndt80, and Brg1	GO:0000128 (flocculation), GO:0006878 (cellular copper ion homeostasis), GO:0007155 (cell adhesion), GO:0030447 (filamentous growth), GO:0030448 (hyphal growth), GO:0036178 (filamentous growth of a population of unicellular organisms in response to neutral pH), GO:0036244 (cellular response to neutral pH), GO:0043709 (cell adhesion involved in single-species biofilm formation), GO:0043710 (cell a…	GO:0001968 (fibronectin binding), GO:0042277 (peptide binding), GO:0043236 (laminin binding)	GO:0009277 (fungal-type cell wall), GO:0009986 (cell surface), GO:0030445 (yeast-form cell wall), GO:0030446 (hyphal cell wall)	0.273973	0.0858086	73	303	TRUE
Candida_albicans	DEL	Ca22chr7A_C_albicans_SC5314	820478	821188	C7_03690W_A			0.130686		OG0000004	3	1	Ortholog of Candida albicans WO-1 : CAWG_05700	GO:0008150 (biological_process)	GO:0003674 (molecular_function)	GO:0005575 (cellular_component)	0.273973	0.0858086	73	303	TRUE
Candida_albicans	DEL	Ca22chr1A_C_albicans_SC5314	867380	868414	C1_04140W_A	IFD6		0.130591		OG0004932	1	1	Aldo-keto reductase; similar to aryl alcohol dehydrogenases; protein increase correlates with MDR1 overexpression (not CDR1 or CDR2) in fluconazole-resistant clinical isolates; farnesol regulated; possibly essential; Spider biofilm induced	GO:0044011 (single-species biofilm formation on inanimate substrate)	GO:0016491 (oxidoreductase activity), GO:0018456 (aryl-alcohol dehydrogenase (NAD+) activity), GO:0047834 (D-threo-aldose 1-dehydrogenase activity)	GO:0005575 (cellular_component)	0.205479	0.0957096	73	303	TRUE
Candida_albicans	DEL	Ca22chr6A_C_albicans_SC5314	717849	720047	C6_03420W_A		CTF3	0.126705		OG0004043	1	1	Ortholog(s) have role in DNA replication initiation, chromosome segregation, establishment of mitotic sister chromatid cohesion, mitotic spindle assembly checkpoint and condensed nuclear chromosome kinetochore localization	GO:0006270 (DNA replication initiation), GO:0007059 (chromosome segregation), GO:0007094 (mitotic spindle assembly checkpoint signaling), GO:0034087 (establishment of mitotic sister chromatid cohesion)	GO:0003674 (molecular_function)	GO:0000778 (kinetochore)	0.219178	0.0891089	73	303	TRUE
Candida_albicans	DEL	Ca22chrRA_C_albicans_SC5314	499907	502696	CR_02240C_A	OPT2		0.125408		OG0000006	1	2	Oligopeptide transporter; induced upon phagocytosis by macrophage; macrophage/pseudohyphal-repressed after 16h; fluconazole-induced; virulence-group-correlated expression; Hap43-repressed	GO:0006857 (oligopeptide transport), GO:0019740 (nitrogen utilization), GO:0035672 (oligopeptide transmembrane transport), GO:0055085 (transmembrane transport)	GO:0035673 (oligopeptide transmembrane transporter activity)	GO:0005886 (plasma membrane)	0.232877	0.0858086	73	303	TRUE
Candida_albicans	DEL	Ca22chr6A_C_albicans_SC5314	192961	193944	C6_00970C_A	HAL21	MET22	0.118209		OG0000219	1	1	Putative phosphoadenosine-5'-phosphate or 3'-phosphoadenosine 5'-phosphosulfate phosphatase; possible role in sulfur recycling; ortholog of S. cerevisiae Met22; predicted Kex2 substrate; F-12/CO2 biofilm induced	GO:0000103 (sulfate assimilation), GO:0006790 (sulfur compound metabolic process), GO:0009086 (methionine biosynthetic process), GO:0042538 (hyperosmotic salinity response), GO:0046854 (phosphatidylinositol phosphate biosynthetic process), GO:0046855 (inositol phosphate dephosphorylation)	GO:0008441 (3'(2'),5'-bisphosphate nucleotidase activity)	GO:0005575 (cellular_component)	0.232877	0.0792079	73	303	TRUE
Candida_albicans	DEL	Ca22chr2A_C_albicans_SC5314	988585	990066	C2_04720C_A	FGR51		0.113541		OG0000004	3	1	Protein lacking an ortholog in S. cerevisiae; transposon mutation affects filamentous growth; Hap43p-repressed gene	GO:0009267 (cellular response to starvation), GO:0030447 (filamentous growth), GO:0036170 (filamentous growth of a population of unicellular organisms in response to starvation), GO:0036180 (filamentous growth of a population of unicellular organisms in response to biotic stimulus), GO:0071216 (cellular response to biotic stimulus)	GO:0003674 (molecular_function), GO:0005515 (protein binding)	GO:0005575 (cellular_component)	0.260274	0.0726073	73	303	TRUE
Candida_albicans	DEL	Ca22chr6A_C_albicans_SC5314	1028580	1031093	C6_04650W_A			0.110861		OG0001213	2	1	Has domain(s) with predicted peptidase activity and role in proteolysis	GO:0006508 (proteolysis)	GO:0008233 (peptidase activity), GO:0008235 (metalloexopeptidase activity)	GO:0005575 (cellular_component)	0.205479	0.0759076	73	303	TRUE
Candida_albicans	DEL	Ca22chr2A_C_albicans_SC5314	1001834	1004284	C2_04780W_A			0.10908		OG0000408	1	2	Ortholog of Candida albicans WO-1 : CAWG_04234	GO:0006338 (chromatin remodeling), GO:0008150 (biological_process), GO:0043486 (histone exchange)	GO:0003674 (molecular_function)	GO:0000812 (Swr1 complex), GO:0005575 (cellular_component)	0.219178	0.0726073	73	303	TRUE
Candida_albicans	DEL	Ca22chr1A_C_albicans_SC5314	1254843	1256615	C1_05970W_A			0.0997807		OG0005062	1	1	Putative adhesin-like protein; macrophage-induced gene	GO:0008150 (biological_process)	GO:0003674 (molecular_function)	GO:0005575 (cellular_component)	0.178082	0.0693069	73	303	TRUE
Candida_albicans	DEL	Ca22chr7A_C_albicans_SC5314	614917	616851	C7_02850W_A			0.0941915		OG0000004	3	1	Ortholog of Candida albicans WO-1 : CAWG_05627	GO:0006457 (protein folding), GO:0008150 (biological_process)	GO:0003674 (molecular_function), GO:0043014 (alpha-tubulin binding)	GO:0005575 (cellular_component)	0.164384	0.0660066	73	303	TRUE
Candida_albicans	DEL	Ca22chrRA_C_albicans_SC5314	1624294	1625424	CR_07490C_A	GLK4		0.0941915		OG0000222	1	1	Putative glucokinase; decreased expression in hyphae compared to yeast-form cells	GO:0001678 (cellular glucose homeostasis), GO:0005975 (carbohydrate metabolic process), GO:0006096 (glycolytic process)	GO:0004396 (hexokinase activity), GO:0005524 (ATP binding), GO:0005536 (glucose binding), GO:0016773 (phosphotransferase activity, alcohol group as acceptor)	GO:0005575 (cellular_component)	0.164384	0.0660066	73	303	TRUE
Candida_albicans	DEL	Ca22chr5A_C_albicans_SC5314	726044	728167	C5_03210C_A			0.0920447		OG0005231	1	1	Protein of unknown function	GO:0008150 (biological_process)	GO:0003674 (molecular_function)	GO:0005575 (cellular_component)	0.136986	0.0693069	73	303	TRUE
Candida_albicans	DEL	Ca22chr7A_C_albicans_SC5314	585449	586982	C7_02750W_A	FGR6-1		0.0918005		OG0000111	1	1	Protein lacking an ortholog in S. cerevisiae; member of a family encoded by FGR6-related genes in the RB2 repeat sequence; transposon mutation affects filamentous growth	GO:0030447 (filamentous growth)	GO:0003674 (molecular_function)	GO:0005575 (cellular_component)	0.150685	0.0660066	73	303	TRUE
Candida_albicans	DEL	Ca22chrRA_C_albicans_SC5314	533719	535104	CR_02400W_A	PHO112		0.0907824		OG0000090	1	1	Phytase, implicated in hyphal morphogenesis and virulence; associated with cell surface; Rim101-repressed; DTT-extractable; N-glycosylated; Hap43-induced	GO:0016036 (cellular response to phosphate starvation), GO:0030448 (hyphal growth), GO:0033518 (myo-inositol hexakisphosphate dephosphorylation), GO:0046434 (organophosphate catabolic process)	GO:0003993 (acid phosphatase activity), GO:0008707 (4-phytase activity), GO:0016791 (phosphatase activity)	GO:0005576 (extracellular region), GO:0005737 (cytoplasm), GO:0009986 (cell surface), GO:0016020 (membrane), GO:0030287 (cell wall-bounded periplasmic space)	0.164384	0.0627063	73	303	TRUE
Candida_albicans	DEL	Ca22chr7A_C_albicans_SC5314	273669	275717	C7_01340W_A	MRE11	MRE11	0.0901917		OG0001513	1	1	Putative DNA double-strand break repair factor; involved in response to oxidative stress and drug resistance	GO:0000723 (telomere maintenance), GO:0000724 (double-strand break repair via homologous recombination), GO:0000727 (double-strand break repair via break-induced replication), GO:0000729 (DNA double-strand break processing), GO:0006281 (DNA repair), GO:0006284 (base-excision repair), GO:0006302 (double-strand break repair), GO:0006303 (double-strand break repair via nonhomologous end joining), GO…	GO:0003691 (double-stranded telomeric DNA binding), GO:0004017 (adenylate kinase activity), GO:0004518 (nuclease activity), GO:0004519 (endonuclease activity), GO:0004520 (endodeoxyribonuclease activity), GO:0008296 (3'-5'-exodeoxyribonuclease activity), GO:0008408 (3'-5' exonuclease activity), GO:0016787 (hydrolase activity), GO:0030145 (manganese ion binding), GO:0042162 (telomeric DNA binding)…	GO:0000784 (chromosome, telomeric region), GO:0005634 (nucleus), GO:0030870 (Mre11 complex), GO:0035861 (site of double-strand break), GO:1990707 (chromosome, subtelomeric region)	0.0684932	0.132013	73	303	TRUE
Candida_albicans	DEL	Ca22chr1A_C_albicans_SC5314	1691292	1692819	C1_07770W_A	FGR6-3		0.0893414		OG0000111	1	1	Protein lacking an ortholog in S. cerevisiae; member of a family encoded by FGR6-related genes in the RB2 repeat sequence; transposon mutation affects filamentous growth	GO:0009267 (cellular response to starvation), GO:0030447 (filamentous growth), GO:0036170 (filamentous growth of a population of unicellular organisms in response to starvation), GO:0036180 (filamentous growth of a population of unicellular organisms in response to biotic stimulus), GO:0071216 (cellular response to biotic stimulus)	GO:0003674 (molecular_function)	GO:0005575 (cellular_component)	0.219178	0.0561056	73	303	TRUE
Candida_albicans	DEL	Ca22chr2A_C_albicans_SC5314	556999	558633	C2_02790C_A			0.0890869		OG0000047	1	1	Predicted amino acid transmembrane transporter; rat catheter biofilm repressed	GO:0008150 (biological_process), GO:0055085 (transmembrane transport)	GO:0003674 (molecular_function), GO:0022857 (transmembrane transporter activity)	GO:0005575 (cellular_component), GO:0016020 (membrane)	0.136986	0.0660066	73	303	TRUE
Candida_albicans	DEL	Ca22chrRA_C_albicans_SC5314	1532277	1535744	CR_07070C_A	ALS3		0.0885593		OG0000003	1	3	Cell wall adhesin; epithelial adhesion, endothelial invasion; alleles vary in adhesiveness; immunoprotective in mice; binds SspB adhesin of S. gordonii in mixed biofilm; induced in/required for Spider biofilm; flow model biofilm repressed	GO:0006878 (cellular copper ion homeostasis), GO:0006897 (endocytosis), GO:0007155 (cell adhesion), GO:0033215 (reductive iron assimilation), GO:0043708 (cell adhesion involved in biofilm formation), GO:0043709 (cell adhesion involved in single-species biofilm formation), GO:0043710 (cell adhesion involved in multi-species biofilm formation), GO:0044011 (single-species biofilm formation on inanim…	GO:0030985 (high molecular weight kininogen binding), GO:0050839 (cell adhesion molecule binding)	GO:0005576 (extracellular region), GO:0009277 (fungal-type cell wall), GO:0009986 (cell surface), GO:0030445 (yeast-form cell wall), GO:0030446 (hyphal cell wall), GO:1903561 (extracellular vesicle)	0.150685	0.0627063	73	303	TRUE
Candida_albicans	DEL	Ca22chr7A_C_albicans_SC5314	493961	494419	C7_02270W_A	LDG3		0.0852163		OG0000015	1	1	Putative LDG family protein; F-12/CO2 early biofilm induced	GO:0008150 (biological_process)	GO:0003674 (molecular_function)	GO:0005575 (cellular_component)	0.150685	0.0594059	73	303	TRUE
Candida_albicans	DEL	Ca22chr2A_C_albicans_SC5314	570077	571711	C2_02850W_A	UGA6		0.0831308		OG0000047	1	1	Putative GABA-specific permease; decreased transcription is observed upon benomyl treatment or in an azole-resistant strain that overexpresses MDR1	GO:0008150 (biological_process), GO:0055085 (transmembrane transport)	GO:0003674 (molecular_function), GO:0022857 (transmembrane transporter activity)	GO:0005575 (cellular_component), GO:0016020 (membrane)	0.123288	0.0627063	73	303	TRUE
Candida_albicans	DEL	Ca22chr7A_C_albicans_SC5314	495607	496065	C7_02280W_A			0.0817665		OG0000015	1	1	Ortholog of C. parapsilosis CDC317 : CPAR2_808370, C. dubliniensis CD36 : Cd36_72070, Candida metapsilosis : CMET_5895 and Candida orthopsilosis Co 90-125 : CORT_0C00800	GO:0008150 (biological_process)	GO:0003674 (molecular_function)	GO:0005575 (cellular_component)	0.150685	0.0561056	73	303	TRUE
Candida_albicans	DEL	Ca22chr3A_C_albicans_SC5314	765496	765804	C3_03620C_A			0.0797872		OG0006036	1	1	Protein of unknown function	GO:0008150 (biological_process)	GO:0003674 (molecular_function)	GO:0005575 (cellular_component)	0.205479	0.049505	73	303	TRUE
Candida_albicans	DEL	Ca22chr7A_C_albicans_SC5314	601521	604766	C7_02800W_A	NIK1		0.0796066		OG0003847	1	1	Histidine kinase involved in a two-component signaling pathway that regulates cell wall biosynthesis; required for wild-type virulence in mouse systemic infection but not for wild-type growth or drug sensitivity/resistance; 9 HAMP domains	GO:0000160 (phosphorelay signal transduction system), GO:0006355 (regulation of transcription, DNA-templated), GO:0007165 (signal transduction), GO:0007234 (osmosensory signaling via phosphorelay pathway), GO:0016310 (phosphorylation), GO:0030447 (filamentous growth), GO:0036170 (filamentous growth of a population of unicellular organisms in response to starvation), GO:0036180 (filamentous growth…	GO:0000155 (phosphorelay sensor kinase activity), GO:0000156 (phosphorelay response regulator activity), GO:0004673 (protein histidine kinase activity), GO:0005524 (ATP binding), GO:0016772 (transferase activity, transferring phosphorus-containing groups)	GO:0016020 (membrane), GO:0016021 (integral component of membrane)	0.136986	0.0561056	73	303	TRUE
Candida_albicans	DEL	Ca22chr7A_C_albicans_SC5314	885185	885985	C7_04080C_A			0.0786959		OG0005927	1	1	Putative adhesin-like protein	GO:0008150 (biological_process)	GO:0003674 (molecular_function)	GO:0005575 (cellular_component)	0.191781	0.049505	73	303	TRUE
Candida_albicans	DEL	Ca22chr4A_C_albicans_SC5314	1296699	1298390	C4_05870C_A			0.0782048		OG0004859	1	1	Has domain(s) with predicted DNA binding, zinc ion binding activity, role in transcription, DNA-templated and nucleus localization	GO:0006351 (transcription, DNA-templated)	GO:0003677 (DNA binding), GO:0008270 (zinc ion binding)	GO:0005634 (nucleus)	0.150685	0.0528053	73	303	TRUE
Candida_albicans	DEL	Ca22chrRA_C_albicans_SC5314	1637820	1638125	CR_07550C_A			0.0780024		OG0005979	1	1	Ortholog of Candida albicans WO-1 : CAWG_02051				0.0547945	0.135314	73	303	TRUE
Candida_albicans	DEL	Ca22chr1A_C_albicans_SC5314	1646303	1647247	C1_07610C_A			0.0774732		OG0005278	1	1	Ortholog of C. dubliniensis CD36 : Cd36_07090, C. auris B8441 : B9J08_003145, Candida tenuis NRRL Y-1498 : cten_CGOB_00237 and Debaryomyces hansenii CBS767 : DEHA2F25542g	GO:0000725 (recombinational repair), GO:0008150 (biological_process)	GO:0003674 (molecular_function)	GO:0005575 (cellular_component), GO:0005634 (nucleus), GO:0097196 (Shu complex)	0.178082	0.049505	73	303	TRUE
Candida_albicans	DEL	Ca22chr4A_C_albicans_SC5314	745166	747331	C4_03520C_A	RBT1		0.0771169		OG0000089	1	1	Cell wall protein with similarity to Hwp1; required for virulence; predicted glycosylation; fluconazole, Tup1 repressed; farnesol, alpha factor, serum, hyphal and alkaline induced; Rfg1, Rim101-regulated	GO:0031505 (fungal-type cell wall organization)	GO:0003674 (molecular_function)	GO:0005576 (extracellular region), GO:0009277 (fungal-type cell wall), GO:0009986 (cell surface), GO:0030446 (hyphal cell wall)	0.123288	0.0561056	73	303	TRUE
Candida_albicans	DEL	Ca22chr3A_C_albicans_SC5314	1151651	1152847	C3_05230W_A	SAP3		0.0761793		OG0000018	1	1	Secreted aspartyl proteinase, acts in utilization of protein as nitrogen source; assessment of virulence role complicated by URA3 effects; regulated by growth phase; produced by opaque phase cells; alpha-pheromone repressed	GO:0006465 (signal peptide processing), GO:0006508 (proteolysis), GO:0006807 (nitrogen compound metabolic process), GO:0019538 (protein metabolic process), GO:0030163 (protein catabolic process), GO:0044406 (adhesion of symbiont to host), GO:0052391 (induction by symbiont of defense-related host calcium ion flux)	GO:0004190 (aspartic-type endopeptidase activity)	GO:0005576 (extracellular region), GO:1903561 (extracellular vesicle)	0.0684932	0.0858086	73	303	TRUE
Candida_albicans	DEL	Ca22chr5A_C_albicans_SC5314	467461	467754	C5_02090W_A			0.0760938		OG0005952	1	1	Ortholog of Candida albicans WO-1 : CAWG_04594				0.164384	0.049505	73	303	TRUE
Candida_albicans	DEL	Ca22chr7A_C_albicans_SC5314	727464	728846	C7_03300C_A	LIP8		0.0760938		OG0000029	2	1	Secreted lipase, member of a differentially expressed lipase gene family with possible roles in nutrition and/or in creating an acidic microenvironment; LIP5 and LIP8 are expressed at all stages of both mucosal and systemic infection	GO:0016042 (lipid catabolic process)	GO:0004806 (triglyceride lipase activity), GO:0016298 (lipase activity)	GO:0005576 (extracellular region)	0.164384	0.049505	73	303	TRUE
Candida_albicans	DEL	Ca22chrRA_C_albicans_SC5314	1559026	1560444	CR_07150W_A	GLK1	GLK1	0.0745257		OG0000222	1	1	Putative glucokinase; transcript regulated upon yeast-hyphal switch; Efg1 regulated; fluconazole-induced; induced in core stress response; colony morphology-related gene regulation by Ssn6; GlcNAc-induced protein	GO:0001678 (cellular glucose homeostasis), GO:0005975 (carbohydrate metabolic process), GO:0006002 (fructose 6-phosphate metabolic process), GO:0006006 (glucose metabolic process), GO:0006013 (mannose metabolic process), GO:0006096 (glycolytic process), GO:0019660 (glycolytic fermentation), GO:0046323 (glucose import), GO:0051156 (glucose 6-phosphate metabolic process)	GO:0004340 (glucokinase activity), GO:0004396 (hexokinase activity), GO:0005524 (ATP binding), GO:0005536 (glucose binding), GO:0008865 (fructokinase activity), GO:0016773 (phosphotransferase activity, alcohol group as acceptor), GO:0019158 (mannokinase activity)	GO:0005575 (cellular_component)	0.150685	0.049505	73	303	TRUE
Candida_albicans	DEL	Ca22chr2A_C_albicans_SC5314	1769650	1770171	C2_08700C_A		SNA4	0.0739409		OG0000616	1	1	Ortholog of S. cereviae Sna4 vacuolar outer membrane protein that plays a role in sensitivity to NA+; induced by Mnl1 under weak acid stress	GO:0008150 (biological_process)	GO:0003674 (molecular_function)	GO:0000328 (fungal-type vacuole lumen), GO:0000329 (fungal-type vacuole membrane), GO:0016021 (integral component of membrane)	0.123288	0.0528053	73	303	TRUE
Candida_albicans	DEL	Ca22chr2A_C_albicans_SC5314	1389019	1390239	C2_06770W_A		TWF1	0.0727273		OG0002492	1	1	Ortholog(s) have actin filament binding, actin monomer binding activity	GO:0007015 (actin filament organization), GO:0030042 (actin filament depolymerization), GO:0030836 (positive regulation of actin filament depolymerization), GO:0030837 (negative regulation of actin filament polymerization), GO:0042989 (sequestering of actin monomers), GO:0044396 (actin cortical patch organization), GO:0051014 (actin filament severing)	GO:0003779 (actin binding), GO:0003785 (actin monomer binding), GO:0051015 (actin filament binding)	GO:0005884 (actin filament)	0.136986	0.049505	73	303	TRUE
Candida_albicans	DEL	Ca22chr2A_C_albicans_SC5314	1823866	1828080	C2_08980C_A	PGA55		0.072134		OG0005517	1	1	GPI-anchored adhesin-like protein; filament induced; regulated by Nrg1, Tup1; regulated upon hyphal formation; mRNA binds to She3 and is localized to yeast-form buds and hyphal tips; induced during chlamydospore formation	GO:0008150 (biological_process)	GO:0003674 (molecular_function)	GO:0009986 (cell surface)	0.164384	0.0462046	73	303	TRUE
Candida_albicans	DEL	Ca22chr5A_C_albicans_SC5314	873670	875154	C5_03970W_A			0.072134		OG0000011	1	1	Alpha/beta-HydrolasE superfamily protein; membrane-localized	GO:0008150 (biological_process)	GO:0003674 (molecular_function)	GO:0005886 (plasma membrane)	0.164384	0.0462046	73	303	TRUE
Candida_albicans	DEL	Ca22chr7A_C_albicans_SC5314	942019	942219	C7_04340C_A			0.0707233		OG0000026	2	1	Putative protein of unknown function, transcript is upregulated in an RHE model of oral candidiasis	GO:0008150 (biological_process)	GO:0003674 (molecular_function)	GO:0005575 (cellular_component)	0.150685	0.0462046	73	303	TRUE
Candida_albicans	DEL	Ca22chr2A_C_albicans_SC5314	955040	956479	C2_04560W_A	KTR2	KTR2	0.068048		OG0000491	1	1	Mannosyltransferase; transcription elevated in chk1, nik1, and sln1 homozygous null mutants; fungal-specific (no human or murine homolog); possibly an essential gene, disruptants not obtained by UAU1 method	GO:0000032 (cell wall mannoprotein biosynthetic process), GO:0006486 (protein glycosylation), GO:0006487 (protein N-linked glycosylation)	GO:0000026 (alpha-1,2-mannosyltransferase activity), GO:0000030 (mannosyltransferase activity), GO:0000031 (mannosylphosphate transferase activity)	GO:0005794 (Golgi apparatus), GO:0016020 (membrane)	0.164384	0.0429043	73	303	TRUE
Candida_albicans	DEL	Ca22chr1A_C_albicans_SC5314	1649647	1650174	C1_07630W_A		GRX5	0.0653431		OG0001275	1	1	Ortholog(s) have 2 iron, 2 sulfur cluster binding, disulfide oxidoreductase activity, glutathione disulfide oxidoreductase activity	GO:0006970 (response to osmotic stress), GO:0034599 (cellular response to oxidative stress), GO:0044571 ([2Fe-2S] cluster assembly), GO:0045454 (cell redox homeostasis), GO:0097428 (protein maturation by iron-sulfur cluster transfer), GO:0106034 (protein maturation by [2Fe-2S] cluster transfer), GO:0106035 (protein maturation by [4Fe-4S] cluster transfer)	GO:0009055 (electron transfer activity), GO:0015035 (protein-disulfide reductase activity), GO:0015036 (disulfide oxidoreductase activity), GO:0015038 (glutathione disulfide oxidoreductase activity), GO:0051537 (2 iron, 2 sulfur cluster binding), GO:0097573 (glutathione oxidoreductase activity)	GO:0005739 (mitochondrion), GO:0005759 (mitochondrial matrix)	0.136986	0.0429043	73	303	TRUE
Candida_albicans	DEL	Ca22chr1A_C_albicans_SC5314	1651145	1653661	C1_07640C_A			0.0653431		OG0001398	1	1	Protein with predicted serine/threonine kinase and tyrosine kinase domains; possibly an essential gene, disruptants not obtained by UAU1 method; Spider biofilm induced	GO:0006468 (protein phosphorylation)	GO:0004672 (protein kinase activity), GO:0004713 (protein tyrosine kinase activity), GO:0005524 (ATP binding)	GO:0005575 (cellular_component)	0.136986	0.0429043	73	303	TRUE
Candida_albicans	DEL	Ca22chr6A_C_albicans_SC5314	205994	207700	C6_01060C_A	CAN2	CAN1	0.0627227		OG0000117	1	1	Basic amino acid permease; arginine metabolism; regulated by Nrg1/Tup1; caspofungin, flucytosine induced; colony morphology-related regulation by Ssn6; Hap43-repressed; rat catheter and Spider biofilm induced; promoter bound by Efg1	GO:0006865 (amino acid transport), GO:0015802 (basic amino acid transport), GO:0015809 (arginine transport), GO:0055085 (transmembrane transport)	GO:0015174 (basic amino acid transmembrane transporter activity), GO:0015181 (arginine transmembrane transporter activity)	GO:0005886 (plasma membrane), GO:0016020 (membrane), GO:0016021 (integral component of membrane), GO:0032126 (eisosome), GO:0045121 (membrane raft)	0.150685	0.039604	73	303	TRUE
Candida_albicans	DEL	Ca22chrRA_C_albicans_SC5314	116814	118070	CR_00470W_A			0.0616662		OG0005399	1	1	Has domain(s) with predicted RNA binding, RNA-directed DNA polymerase activity and role in RNA-dependent DNA biosynthetic process	GO:0006278 (RNA-dependent DNA biosynthetic process)	GO:0003723 (RNA binding), GO:0003964 (RNA-directed DNA polymerase activity)	GO:0005575 (cellular_component)	0.109589	0.0429043	73	303	TRUE
Candida_albicans	DEL	Ca22chrRA_C_albicans_SC5314	1586232	1587092	CR_07280W_A	FRE30		0.0616662		OG0000000	1	3	Protein with similarity to ferric reductases; downregulated in response to amphotericin B, estradiol, or ciclopirox olamine, and upregulated by interaction with macrophage; un-merged from orf19.6139 in a revision of Assembly 21	GO:0008150 (biological_process)	GO:0003674 (molecular_function)	GO:0005575 (cellular_component)	0.109589	0.0429043	73	303	TRUE
Candida_albicans	DEL	Ca22chr1A_C_albicans_SC5314	138574	140931	C1_00780C_A	HGC1	CLN2	0.0614439		OG0000396	1	1	Hypha-specific G1 cyclin-related protein involved in regulation of morphogenesis, biofilm formation; Cdc28-Hgc1 maintains Cdc11 S394 phosphorylation during hyphal growth; required for virulence in mice; regulated by Nrg1, Tup1, farnesol	GO:0000079 (regulation of cyclin-dependent protein serine/threonine kinase activity), GO:0000321 (re-entry into mitotic cell cycle after pheromone arrest), GO:0007089 (traversing start control point of mitotic cell cycle), GO:0030447 (filamentous growth), GO:0036178 (filamentous growth of a population of unicellular organisms in response to neutral pH), GO:0036180 (filamentous growth of a populat…	GO:0016538 (cyclin-dependent protein serine/threonine kinase regulator activity)	GO:0000307 (cyclin-dependent protein kinase holoenzyme complex), GO:0005622 (intracellular anatomical structure), GO:0005634 (nucleus), GO:0005737 (cytoplasm)	0.136986	0.039604	73	303	TRUE
Candida_albicans	DEL	Ca22chr7A_C_albicans_SC5314	322903	323229	C7_01530W_A			0.0614439		OG0005853	1	1	Protein of unknown function; rat catheter biofilm repressed				0.136986	0.039604	73	303	TRUE
Candida_albicans	DEL	Ca22chr7A_C_albicans_SC5314	942825	943352	C7_04360C_A	TLO16		0.0614439		OG0000026	2	1	Member of a family of telomere-proximal genes of unknown function; may be spliced in vivo	GO:0008150 (biological_process)	GO:0003674 (molecular_function)	GO:0005634 (nucleus), GO:0005739 (mitochondrion)	0.136986	0.039604	73	303	TRUE
Candida_albicans	DEL	Ca22chrRA_C_albicans_SC5314	1462868	1463392	CR_06820W_A		AIM19	0.0610687		OG0001844	1	1	Ortholog(s) have mitochondrion localization	GO:0008150 (biological_process)	GO:0003674 (molecular_function)	GO:0005739 (mitochondrion)	0.0410959	0.118812	73	303	TRUE
Candida_albicans	DEL	Ca22chr3A_C_albicans_SC5314	240894	244154	C3_01180C_A			0.0606236		OG0005010	1	1	Protein of unknown function; induced by Mnl1 under weak acid stress	GO:0008150 (biological_process)	GO:0003674 (molecular_function)	GO:0005575 (cellular_component)	0.0410959	0.115512	73	303	TRUE
Candida_albicans	DEL	Ca22chr4A_C_albicans_SC5314	726514	727329	C4_03470C_A	ECE1		0.0606236		OG0006060	1	1	Candidalysin, cytolytic peptide toxin essential for mucosal infection; hypha-specific protein; regulated by Rfg1, Nrg1, Tup1, Cph1, Efg1, Hog1, farnesol, phagocytosis; fluconazole-induced; rat catheter and Spider biofilm induced	GO:0001897 (cytolysis by symbiont of host cells), GO:0044011 (single-species biofilm formation on inanimate substrate)	GO:0003674 (molecular_function)	GO:0005576 (extracellular region), GO:0030446 (hyphal cell wall)	0.0410959	0.115512	73	303	TRUE
Candida_albicans	DEL	Ca22chr4A_C_albicans_SC5314	1602903	1603258	C4_07260W_A			0.05995		OG0005454	1	1	Protein of unknown function	GO:0008150 (biological_process)	GO:0003674 (molecular_function)	GO:0005575 (cellular_component)	0.123288	0.039604	73	303	TRUE
Candida_albicans	DEL	Ca22chr6A_C_albicans_SC5314	614384	616048	C6_02980C_A		CAB1	0.05995		OG0003487	1	1	Putative pantothenate kinase; ortholog of S. cerevisiae Cab1; transposon mutation affects filamentous growth; repressed in core stress response	GO:0008204 (ergosterol metabolic process), GO:0009267 (cellular response to starvation), GO:0015937 (coenzyme A biosynthetic process), GO:0036170 (filamentous growth of a population of unicellular organisms in response to starvation), GO:0036180 (filamentous growth of a population of unicellular organisms in response to biotic stimulus), GO:0071216 (cellular response to biotic stimulus), GO:20010…	GO:0004594 (pantothenate kinase activity), GO:0005524 (ATP binding)	GO:0005634 (nucleus), GO:0005737 (cytoplasm)	0.123288	0.039604	73	303	TRUE
Candida_albicans	DEL	Ca22chrRA_C_albicans_SC5314	210182	210634	CR_00930W_A	ATO10		0.0592834		OG0005509	1	1	Putative fungal-specific transmembrane protein; rat catheter and Spider biofilm induced	GO:0008150 (biological_process)	GO:0003674 (molecular_function)	GO:0016021 (integral component of membrane)	0.0958904	0.0429043	73	303	TRUE
Candida_albicans	DEL	Ca22chrRA_C_albicans_SC5314	215621	216148	CR_00970W_A	ATO9		0.0592834		OG0005903	1	1	Putative fungal-specific transmembrane protein	GO:0008150 (biological_process)	GO:0003674 (molecular_function)	GO:0016021 (integral component of membrane)	0.0958904	0.0429043	73	303	TRUE
Candida_albicans	DEL	Ca22chrRA_C_albicans_SC5314	1764414	1765817	CR_08100C_A	RIO2	RIO2	0.0592834		OG0000765	2	1	Putative serine kinase with a predicted role in the processing of the 20S pre-rRNA into mature 18S rRNA; null mutants are hypersensitive to caspofungin	GO:0000462 (maturation of SSU-rRNA from tricistronic rRNA transcript (SSU-rRNA, 5.8S rRNA, LSU-rRNA)), GO:0006468 (protein phosphorylation), GO:0046830 (positive regulation of RNA import into nucleus)	GO:0004672 (protein kinase activity), GO:0004674 (protein serine/threonine kinase activity), GO:0005524 (ATP binding)	GO:0005634 (nucleus), GO:0005737 (cytoplasm), GO:0005829 (cytosol), GO:0010494 (cytoplasmic stress granule)	0.0958904	0.0429043	73	303	TRUE
Candida_albicans	DEL	Ca22chr5A_C_albicans_SC5314	1918	2427	C5_00010W_A	TLO11		0.0581818		OG0000026	2	1	Member of a family of telomere-proximal genes of unknown function; may be spliced in vivo	GO:0008150 (biological_process)	GO:0003674 (molecular_function)	GO:0005575 (cellular_component)	0.109589	0.039604	73	303	TRUE
Candida_albicans	DEL	Ca22chr6A_C_albicans_SC5314	159840	161719	C6_00830C_A	CAN3		0.0573963		OG0000117	1	1	Predicted amino acid transmembrane transporter; transcript regulated by white-opaque switch; Hap43-repressed gene	GO:0006865 (amino acid transport), GO:0055085 (transmembrane transport)	GO:0003674 (molecular_function)	GO:0016020 (membrane), GO:0016021 (integral component of membrane)	0.136986	0.0363036	73	303	TRUE
Candida_albicans	DUP	Ca22chr2A_C_albicans_SC5314	4248	4778	C2_00010W_A	TLO5		0.2398		OG0000026	2	1	Member of a family of telomere-proximal genes of unknown function; may be spliced in vivo	GO:0008150 (biological_process)	GO:0003674 (molecular_function)	GO:0005575 (cellular_component)	0.493151	0.158416	73	303	TRUE
Candida_albicans	DUP	Ca22chr1A_C_albicans_SC5314	25381	27249	C1_00150C_A	RIM8	RIM8	0.230975		OG0002706	1	1	Beta-arrestin-like protein; involved in pH response; required for pathogenesis, activation of Rim101 and alkaline pH-induced hyphal growth; colony morphology-related gene regulation by Ssn6p negative feedback regulation target	GO:0001403 (invasive growth in response to glucose limitation), GO:0016485 (protein processing), GO:0030447 (filamentous growth), GO:0036170 (filamentous growth of a population of unicellular organisms in response to starvation), GO:0036177 (filamentous growth of a population of unicellular organisms in response to pH), GO:0036180 (filamentous growth of a population of unicellular organisms in re…	GO:0003674 (molecular_function)	GO:0005634 (nucleus), GO:0009898 (cytoplasmic side of plasma membrane)	0.452055	0.155116	73	303	TRUE
Candida_albicans	DUP	Ca22chr2A_C_albicans_SC5314	38515	39114	C2_00320W_A		GET1	0.230975		OG0002404	1	1	Ortholog(s) have protein-membrane adaptor activity, role in mitophagy, protein insertion into ER membrane, retrograde vesicle-mediated transport, Golgi to endoplasmic reticulum and GET complex localization	GO:0000423 (mitophagy), GO:0006890 (retrograde vesicle-mediated transport, Golgi to endoplasmic reticulum), GO:0045048 (protein insertion into ER membrane), GO:0071816 (tail-anchored membrane protein insertion into ER membrane)	GO:0043495 (protein-membrane adaptor activity)	GO:0043529 (GET complex)	0.452055	0.155116	73	303	TRUE
Candida_albicans	DUP	Ca22chr2A_C_albicans_SC5314	24905	25816	C2_00180C_A			0.225525		OG0004253	1	1	Predicted uricase; ortholog of S. pombe SPCC1223.09; Spider biofilm induced	GO:0006144 (purine nucleobase metabolic process), GO:0006145 (purine nucleobase catabolic process)	GO:0004846 (urate oxidase activity)	GO:0005576 (extracellular region)	0.438356	0.151815	73	303	TRUE
Candida_albicans	DUP	Ca22chr2A_C_albicans_SC5314	26026	27414	C2_00190C_A		PEX30	0.225525		OG0000318	1	1	Putative integral peroxisomal membrane protein; Hap43p-repressed gene	GO:0007031 (peroxisome organization), GO:0032581 (ER-dependent peroxisome organization), GO:0097749 (membrane tubulation), GO:1900063 (regulation of peroxisome organization)	GO:0003674 (molecular_function)	GO:0005777 (peroxisome), GO:0005779 (integral component of peroxisomal membrane), GO:0005783 (endoplasmic reticulum), GO:0005886 (plasma membrane), GO:0016021 (integral component of membrane), GO:0071782 (endoplasmic reticulum tubular network)	0.438356	0.151815	73	303	TRUE
Candida_albicans	DUP	Ca22chr2A_C_albicans_SC5314	27574	28386	C2_00200W_A		PRP18	0.225525		OG0001452	1	1	snRNP U5 splicing factor component; involved in positioning the 3' splice site during the 2nd catalytic step of splicing; Spider biofilm induced	GO:0000350 (generation of catalytic spliceosome for second transesterification step), GO:0000398 (mRNA splicing, via spliceosome), GO:0008380 (RNA splicing), GO:0071048 (nuclear retention of unspliced pre-mRNA at the site of transcription)	GO:0000386 (second spliceosomal transesterification activity)	GO:0005681 (spliceosomal complex), GO:0005682 (U5 snRNP), GO:0046540 (U4/U6 x U5 tri-snRNP complex), GO:0071021 (U2-type post-spliceosomal complex)	0.438356	0.151815	73	303	TRUE
Candida_albicans	DUP	Ca22chr2A_C_albicans_SC5314	28553	28789	C2_00210W_A	RPL38	RPL38	0.225525		OG0000994	1	1	60S ribosomal ribosomal protein subunit; genes encoding cytoplasmic ribosomal subunits, translation factors, tRNA synthetases are downregulated upon phagocytosis by murine macrophage	GO:0006412 (translation)	GO:0003735 (structural constituent of ribosome)	GO:0005840 (ribosome), GO:0022625 (cytosolic large ribosomal subunit), GO:0030445 (yeast-form cell wall), GO:0030446 (hyphal cell wall)	0.438356	0.151815	73	303	TRUE
Candida_albicans	DUP	Ca22chr2A_C_albicans_SC5314	33340	33609	C2_00250W_A	STF2	TMA10	0.225525		OG0004663	1	1	Protein involved in ATP biosynthesis; repressed in hyphae; repressed by Efg1, Hap43; transcript upregulated in clinical isolates from HIV+ patients with oral candidiasis; rat catheter, flow model and Spider biofilm induced	GO:0006754 (ATP biosynthetic process)	GO:0003674 (molecular_function)	GO:0005575 (cellular_component)	0.438356	0.151815	73	303	TRUE
Candida_albicans	DUP	Ca22chr2A_C_albicans_SC5314	33671	34845	C2_00260C_A	MUQ1	ECT1	0.225525		OG0003208	1	1	Putative choline phosphate cytidylyltransferase/phosphoethanolamine cytidylyltransferase; repressed in hyphae compared vs yeast; Hap43-repressed; flow model biofilm induced; Spider biofilm repressed	GO:0006646 (phosphatidylethanolamine biosynthetic process), GO:0009058 (biosynthetic process)	GO:0003824 (catalytic activity), GO:0004306 (ethanolamine-phosphate cytidylyltransferase activity)	GO:0005575 (cellular_component)	0.438356	0.151815	73	303	TRUE
Candida_albicans	DUP	Ca22chr2A_C_albicans_SC5314	34967	35674	C2_00270C_A		YLR326W	0.225525		OG0003304	1	1	Putative protein of unknown function; Hap43p-repressed gene	GO:0008150 (biological_process)	GO:0003674 (molecular_function)	GO:0005575 (cellular_component)	0.438356	0.151815	73	303	TRUE
Candida_albicans	DUP	Ca22chr2A_C_albicans_SC5314	35745	36395	C2_00280C_A		CWC24	0.225525		OG0003534	1	1	Putative pre-mRNA-splicing factor; possibly an essential gene, disruptants not obtained by UAU1 method	GO:0000349 (generation of catalytic spliceosome for first transesterification step), GO:0000398 (mRNA splicing, via spliceosome), GO:0034247 (snoRNA splicing)	GO:0003676 (nucleic acid binding), GO:0008270 (zinc ion binding), GO:0046872 (metal ion binding)	GO:0005634 (nucleus), GO:0005681 (spliceosomal complex), GO:0005684 (U2-type spliceosomal complex)	0.438356	0.151815	73	303	TRUE
Candida_albicans	DUP	Ca22chr2A_C_albicans_SC5314	37264	38145	C2_00300C_A	CKB1	CKB1	0.225525		OG0000959	1	1	Regulatory subunit of protein kinase CK2 (casein kinase II), beta subunit; null mutants are hypersensitive to caspofungin and hydrogen peroxide medium	GO:0006356 (regulation of transcription by RNA polymerase I), GO:0006359 (regulation of transcription by RNA polymerase III), GO:0006468 (protein phosphorylation), GO:0006974 (cellular response to DNA damage stimulus), GO:0018105 (peptidyl-serine phosphorylation), GO:0018107 (peptidyl-threonine phosphorylation), GO:0035690 (cellular response to drug)	GO:0019887 (protein kinase regulator activity), GO:0030291 (protein serine/threonine kinase inhibitor activity)	GO:0005956 (protein kinase CK2 complex), GO:0034456 (UTP-C complex)	0.438356	0.151815	73	303	TRUE
Candida_albicans	DUP	Ca22chr2A_C_albicans_SC5314	37590	38036	C2_00310W_A			0.225525		OG0006052	1	1	Ortholog of Candida albicans WO-1 : CAWG_03811	GO:0008150 (biological_process)	GO:0003674 (molecular_function)	GO:0005575 (cellular_component)	0.438356	0.151815	73	303	TRUE
Candida_albicans	DUP	Ca22chr2A_C_albicans_SC5314	28893	30038	C2_00220C_A		TFG2	0.221863		OG0003494	1	1	Ortholog(s) have RNA polymerase II complex binding activity	GO:0001174 (transcriptional start site selection at RNA polymerase II promoter), GO:0006366 (transcription by RNA polymerase II), GO:0006367 (transcription initiation from RNA polymerase II promoter), GO:0006368 (transcription elongation from RNA polymerase II promoter)	GO:0000993 (RNA polymerase II complex binding), GO:0005524 (ATP binding)	GO:0005674 (transcription factor TFIIF complex)	0.438356	0.148515	73	303	TRUE
Candida_albicans	DUP	Ca22chr2A_C_albicans_SC5314	30161	31549	C2_00230W_A		ATE1	0.221863		OG0001395	1	1	Ortholog(s) have arginyltransferase activity and role in protein arginylation	GO:0016598 (protein arginylation)	GO:0004057 (arginyltransferase activity)	GO:0005575 (cellular_component)	0.438356	0.148515	73	303	TRUE
Candida_albicans	DUP	Ca22chr2A_C_albicans_SC5314	31623	32573	C2_00240C_A	SOD6		0.221863		OG0004367	1	1	Copper-containing superoxide dismutase; gene family includes SOD1, SOD4, SOD5, and SOD6; gene may contain an intron; Hap43-repressed; flow model and rat catheter biofilm induced	GO:0006801 (superoxide metabolic process)	GO:0004784 (superoxide dismutase activity), GO:0005507 (copper ion binding), GO:0046872 (metal ion binding)	GO:0009986 (cell surface), GO:1903561 (extracellular vesicle)	0.438356	0.148515	73	303	TRUE
Candida_albicans	DUP	Ca22chr2A_C_albicans_SC5314	36538	37167	C2_00290W_A		JAC1	0.221863		OG0003530	1	1	Ortholog(s) have ATPase activator activity, chaperone binding activity	GO:0006457 (protein folding), GO:0006879 (cellular iron ion homeostasis), GO:0009060 (aerobic respiration), GO:0051259 (protein complex oligomerization), GO:0097428 (protein maturation by iron-sulfur cluster transfer), GO:0106034 (protein maturation by [2Fe-2S] cluster transfer), GO:0106035 (protein maturation by [4Fe-4S] cluster transfer)	GO:0001671 (ATPase activator activity), GO:0051087 (chaperone binding)	GO:0005739 (mitochondrion), GO:0005759 (mitochondrial matrix)	0.438356	0.148515	73	303	TRUE
Candida_albicans	DUP	Ca22chr4A_C_albicans_SC5314	19713	20438	C4_00130W_A	RBT5		0.220898		OG0000024	1	3	GPI-linked cell wall protein; hemoglobin utilization; Rfg1, Rim101, Tbf1, Fe regulated; Sfu1, Hog1, Tup1, serum, alkaline pH, antifungal drugs, geldamycin repressed; Hap43 induced; required for RPMI biofilms; Spider biofilm induced	GO:0006879 (cellular iron ion homeostasis), GO:0020028 (endocytic hemoglobin import into cell), GO:0043709 (cell adhesion involved in single-species biofilm formation), GO:0044011 (single-species biofilm formation on inanimate substrate)	GO:0020037 (heme binding)	GO:0005576 (extracellular region), GO:0005886 (plasma membrane), GO:0009277 (fungal-type cell wall), GO:0009986 (cell surface), GO:0030445 (yeast-form cell wall)	0.383562	0.155116	73	303	TRUE
Candida_albicans	DUP	Ca22chr6A_C_albicans_SC5314	1012024	1013172	C6_04540C_A	HAT2	HAT2	0.219817		OG0002966	1	1	Putative Hat1-Hat2 histone acetyltransferase complex subunit; role in DNA damage repair and morphogenesis; mutations cause constitutive pseudohyphal growth, caspofungin sensitivity; rat catheter and Spider biofilm repressed	GO:0006333 (chromatin assembly or disassembly), GO:0006348 (chromatin silencing at telomere), GO:0006974 (cellular response to DNA damage stimulus), GO:0016573 (histone acetylation), GO:0034614 (cellular response to reactive oxygen species), GO:2000221 (negative regulation of pseudohyphal growth)	GO:0004402 (histone acetyltransferase activity), GO:0005515 (protein binding), GO:0042393 (histone binding)	GO:0000123 (histone acetyltransferase complex), GO:0005634 (nucleus), GO:0005737 (cytoplasm)	0.452055	0.145215	73	303	TRUE
Candida_albicans	DUP	Ca22chr4A_C_albicans_SC5314	8369	8995	C4_00060W_A		GCG1	0.218567		OG0001843	1	1	Putative protein of unknown function; Hap43p-repressed gene	GO:0006751 (glutathione catabolic process)	GO:0003839 (gamma-glutamylcyclotransferase activity)	GO:0005575 (cellular_component)	0.369863	0.155116	73	303	TRUE
Candida_albicans	DUP	Ca22chr4A_C_albicans_SC5314	11383	12630	C4_00080C_A			0.218567		OG0003862	1	1	Protein of unknown function; Hap43-repressed; Spider biofilm induced	GO:0008150 (biological_process)	GO:0003674 (molecular_function)	GO:0005622 (intracellular anatomical structure)	0.369863	0.155116	73	303	TRUE
Candida_albicans	DUP	Ca22chr4A_C_albicans_SC5314	12793	14309	C4_00090W_A	PHR3	GAS4	0.218567		OG0000613	1	1	Putative beta-1,3-glucanosyltransferase with similarity to the A. fumigatus GEL family; fungal-specific (no human or murine homolog); possibly an essential gene, disruptants not obtained by UAU1 method	GO:0005975 (carbohydrate metabolic process), GO:0030476 (ascospore wall assembly)	GO:0042124 (1,3-beta-glucanosyltransferase activity)	GO:0009277 (fungal-type cell wall)	0.369863	0.155116	73	303	TRUE
Candida_albicans	DUP	Ca22chr4A_C_albicans_SC5314	14306	15706	C4_00100C_A			0.218567		OG0004130	1	1	F-box domain-containing protein; flow model biofilm induced	GO:0008150 (biological_process)	GO:0003674 (molecular_function), GO:0005515 (protein binding)	GO:0005575 (cellular_component)	0.369863	0.155116	73	303	TRUE
Candida_albicans	DUP	Ca22chr4A_C_albicans_SC5314	15792	17456	C4_00110C_A	FRP1		0.218567		OG0004457	1	1	Ferric reductase; alkaline-induced by Rim101; iron-chelation-induced by CCAAT-binding factor; fluconazole-repressed; ciclopirox-, hypoxia-, Hap43-induced; colony morphology-related regulation by Ssn6; Spider and flow model biofilm induced	GO:0010106 (cellular response to iron ion starvation), GO:0033215 (reductive iron assimilation), GO:0034755 (iron ion transmembrane transport)	GO:0000293 (ferric-chelate reductase activity), GO:0016491 (oxidoreductase activity)	GO:0005575 (cellular_component)	0.369863	0.155116	73	303	TRUE
Candida_albicans	DUP	Ca22chr2A_C_albicans_SC5314	50247	53261	C2_00370W_A	PDR6	KAP122	0.218159		OG0003572	1	1	Putative pleiotropic drug resistance regulatory protein 6; transcript regulated by Nrg1; induced by alpha pheromone in SpiderM medium	GO:0006606 (protein import into nucleus)	GO:0061608 (nuclear import signal receptor activity)	GO:0005634 (nucleus), GO:0005737 (cytoplasm), GO:0034399 (nuclear periphery)	0.438356	0.145215	73	303	TRUE
Candida_albicans	DUP	Ca22chr2A_C_albicans_SC5314	53348	55222	C2_00380C_A	RFA1	RFA1	0.218159		OG0002917	1	1	Putative DNA replication factor A; RNA abundance regulated by cell cycle, tyrosol and cell density	GO:0000722 (telomere maintenance via recombination), GO:0000723 (telomere maintenance), GO:0000724 (double-strand break repair via homologous recombination), GO:0006260 (DNA replication), GO:0006265 (DNA topological change), GO:0006268 (DNA unwinding involved in DNA replication), GO:0006279 (premeiotic DNA replication), GO:0006281 (DNA repair), GO:0006289 (nucleotide-excision repair), GO:0006310 …	GO:0003676 (nucleic acid binding), GO:0003677 (DNA binding), GO:0003690 (double-stranded DNA binding), GO:0003697 (single-stranded DNA binding), GO:0043565 (sequence-specific DNA binding)	GO:0000781 (chromosome, telomeric region), GO:0000784 (chromosome, telomeric region), GO:0000790 (chromatin), GO:0000794 (condensed nuclear chromosome), GO:0005634 (nucleus), GO:0005662 (DNA replication factor A complex), GO:0005737 (cytoplasm), GO:0005829 (cytosol), GO:0035861 (site of double-strand break), GO:0090734 (site of DNA damage)	0.438356	0.145215	73	303	TRUE
Candida_albicans	DUP	Ca22chr2A_C_albicans_SC5314	55482	56696	C2_00390C_A		STR3	0.218159		OG0002344	1	1	Putative peroxisomal cystathionine beta-lyase; Gcn4p-regulated	GO:0009086 (methionine biosynthetic process), GO:0019346 (transsulfuration), GO:0071266 ('de novo' L-methionine biosynthetic process)	GO:0003824 (catalytic activity), GO:0004121 (cystathionine beta-lyase activity), GO:0030170 (pyridoxal phosphate binding), GO:0047804 (cysteine-S-conjugate beta-lyase activity)	GO:0005777 (peroxisome)	0.438356	0.145215	73	303	TRUE
Candida_albicans	DUP	Ca22chr2A_C_albicans_SC5314	57065	57796	C2_00400C_A			0.218159		OG0004220	1	1	Putative NADH dehydrogenase; repressed by nitric oxide, Hap43p-repressed		GO:0016491 (oxidoreductase activity)	GO:0005886 (plasma membrane)	0.438356	0.145215	73	303	TRUE
Candida_albicans	DUP	Ca22chr4A_C_albicans_SC5314	7507	8355	C4_00050W_A			0.21527		OG0004050	1	1	Ortholog of C. dubliniensis CD36 : Cd36_40110, C. parapsilosis CDC317 : CPAR2_402300, C. auris B8441 : B9J08_003539 and Candida tenuis NRRL Y-1498 : CANTEDRAFT_94507	GO:0008150 (biological_process)	GO:0003674 (molecular_function)	GO:0005575 (cellular_component)	0.369863	0.151815	73	303	TRUE
Candida_albicans	DUP	Ca22chr4A_C_albicans_SC5314	17803	18462	C4_00120W_A	PGA7		0.21527		OG0000519	1	2	GPI-linked hyphal surface antigen; induced by ciclopirox olamine, ketoconazole, Rim101 at pH 8; Hap43, fluconazole; flow model biofilm induced; Spider biofilm induced; required for RPMI biofilm; Bcr1-induced in a/a biofilm	GO:0044011 (single-species biofilm formation on inanimate substrate)	GO:0020037 (heme binding)	GO:0009986 (cell surface)	0.369863	0.151815	73	303	TRUE
Candida_albicans	DUP	Ca22chr1A_C_albicans_SC5314	29804	31543	C1_00170W_A	LEU4	LEU4	0.214599		OG0000476	1	1	Putative 2-isopropylmalate synthase; regulated by Nrg1, Mig1, Tup1, Gcn4; induced by human whole blood or PMNs; macrophage/pseudohyphal-repressed after 16h; Spider biofilm repressed	GO:0009098 (leucine biosynthetic process), GO:0019752 (carboxylic acid metabolic process), GO:0035690 (cellular response to drug)	GO:0003824 (catalytic activity), GO:0003852 (2-isopropylmalate synthase activity), GO:0046912 (acyltransferase, acyl groups converted into alkyl on transfer)	GO:0005737 (cytoplasm), GO:0005739 (mitochondrion)	0.410959	0.145215	73	303	TRUE
Candida_albicans	DUP	Ca22chr2A_C_albicans_SC5314	59132	62923	C2_00410C_A		ECM16	0.214414		OG0002723	1	1	Ortholog of S. cerevisiae Ecm16, an essential DEAH-box ATP-dependent RNA helicase specific to the U3 snoRNP required for 18S rRNA synthesis; Hap43-induced; Spider biofilm induced	GO:0000462 (maturation of SSU-rRNA from tricistronic rRNA transcript (SSU-rRNA, 5.8S rRNA, LSU-rRNA)), GO:0042254 (ribosome biogenesis)	GO:0000166 (nucleotide binding), GO:0003676 (nucleic acid binding), GO:0003724 (RNA helicase activity), GO:0004386 (helicase activity), GO:0005524 (ATP binding)	GO:0005730 (nucleolus), GO:0032040 (small-subunit processome)	0.438356	0.141914	73	303	TRUE
Candida_albicans	DUP	Ca22chr2A_C_albicans_SC5314	63244	64164	C2_00420W_A		NYV1	0.214414		OG0004783	1	1	Ortholog of Nyv1, v-SNARE component of the vacuolar SNARE complex involved in vesicle fusion in S. cerevisiae; Hap43-repressed gene	GO:0006906 (vesicle fusion), GO:0016192 (vesicle-mediated transport), GO:0042144 (vacuole fusion, non-autophagic)	GO:0005484 (SNAP receptor activity)	GO:0000329 (fungal-type vacuole membrane), GO:0016021 (integral component of membrane), GO:0031201 (SNARE complex)	0.438356	0.141914	73	303	TRUE
Candida_albicans	DUP	Ca22chr2A_C_albicans_SC5314	64196	64981	C2_00430C_A	DPB4	DPB4	0.214414		OG0001224	1	1	Putative DNA polymerase epsilon subunit D; null mutant is viable but slow-growing and displays abnormal invasive growth on SD and YPD media; Spider biofilm repressed	GO:0006261 (DNA-dependent DNA replication), GO:0006272 (leading strand elongation), GO:0030447 (filamentous growth), GO:0042276 (error-prone translesion synthesis), GO:0042766 (nucleosome mobilization), GO:0043044 (ATP-dependent chromatin remodeling), GO:0070868 (heterochromatin organization involved in chromatin silencing)	GO:0003690 (double-stranded DNA binding), GO:0003697 (single-stranded DNA binding), GO:0008310 (single-stranded DNA 3'-5' exodeoxyribonuclease activity), GO:0030337 (DNA polymerase processivity factor activity), GO:0031490 (chromatin DNA binding), GO:0031492 (nucleosomal DNA binding), GO:0043565 (sequence-specific DNA binding), GO:0046982 (protein heterodimerization activity)	GO:0008622 (epsilon DNA polymerase complex), GO:0008623 (CHRAC)	0.438356	0.141914	73	303	TRUE
Candida_albicans	DUP	Ca22chr2A_C_albicans_SC5314	65221	66279	C2_00440W_A	SAS2	SAS2	0.214414		OG0001644	1	1	Predicted histone acetyltransferase involved in histone H4 acetylation; member of MYST family	GO:0006348 (chromatin silencing at telomere), GO:0006355 (regulation of transcription, DNA-templated), GO:0016573 (histone acetylation), GO:0030466 (silent mating-type cassette heterochromatin assembly), GO:0043486 (histone exchange), GO:0043966 (histone H3 acetylation), GO:0043967 (histone H4 acetylation)	GO:0004402 (histone acetyltransferase activity), GO:0016407 (acetyltransferase activity)	GO:0000790 (chromatin), GO:0033255 (SAS acetyltransferase complex)	0.438356	0.141914	73	303	TRUE
Candida_albicans	DUP	Ca22chr2A_C_albicans_SC5314	66331	68124	C2_00450C_A	CDH1	CDH1	0.214414		OG0001474	1	1	Protein involved in regulation of mitosis; similar to S. cerevisiae Cdh1, which is an APC/C component; transcriptionally induced by Mnl1 under weak acid stress	GO:0007096 (regulation of exit from mitosis), GO:0010697 (negative regulation of mitotic spindle pole body separation), GO:0045842 (positive regulation of mitotic metaphase/anaphase transition), GO:0120151 (positive regulation of mitotic actomyosin contractile ring disassembly), GO:1902426 (deactivation of mitotic spindle assembly checkpoint), GO:1903364 (positive regulation of cellular protein c…	GO:0005515 (protein binding), GO:0010997 (anaphase-promoting complex binding), GO:0030332 (cyclin binding), GO:0097027 (ubiquitin-protein transferase activator activity), GO:1990757 (ubiquitin ligase activator activity)	GO:0005634 (nucleus), GO:0005680 (anaphase-promoting complex), GO:0005737 (cytoplasm), GO:0005816 (spindle pole body)	0.438356	0.141914	73	303	TRUE
Candida_albicans	DUP	Ca22chr2A_C_albicans_SC5314	69092	70399	C2_00460W_A	SAP30		0.214414		OG0005213	1	1	Aspartic-type endopeptidase; involved in degradation of alpha pheromone; functional equivalent of S. cerevisiae Bar1; a-cell specific; induced by alpha pheromone	GO:0000749 (response to pheromone triggering conjugation with cellular fusion), GO:0006508 (proteolysis), GO:0010969 (regulation of pheromone-dependent signal transduction involved in conjugation with cellular fusion)	GO:0004190 (aspartic-type endopeptidase activity)	GO:0005575 (cellular_component)	0.438356	0.141914	73	303	TRUE
Candida_albicans	DUP	Ca22chr2A_C_albicans_SC5314	70659	74444	C2_00470W_A	POM152	POM152	0.214414		OG0001708	1	1	Putative nuclear pore membrane glycoprotein	GO:0006606 (protein import into nucleus), GO:0006999 (nuclear pore organization), GO:0030474 (spindle pole body duplication)	GO:0017056 (structural constituent of nuclear pore), GO:0043495 (protein-membrane adaptor activity)	GO:0005641 (nuclear envelope lumen), GO:0005643 (nuclear pore), GO:0005886 (plasma membrane), GO:0070762 (nuclear pore transmembrane ring)	0.438356	0.141914	73	303	TRUE
Candida_albicans	DUP	Ca22chr2A_C_albicans_SC5314	74565	74909	C2_00480C_A	PHHB	YHL018W	0.214414		OG0003936	1	1	Putative 4a-hydroxytetrahydrobiopterin dehydratase; transposon mutation affects filamentous growth; flow model biofilm induced; Spider biofilm induced	GO:0006729 (tetrahydrobiopterin biosynthetic process), GO:0009267 (cellular response to starvation), GO:0030437 (ascospore formation), GO:0030447 (filamentous growth), GO:0036170 (filamentous growth of a population of unicellular organisms in response to starvation), GO:0036180 (filamentous growth of a population of unicellular organisms in response to biotic stimulus), GO:0071216 (cellular respo…	GO:0008124 (4-alpha-hydroxytetrahydrobiopterin dehydratase activity)	GO:0042764 (ascospore-type prospore)	0.438356	0.141914	73	303	TRUE
Candida_albicans	DUP	Ca22chr2A_C_albicans_SC5314	75586	77595	C2_00490W_A		APM2	0.214414		OG0001237	1	1	Ortholog(s) have role in Golgi to vacuole transport and early endosome, trans-Golgi network localization	GO:0006886 (intracellular protein transport), GO:0006896 (Golgi to vacuole transport)	GO:0003674 (molecular_function)	GO:0005769 (early endosome), GO:0005802 (trans-Golgi network), GO:0030131 (clathrin adaptor complex)	0.438356	0.141914	73	303	TRUE
Candida_albicans	DUP	Ca22chr4A_C_albicans_SC5314	21178	23694	C4_00140C_A	HIS4	HIS4	0.214122		OG0002691	1	1	Multifunctional enzyme that catalyzes three steps of histidine biosynthesis, with phosphoribosyl-AMP cyclohydrolase, phosphoribosyl-ATP diphosphatase, and histidinol dehydrogenase activities; required for wild-type adhesion to human calls	GO:0000105 (histidine biosynthetic process), GO:0007155 (cell adhesion), GO:0044406 (adhesion of symbiont to host)	GO:0004399 (histidinol dehydrogenase activity), GO:0004635 (phosphoribosyl-AMP cyclohydrolase activity), GO:0004636 (phosphoribosyl-ATP diphosphatase activity), GO:0008270 (zinc ion binding), GO:0016491 (oxidoreductase activity), GO:0016616 (oxidoreductase activity, acting on the CH-OH group of donors, NAD or NADP as acceptor), GO:0046872 (metal ion binding), GO:0051287 (NAD binding)	GO:0005575 (cellular_component)	0.383562	0.148515	73	303	TRUE
Candida_albicans	DUP	Ca22chr4A_C_albicans_SC5314	25876	27186	C4_00160C_A	CAR2	CAR2	0.214122		OG0002668	1	1	Ornithine aminotransferase; arginine metabolism; alkaline induced; mutant sensitivite to toxic ergosterol analog, to amphotericin B; exponential and stationary phase yeast; flow model biofilm induced; rat catheter, Spider biofilm repressed	GO:0006591 (ornithine metabolic process), GO:0010121 (arginine catabolic process to proline via ornithine), GO:0035690 (cellular response to drug)	GO:0003824 (catalytic activity), GO:0004587 (ornithine-oxo-acid transaminase activity), GO:0008483 (transaminase activity), GO:0030170 (pyridoxal phosphate binding)	GO:0005622 (intracellular anatomical structure), GO:0005829 (cytosol)	0.383562	0.148515	73	303	TRUE
Candida_albicans	DUP	Ca22chr2A_C_albicans_SC5314	89853	90329	C2_00560W_A			0.212735		OG0005110	1	1	Protein of unknown function; induced by alpha pheromone in SpiderM medium	GO:0008150 (biological_process)	GO:0003674 (molecular_function)	GO:0005575 (cellular_component)	0.424658	0.141914	73	303	TRUE
Candida_albicans	DUP	Ca22chr2A_C_albicans_SC5314	90640	92419	C2_00570W_A		RSC58	0.212735		OG0003473	1	1	Ortholog(s) have DNA translocase activity, role in chromatin remodeling, nucleosome disassembly, transcription elongation from RNA polymerase II promoter and RSC-type complex localization	GO:0006337 (nucleosome disassembly), GO:0006338 (chromatin remodeling), GO:0006368 (transcription elongation from RNA polymerase II promoter)	GO:0015616 (DNA translocase activity)	GO:0016586 (RSC-type complex)	0.424658	0.141914	73	303	TRUE
Candida_albicans	DUP	Ca22chr3A_C_albicans_SC5314	48422	48775	C3_00340W_A		MZM1	0.212684		OG0003110	1	1	Ortholog(s) have protein folding chaperone activity, role in mitochondrial respiratory chain complex III assembly and mitochondrial matrix, mitochondrion localization	GO:0034551 (mitochondrial respiratory chain complex III assembly)	GO:0044183 (protein folding chaperone)	GO:0005739 (mitochondrion), GO:0005759 (mitochondrial matrix)	0.39726	0.145215	73	303	TRUE
Candida_albicans	DUP	Ca22chr1A_C_albicans_SC5314	28286	29488	C1_00160C_A		NSR1	0.210974		OG0000897	1	3	Putative nucleolar protein with a predicted role in pre-rRNA processing and ribosome biogenesis; repressed by nitric oxide; required for flow model biofilm formation; Spider biofilm repressed	GO:0044011 (single-species biofilm formation on inanimate substrate)	GO:0000166 (nucleotide binding), GO:0003676 (nucleic acid binding), GO:0003723 (RNA binding), GO:0008139 (nuclear localization sequence binding), GO:0043047 (single-stranded telomeric DNA binding)	GO:0005634 (nucleus), GO:0005635 (nuclear envelope)	0.410959	0.141914	73	303	TRUE
Candida_albicans	DUP	Ca22chr3A_C_albicans_SC5314	71714	72883	C3_00500C_A		PRP46	0.21067		OG0003130	1	1	Ortholog(s) have role in mRNA splicing, via spliceosome and Prp19 complex, spliceosomal complex localization	GO:0000398 (mRNA splicing, via spliceosome)	GO:0003674 (molecular_function), GO:0005515 (protein binding)	GO:0000974 (Prp19 complex), GO:0005681 (spliceosomal complex)	0.383562	0.145215	73	303	TRUE
Candida_albicans	DUP	Ca22chr4A_C_albicans_SC5314	983	1660	C4_00010W_A	TLO9		0.209621		OG0000026	2	1	Member of a family of telomere-proximal genes of unknown function; Hap43p-repressed gene	GO:0008150 (biological_process)	GO:0003674 (molecular_function)	GO:0000790 (chromatin)	0.356164	0.148515	73	303	TRUE
Candida_albicans	DUP	Ca22chr4A_C_albicans_SC5314	2845	3891	C4_00020W_A	VMA6	VMA6	0.209621		OG0002201	1	1	Putative vacuolar H+-ATPase subunit; required for proper vacuolar ATPase assembly and vacuolar functions; Spider biofilm repressed	GO:0007034 (vacuolar transport), GO:0070072 (vacuolar proton-transporting V-type ATPase complex assembly), GO:1902600 (proton transmembrane transport)	GO:0015078 (proton transmembrane transporter activity), GO:0046961 (proton-transporting ATPase activity, rotational mechanism)	GO:0000329 (fungal-type vacuole membrane), GO:0033179 (proton-transporting V-type ATPase, V0 domain)	0.356164	0.148515	73	303	TRUE
Candida_albicans	DUP	Ca22chr4A_C_albicans_SC5314	3894	4904	C4_00030C_A		RAD17	0.209621		OG0003278	1	1	Ortholog(s) have double-stranded DNA binding activity, role in DNA damage checkpoint, double-strand break repair, reciprocal meiotic recombination and checkpoint clamp complex, nucleus localization	GO:0000077 (DNA damage checkpoint signaling), GO:0006302 (double-strand break repair), GO:0007131 (reciprocal meiotic recombination)	GO:0003684 (damaged DNA binding), GO:0003690 (double-stranded DNA binding)	GO:0005634 (nucleus), GO:0030896 (checkpoint clamp complex), GO:0042025 (host cell nucleus)	0.356164	0.148515	73	303	TRUE
Candida_albicans	DUP	Ca22chr4A_C_albicans_SC5314	5033	7435	C4_00040W_A	CNH1	NHA1	0.209621		OG0001568	2	1	Na+/H+ antiporter; required for wild-type growth, cell morphology, and virulence in a mouse model of systemic infection; not transcriptionally regulated by NaCl; fungal-specific (no human or murine homolog)	GO:0000902 (cell morphogenesis), GO:0006812 (cation transport), GO:0006813 (potassium ion transport), GO:0006814 (sodium ion transport), GO:0006873 (cellular ion homeostasis), GO:0006970 (response to osmotic stress), GO:0009651 (response to salt stress), GO:0015672 (inorganic cation transmembrane transport), GO:0030001 (metal ion transport), GO:0030004 (cellular monovalent inorganic cation homeos…	GO:0015077 (inorganic cation transmembrane transporter activity), GO:0015081 (sodium ion transmembrane transporter activity), GO:0015299 (solute:proton antiporter activity), GO:0015385 (sodium:proton antiporter activity), GO:0015386 (potassium:proton antiporter activity), GO:0015491 (cation:cation antiporter activity), GO:0046873 (metal ion transmembrane transporter activity)	GO:0005886 (plasma membrane), GO:0016020 (membrane), GO:0016021 (integral component of membrane), GO:0045121 (membrane raft)	0.356164	0.148515	73	303	TRUE
Candida_albicans	DUP	Ca22chr1A_C_albicans_SC5314	31842	32444	C1_00180W_A	RPL16A	RPL16A	0.209123		OG0000870	1	2	Ribosomal protein; transposon mutation affects filamentous growth; repressed upon phagocytosis by murine macrophages; Hap43-induced; Spider biofilm repressed	GO:0006412 (translation), GO:0009267 (cellular response to starvation), GO:0030447 (filamentous growth), GO:0036170 (filamentous growth of a population of unicellular organisms in response to starvation), GO:0036180 (filamentous growth of a population of unicellular organisms in response to biotic stimulus), GO:0071216 (cellular response to biotic stimulus)	GO:0003723 (RNA binding), GO:0003735 (structural constituent of ribosome)	GO:0005840 (ribosome), GO:0015934 (large ribosomal subunit), GO:0016020 (membrane), GO:0022625 (cytosolic large ribosomal subunit), GO:0032040 (small-subunit processome)	0.39726	0.141914	73	303	TRUE
Candida_albicans	DUP	Ca22chr1A_C_albicans_SC5314	32680	33318	C1_00190C_A			0.209123		OG0003944	1	2	Protein of unknown function; flow model biofilm induced; Spider biofilm induced	GO:0008150 (biological_process)	GO:0003674 (molecular_function)	GO:0005575 (cellular_component)	0.39726	0.141914	73	303	TRUE
Candida_albicans	DUP	Ca22chr3A_C_albicans_SC5314	45115	45879	C3_00320W_A	RHR2	GPP1	0.209123		OG0000270	1	1	Glycerol 3-phosphatase; roles in osmotic tolerance, glycerol accumulation in response to salt; Spider/flow model biofilm induced; regulated by macrophage, stress, yeast-hyphal switch, pheromone, Gcn4, Hog1, Nrg1, Tup1	GO:0006071 (glycerol metabolic process), GO:0006114 (glycerol biosynthetic process), GO:0036164 (cell-abiotic substrate adhesion), GO:0044011 (single-species biofilm formation on inanimate substrate), GO:0044409 (entry into host), GO:0071470 (cellular response to osmotic stress)	GO:0000121 (glycerol-1-phosphatase activity), GO:0016791 (phosphatase activity), GO:0043136 (glycerol-3-phosphatase activity)	GO:0005737 (cytoplasm)	0.39726	0.141914	73	303	TRUE
Candida_albicans	DUP	Ca22chr4A_C_albicans_SC5314	23853	25631	C4_00150C_A	PEX5	PEX5	0.208549		OG0000513	1	1	Pex5p family protein; required for PTS1-mediated peroxisomal protein import, fatty acid beta-oxidation; similar to S. cerevisiae Pas10p peroxisomal targeting receptor; macrophage/pseudohyphal-repressed; Hap43p-repressed	GO:0006625 (protein targeting to peroxisome), GO:0006631 (fatty acid metabolic process), GO:0006635 (fatty acid beta-oxidation), GO:0016558 (protein import into peroxisome matrix), GO:0016560 (protein import into peroxisome matrix, docking), GO:0042318 (penicillin biosynthetic process)	GO:0005052 (peroxisome matrix targeting signal-1 binding), GO:0005515 (protein binding), GO:0030674 (protein-macromolecule adaptor activity)	GO:0005777 (peroxisome), GO:0005778 (peroxisomal membrane), GO:0005829 (cytosol), GO:1990429 (peroxisomal importomer complex)	0.369863	0.145215	73	303	TRUE
Candida_albicans	DUP	Ca22chr4A_C_albicans_SC5314	8937	11315	C4_00070C_A		TRE2	0.207182		OG0000512	1	1	Ortholog(s) have role in protein transport to vacuole involved in ubiquitin-dependent protein catabolic process via the multivesicular body sorting pathway	GO:0043328 (protein transport to vacuole involved in ubiquitin-dependent protein catabolic process via the multivesicular body sorting pathway)	GO:0008233 (peptidase activity), GO:0008235 (metalloexopeptidase activity)	GO:0005575 (cellular_component)	0.342466	0.148515	73	303	TRUE
Candida_albicans	DUP	Ca22chr3A_C_albicans_SC5314	25109	26203	C3_00200C_A	ETR1	ETR1	0.207175		OG0002644	1	1	Putative 2-enoyl thioester reductase; protein present in exponential and stationary growth phase yeast cultures; rat catheter biofilm repressed	GO:0006633 (fatty acid biosynthetic process), GO:0009060 (aerobic respiration)	GO:0008270 (zinc ion binding), GO:0016491 (oxidoreductase activity), GO:0016631 (enoyl-[acyl-carrier-protein] reductase activity), GO:0016747 (acyltransferase activity, transferring groups other than amino-acyl groups)	GO:0005739 (mitochondrion)	0.383562	0.141914	73	303	TRUE
Candida_albicans	DUP	Ca22chr3A_C_albicans_SC5314	26343	26975	C3_00210C_A			0.207175		OG0004589	1	1	Predicted integral membrane protein; Spider biofilm induced	GO:0008150 (biological_process)	GO:0003674 (molecular_function)	GO:0016021 (integral component of membrane)	0.383562	0.141914	73	303	TRUE
Candida_albicans	DUP	Ca22chr3A_C_albicans_SC5314	28278	30170	C3_00220W_A	HGT19		0.207175		OG0000166	1	1	Putative MFS glucose/myo-inositol transporter; 20 member family; 12 transmembrane segments, extended N terminus; expressed in rich medium; Hap43, phagocytosis, rat catheter, Spider and flow model biofilm induced	GO:0008643 (carbohydrate transport), GO:0055085 (transmembrane transport), GO:1904659 (glucose transmembrane transport)	GO:0005355 (glucose transmembrane transporter activity), GO:0022857 (transmembrane transporter activity), GO:0051119 (sugar transmembrane transporter activity)	GO:0005886 (plasma membrane), GO:0005887 (integral component of plasma membrane), GO:0016020 (membrane), GO:0016021 (integral component of membrane)	0.383562	0.141914	73	303	TRUE
Candida_albicans	DUP	Ca22chr3A_C_albicans_SC5314	29708	30205	C3_00230C_A			0.207175		OG0005930	1	1	Putative protein of unknown function; transcript is upregulated in clinical isolates from HIV+ patients with oral candidiasis; regulated by Ssn6	GO:0008150 (biological_process)	GO:0003674 (molecular_function)	GO:0005575 (cellular_component)	0.383562	0.141914	73	303	TRUE
Candida_albicans	DUP	Ca22chr3A_C_albicans_SC5314	48915	49538	C3_00350W_A	TPT1	TPT1	0.207175		OG0001262	1	1	tRNA 2'-phosphotransferase; enzyme of tRNA splicing; functionally complements viability of S. cerevisiae tpt1 null mutant	GO:0006388 (tRNA splicing, via endonucleolytic cleavage and ligation)	GO:0000215 (tRNA 2'-phosphotransferase activity), GO:0003950 (NAD+ ADP-ribosyltransferase activity), GO:0016740 (transferase activity)	GO:0005634 (nucleus), GO:0005737 (cytoplasm)	0.383562	0.141914	73	303	TRUE
Candida_albicans	DUP	Ca22chr3A_C_albicans_SC5314	70068	71693	C3_00490W_A	ESA1	ESA1	0.207175		OG0003749	1	1	Subunit of the NuA4 histone acetyltransferase complex; member of MYST family; Spider biofilm induced	GO:0000183 (rDNA heterochromatin assembly), GO:0001207 (histone displacement), GO:0006281 (DNA repair), GO:0006302 (double-strand break repair), GO:0006354 (DNA-templated transcription, elongation), GO:0006355 (regulation of transcription, DNA-templated), GO:0006357 (regulation of transcription by RNA polymerase II), GO:0016239 (positive regulation of macroautophagy), GO:0016573 (histone acetylat…	GO:0003712 (transcription coregulator activity), GO:0004402 (histone acetyltransferase activity), GO:0010485 (H4 histone acetyltransferase activity), GO:0034212 (peptide N-acetyltransferase activity), GO:0044016 (histone acetyltransferase activity (H3-K4 specific)), GO:0140068 (histone crotonyltransferase activity)	GO:0000790 (chromatin), GO:0031618 (pericentric heterochromatin), GO:0032777 (Piccolo NuA4 histone acetyltransferase complex), GO:0035267 (NuA4 histone acetyltransferase complex)	0.383562	0.141914	73	303	TRUE
Candida_albicans	DUP	Ca22chr6A_C_albicans_SC5314	1013238	1015511	C6_04550C_A		YPR003C	0.206793		OG0001328	1	1	Putative sulfate permease; S. cerevisiae ortholog YPR003C localizes to the endoplasmic reticulum; regulated by Sef1p-, Sfu1p-, and Hap43p	GO:0008272 (sulfate transport), GO:0055085 (transmembrane transport)	GO:0008271 (secondary active sulfate transmembrane transporter activity), GO:0015116 (sulfate transmembrane transporter activity)	GO:0016020 (membrane), GO:0016021 (integral component of membrane)	0.438356	0.135314	73	303	TRUE
Candida_albicans	DUP	Ca22chr6A_C_albicans_SC5314	1015669	1016658	C6_04560W_A		AIM45	0.206793		OG0001388	1	1	Putative ortholog of mammalian electron transfer flavoprotein complex subunit ETF-alpha; Spider biofilm repressed	GO:0008150 (biological_process)	GO:0003674 (molecular_function), GO:0009055 (electron transfer activity), GO:0050660 (flavin adenine dinucleotide binding)	GO:0005739 (mitochondrion)	0.438356	0.135314	73	303	TRUE
Candida_albicans	DUP	Ca22chr3A_C_albicans_SC5314	62513	63145	C3_00430W_A	EST3	EST3	0.205124		OG0001092	1	1	Telomerase subunit; required for telomere maintenance in vivo; separable roles in telomerase activity and processivity; not required for catalytic activity in vitro; related to mammalian Tpp1p	GO:0007004 (telomere maintenance via telomerase), GO:0032203 (telomere formation via telomerase), GO:0032508 (DNA duplex unwinding), GO:0051973 (positive regulation of telomerase activity)	GO:0003720 (telomerase activity), GO:0003924 (GTPase activity), GO:0033677 (DNA/RNA helicase activity), GO:0042162 (telomeric DNA binding)	GO:0000781 (chromosome, telomeric region), GO:0005634 (nucleus), GO:0005697 (telomerase holoenzyme complex)	0.369863	0.141914	73	303	TRUE
Candida_albicans	DUP	Ca22chr3A_C_albicans_SC5314	30220	31575	C3_00240C_A	GLO3	GLO3	0.203636		OG0001035	1	1	Putative ARF GTPase activator; role in COPI coating of Golgi vesicle, ER to Golgi vesicle-mediated transport, retrograde Golgi to ER vesicle-mediated transport; Spider biofilm repressed	GO:0006888 (endoplasmic reticulum to Golgi vesicle-mediated transport), GO:0006890 (retrograde vesicle-mediated transport, Golgi to endoplasmic reticulum), GO:0048205 (COPI coating of Golgi vesicle)	GO:0005096 (GTPase activator activity), GO:0008270 (zinc ion binding)	GO:0030126 (COPI vesicle coat), GO:0030137 (COPI-coated vesicle)	0.383562	0.138614	73	303	TRUE
Candida_albicans	DUP	Ca22chr3A_C_albicans_SC5314	31718	32992	C3_00250C_A	TIM44	TIM44	0.203636		OG0000978	1	1	Protein involved in transport across membranes; Spider biofilm repressed	GO:0030150 (protein import into mitochondrial matrix)	GO:0030674 (protein-macromolecule adaptor activity), GO:0051087 (chaperone binding)	GO:0001405 (PAM complex, Tim23 associated import motor), GO:0005886 (plasma membrane)	0.383562	0.138614	73	303	TRUE
Candida_albicans	DUP	Ca22chr3A_C_albicans_SC5314	46161	48251	C3_00330W_A	UTP8	UTP8	0.203636		OG0002396	1	1	Essential nucleolar protein; involved in tRNA export from the nucleus and ribosomal small subunit biogenesis; physically interacts with TAP-tagged Nop1; Spider biofilm induced	GO:0000462 (maturation of SSU-rRNA from tricistronic rRNA transcript (SSU-rRNA, 5.8S rRNA, LSU-rRNA)), GO:0006409 (tRNA export from nucleus), GO:0045943 (positive regulation of transcription by RNA polymerase I)	GO:0000049 (tRNA binding), GO:0034511 (U3 snoRNA binding)	GO:0005730 (nucleolus), GO:0032040 (small-subunit processome), GO:0033553 (rDNA heterochromatin), GO:0034455 (t-UTP complex)	0.383562	0.138614	73	303	TRUE
Candida_albicans	DUP	Ca22chr3A_C_albicans_SC5314	63988	65094	C3_00450C_A		RML2	0.203636		OG0002631	1	1	Ortholog(s) have structural constituent of ribosome activity, role in mitochondrial translation and mitochondrial large ribosomal subunit localization	GO:0006412 (translation), GO:0032543 (mitochondrial translation)	GO:0003723 (RNA binding), GO:0003735 (structural constituent of ribosome), GO:0016740 (transferase activity)	GO:0005762 (mitochondrial large ribosomal subunit), GO:0005840 (ribosome), GO:0015934 (large ribosomal subunit)	0.383562	0.138614	73	303	TRUE
Candida_albicans	DUP	Ca22chr3A_C_albicans_SC5314	65437	66054	C3_00460W_A	ATP5	ATP5	0.203636		OG0002523	1	1	Putative F0-ATP synthase FO subunit B; caspofungin repressed; protein level decreased in stationary phase yeast cultures; Spider biofilm repressed	GO:0015986 (ATP synthesis coupled proton transport)	GO:0046933 (proton-transporting ATP synthase activity, rotational mechanism)	GO:0000274 (mitochondrial proton-transporting ATP synthase, stator stalk), GO:0016020 (membrane)	0.383562	0.138614	73	303	TRUE
Candida_albicans	DUP	Ca22chr3A_C_albicans_SC5314	66463	67896	C3_00470W_A		TED1	0.203636		OG0000819	1	1	Ortholog(s) have role in endoplasmic reticulum to Golgi vesicle-mediated transport	GO:0006506 (GPI anchor biosynthetic process), GO:0006888 (endoplasmic reticulum to Golgi vesicle-mediated transport)	GO:0016787 (hydrolase activity)	GO:0005575 (cellular_component)	0.383562	0.138614	73	303	TRUE
Candida_albicans	DUP	Ca22chr3A_C_albicans_SC5314	68046	68837	C3_00480C_A	DOT5	DOT5	0.203636		OG0000988	1	2	Putative nuclear thiol peroxidase; alkaline downregulated; sumoylation target; Spider and flow model biofilm induced	GO:0034599 (cellular response to oxidative stress), GO:0045454 (cell redox homeostasis)	GO:0008379 (thioredoxin peroxidase activity), GO:0016209 (antioxidant activity), GO:0016491 (oxidoreductase activity)	GO:0005634 (nucleus)	0.383562	0.138614	73	303	TRUE
Candida_albicans	DUP	Ca22chr6A_C_albicans_SC5314	1025130	1026875	C6_04620C_A	NAG4		0.201413		OG0000183	1	2	Putative transporter; fungal-specific; similar to Nag3p and to S. cerevisiae Ypr156Cp and Ygr138Cp; required for wild-type mouse virulence and wild-type cycloheximide resistance; gene cluster encodes enzymes of GlcNAc catabolism	GO:0008645 (hexose transmembrane transport), GO:0015749 (monosaccharide transmembrane transport), GO:0035690 (cellular response to drug), GO:0055085 (transmembrane transport), GO:1990961 (xenobiotic detoxification by transmembrane export across the plasma membrane)	GO:0015145 (monosaccharide transmembrane transporter activity), GO:0022857 (transmembrane transporter activity), GO:0042910 (xenobiotic transmembrane transporter activity)	GO:0016020 (membrane), GO:0016021 (integral component of membrane)	0.424658	0.132013	73	303	TRUE
Candida_albicans	DUP	Ca22chr3A_C_albicans_SC5314	63282	63911	C3_00440W_A			0.198139		OG0005515	1	1	Ortholog of C. dubliniensis CD36 : Cd36_80400, Candida tropicalis NEW ASSEMBLY : CTRG1_06188, Candida tropicalis MYA-3404 : CTRG_06188 and Candida albicans WO-1 : CAWG_02379	GO:0008150 (biological_process)	GO:0003674 (molecular_function)	GO:0005575 (cellular_component)	0.369863	0.135314	73	303	TRUE
Candida_albicans	DUP	Ca22chr3A_C_albicans_SC5314	73019	74104	C3_00510W_A		ECM9	0.198139		OG0000893	1	1	Ortholog of S. cerevisiae : ECM9, C. glabrata CBS138 : CAGL0L02255g, C. dubliniensis CD36 : Cd36_80470, C. parapsilosis CDC317 : CPAR2_503390 and C. auris B8441 : B9J08_003812	GO:0008150 (biological_process)	GO:0003674 (molecular_function)	GO:0005575 (cellular_component)	0.369863	0.135314	73	303	TRUE
Candida_albicans	DUP	Ca22chr3A_C_albicans_SC5314	74279	74863	C3_00520W_A		UBC12	0.198139		OG0001169	1	1	Ortholog(s) have NEDD8 transferase activity and role in protein neddylation	GO:0045116 (protein neddylation)	GO:0016881 (acid-amino acid ligase activity), GO:0019788 (NEDD8 transferase activity)	GO:0005575 (cellular_component)	0.369863	0.135314	73	303	TRUE
Candida_albicans	DUP	Ca22chr3A_C_albicans_SC5314	74962	76422	C3_00530C_A		PAC1	0.198139		OG0002197	1	1	Ortholog(s) have microtubule binding, microtubule plus-end binding activity	GO:0007097 (nuclear migration), GO:0030473 (nuclear migration along microtubule), GO:0043935 (sexual sporulation resulting in formation of a cellular spore), GO:0048315 (conidium formation), GO:1903033 (positive regulation of microtubule plus-end binding), GO:2000574 (regulation of microtubule motor activity), GO:2000582 (positive regulation of microtubule motor activity, plus-end-directed)	GO:0005515 (protein binding), GO:0008017 (microtubule binding), GO:0051010 (microtubule plus-end binding)	GO:0005634 (nucleus), GO:0005816 (spindle pole body), GO:0005881 (cytoplasmic microtubule)	0.369863	0.135314	73	303	TRUE
Candida_albicans	DUP	Ca22chr3A_C_albicans_SC5314	77128	77889	C3_00540C_A	IST1	IST1	0.198139		OG0001784	1	1	Protein with a positive role in the multivesicular body sorting pathway; rat catheter biofilm repressed	GO:0015031 (protein transport), GO:0032511 (late endosome to vacuole transport via multivesicular body sorting pathway)	GO:0003674 (molecular_function)	GO:0005737 (cytoplasm), GO:0005768 (endosome)	0.369863	0.135314	73	303	TRUE
Candida_albicans	DUP	Ca22chr3A_C_albicans_SC5314	78180	80270	C3_00550C_A	HRK1	HRK1	0.198139		OG0000657	1	1	Putative serine/threonine kinase; predicted role in cellular ion homeostasis; Spider biofilm repressed	GO:0000122 (negative regulation of transcription by RNA polymerase II), GO:0006468 (protein phosphorylation), GO:0006808 (regulation of nitrogen utilization), GO:0006873 (cellular ion homeostasis)	GO:0004672 (protein kinase activity), GO:0004674 (protein serine/threonine kinase activity), GO:0004713 (protein tyrosine kinase activity), GO:0005524 (ATP binding)	GO:0005575 (cellular_component)	0.369863	0.135314	73	303	TRUE
Candida_albicans	DUP	Ca22chr3A_C_albicans_SC5314	81718	83028	C3_00560C_A	SOF1	SOF1	0.198139		OG0000281	1	2	Putative protein with a predicted role in 40S ribosomal subunit biogenesis; rat catheter biofilm induced	GO:0000462 (maturation of SSU-rRNA from tricistronic rRNA transcript (SSU-rRNA, 5.8S rRNA, LSU-rRNA))	GO:0003674 (molecular_function), GO:0005515 (protein binding)	GO:0005730 (nucleolus), GO:0032040 (small-subunit processome)	0.369863	0.135314	73	303	TRUE
Candida_albicans	DUP	Ca22chr3A_C_albicans_SC5314	83705	85030	C3_00570C_A		PSR1	0.198139		OG0000678	1	2	Predicted plasma membrane associated protein phosphatase; required for normal filamentous growth; mRNA binds She3 and is localized to hyphal tips	GO:0006470 (protein dephosphorylation), GO:0030447 (filamentous growth), GO:0061408 (positive regulation of transcription from RNA polymerase II promoter in response to heat stress), GO:0071472 (cellular response to salt stress), GO:1904262 (negative regulation of TORC1 signaling)	GO:0004721 (phosphoprotein phosphatase activity), GO:0016791 (phosphatase activity)	GO:0005886 (plasma membrane)	0.369863	0.135314	73	303	TRUE
Candida_albicans	DUP	Ca22chr3A_C_albicans_SC5314	97647	98375	C3_00610W_A		COG7	0.198139		OG0002699	1	1	Putative conserved oligomeric Golgi complex subunit; decreased transcription is observed upon fluphenazine treatment	GO:0006891 (intra-Golgi vesicle-mediated transport), GO:0032258 (cytoplasm to vacuole transport by the Cvt pathway)	GO:0003674 (molecular_function)	GO:0017119 (Golgi transport complex)	0.369863	0.135314	73	303	TRUE
Candida_albicans	DUP	Ca22chr3A_C_albicans_SC5314	98473	98888	C3_00620C_A		PET191	0.198139		OG0004066	1	1	Ortholog(s) have role in mitochondrial cytochrome c oxidase assembly and integral component of mitochondrial inner membrane, mitochondrial intermembrane space localization	GO:0033617 (mitochondrial cytochrome c oxidase assembly)	GO:0003674 (molecular_function)	GO:0005758 (mitochondrial intermembrane space), GO:0031305 (integral component of mitochondrial inner membrane)	0.369863	0.135314	73	303	TRUE
Candida_albicans	DUP	Ca22chr3A_C_albicans_SC5314	99338	103045	C3_00630W_A		RAV1	0.198139		OG0003135	1	1	Ortholog(s) have role in early endosome to late endosome transport, regulation of protein-containing complex assembly, vacuolar acidification and RAVE complex, cytoplasm, extrinsic component of membrane localization	GO:0007035 (vacuolar acidification), GO:0043254 (regulation of protein-containing complex assembly), GO:0045022 (early endosome to late endosome transport)	GO:0003674 (molecular_function), GO:0005515 (protein binding)	GO:0005737 (cytoplasm), GO:0019898 (extrinsic component of membrane), GO:0043291 (RAVE complex)	0.369863	0.135314	73	303	TRUE
Candida_albicans	DUP	Ca22chr5A_C_albicans_SC5314	18148	18882	C5_00160W_A			0.198139		OG0004172	1	1	Ortholog of C. dubliniensis CD36 : Cd36_50190, C. parapsilosis CDC317 : CPAR2_302680, C. auris B8441 : B9J08_004528 and Candida tenuis NRRL Y-1498 : CANTEDRAFT_109949	GO:0008150 (biological_process)	GO:0003674 (molecular_function)	GO:0005575 (cellular_component)	0.369863	0.135314	73	303	TRUE
Candida_albicans	DUP	Ca22chr6A_C_albicans_SC5314	1008502	1011345	C6_04530C_A		RTT10	0.192746		OG0002537	1	1	Ortholog(s) have tRNA (guanosine-2'-O-)-methyltransferase activity, role in endocytic recycling, tRNA methylation, wobble position ribose methylation and cytoplasm, endosome localization	GO:0002130 (wobble position ribose methylation), GO:0030488 (tRNA methylation), GO:0032456 (endocytic recycling)	GO:0005515 (protein binding), GO:0009020 (tRNA (guanosine-2'-O-)-methyltransferase activity)	GO:0005737 (cytoplasm), GO:0005768 (endosome)	0.383562	0.128713	73	303	TRUE
Candida_albicans	DUP	Ca22chr3A_C_albicans_SC5314	1454762	1455369	C3_06360C_A	CYP5	CPR5	0.191719		OG0001698	1	1	Putative peptidyl-prolyl cis-trans isomerase; macrophage-downregulated protein level; protein level decrease in stationary phase cultures; predicted endoplasmic reticulum (ER) localization	GO:0000413 (protein peptidyl-prolyl isomerization), GO:0006457 (protein folding)	GO:0003755 (peptidyl-prolyl cis-trans isomerase activity)	GO:0005576 (extracellular region), GO:0005783 (endoplasmic reticulum), GO:0062040 (fungal biofilm matrix)	0.328767	0.135314	73	303	TRUE
Candida_albicans	DUP	Ca22chr3A_C_albicans_SC5314	1455629	1456801	C3_06370C_A		LCP5	0.191719		OG0002911	1	1	Ortholog(s) have role in endonucleolytic cleavage in 5'-ETS of tricistronic rRNA transcript (SSU-rRNA, 5.8S rRNA and LSU-rRNA), more	GO:0000447 (endonucleolytic cleavage in ITS1 to separate SSU-rRNA from 5.8S rRNA and LSU-rRNA from tricistronic rRNA transcript (SSU-rRNA, 5.8S rRNA, LSU-rRNA)), GO:0000480 (endonucleolytic cleavage in 5'-ETS of tricistronic rRNA transcript (SSU-rRNA, 5.8S rRNA, LSU-rRNA))	GO:0003674 (molecular_function)	GO:0005730 (nucleolus)	0.328767	0.135314	73	303	TRUE
Candida_albicans	DUP	Ca22chr3A_C_albicans_SC5314	1456914	1457699	C3_06380W_A	NSA2	NSA2	0.191719		OG0000418	1	1	Putative protein constituent of 66S pre-ribosomal particles; Hap43-induced; repressed by prostaglandins	GO:0000463 (maturation of LSU-rRNA from tricistronic rRNA transcript (SSU-rRNA, 5.8S rRNA, LSU-rRNA)), GO:0000466 (maturation of 5.8S rRNA from tricistronic rRNA transcript (SSU-rRNA, 5.8S rRNA, LSU-rRNA)), GO:0042273 (ribosomal large subunit biogenesis)	GO:0003674 (molecular_function)	GO:0005634 (nucleus), GO:0030687 (preribosome, large subunit precursor)	0.328767	0.135314	73	303	TRUE
Candida_albicans	DUP	Ca22chr3A_C_albicans_SC5314	1457202	1457699	C3_06390W_A			0.191719		OG0005809	1	1	Protein of unknown function' Hap43-induced gene; repressed by prostaglandins	GO:0008150 (biological_process)	GO:0003674 (molecular_function)	GO:0005575 (cellular_component)	0.328767	0.135314	73	303	TRUE
Candida_albicans	DUP	Ca22chr6A_C_albicans_SC5314	1016757	1019129	C6_04570W_A	NAG6	SEY1	0.188279		OG0003363	1	1	Protein required for wild-type mouse virulence and wild-type cycloheximide resistance; putative GTP-binding motif; similar to S. cerevisiae Yor165Wp; in gene cluster that encodes enzymes of GlcNAc catabolism; no human or murine homolog	GO:0007029 (endoplasmic reticulum organization), GO:0008645 (hexose transmembrane transport), GO:0016320 (endoplasmic reticulum membrane fusion), GO:0035690 (cellular response to drug), GO:0061024 (membrane organization)	GO:0003924 (GTPase activity), GO:0005525 (GTP binding)	GO:0005783 (endoplasmic reticulum), GO:0005829 (cytosol), GO:0016020 (membrane), GO:0032541 (cortical endoplasmic reticulum)	0.410959	0.122112	73	303	TRUE
Candida_albicans	DUP	Ca22chr6A_C_albicans_SC5314	1019276	1020757	C6_04580W_A	HXK1	HXK1	0.188279		OG0001536	1	1	N-acetylglucosamine (GlcNAc) kinase; involved in GlcNAc utilization; required for wild-type hyphal growth and mouse virulence; GlcNAc-induced transcript; induced by alpha pheromone in SpiderM medium	GO:0001678 (cellular glucose homeostasis), GO:0005975 (carbohydrate metabolic process), GO:0006000 (fructose metabolic process), GO:0006006 (glucose metabolic process), GO:0006013 (mannose metabolic process), GO:0006043 (glucosamine catabolic process), GO:0006046 (N-acetylglucosamine catabolic process), GO:0006096 (glycolytic process), GO:0030447 (filamentous growth), GO:0030448 (hyphal growth), …	GO:0004396 (hexokinase activity), GO:0005524 (ATP binding), GO:0005536 (glucose binding), GO:0016773 (phosphotransferase activity, alcohol group as acceptor), GO:0045127 (N-acetylglucosamine kinase activity)	GO:0005634 (nucleus), GO:0005737 (cytoplasm), GO:0005739 (mitochondrion), GO:0005829 (cytosol)	0.410959	0.122112	73	303	TRUE
Candida_albicans	DUP	Ca22chr6A_C_albicans_SC5314	1021000	1021746	C6_04590C_A	NAG1		0.188279		OG0004641	1	1	Glucosamine-6-phosphate deaminase; required for normal hyphal growth and mouse virulence; converts glucosamine 6-P to fructose 6-P; reversible reaction in vitro; gene and protein is GlcNAc-induced; Spider biofilm induced	GO:0005975 (carbohydrate metabolic process), GO:0006043 (glucosamine catabolic process), GO:0006044 (N-acetylglucosamine metabolic process), GO:0006046 (N-acetylglucosamine catabolic process), GO:0030447 (filamentous growth), GO:0036180 (filamentous growth of a population of unicellular organisms in response to biotic stimulus), GO:0071216 (cellular response to biotic stimulus)	GO:0004342 (glucosamine-6-phosphate deaminase activity)	GO:0005575 (cellular_component)	0.410959	0.122112	73	303	TRUE
Candida_albicans	DUP	Ca22chr6A_C_albicans_SC5314	1021987	1023228	C6_04600W_A	DAC1		0.188279		OG0004640	1	1	N-acetylglucosamine-6-phosphate (GlcNAcP) deacetylase; N-acetylglucosamine utilization; required for wild-type hyphal growth and virulence in mouse systemic infection; gene and protein are GlcNAc-induced; Spider biofilm induced	GO:0006043 (glucosamine catabolic process), GO:0006044 (N-acetylglucosamine metabolic process), GO:0006046 (N-acetylglucosamine catabolic process), GO:0009267 (cellular response to starvation), GO:0030447 (filamentous growth), GO:0036170 (filamentous growth of a population of unicellular organisms in response to starvation), GO:0036171 (filamentous growth of a population of unicellular organisms …	GO:0008448 (N-acetylglucosamine-6-phosphate deacetylase activity), GO:0016787 (hydrolase activity), GO:0016810 (hydrolase activity, acting on carbon-nitrogen (but not peptide) bonds)	GO:0005575 (cellular_component)	0.410959	0.122112	73	303	TRUE
Candida_albicans	DUP	Ca22chr6A_C_albicans_SC5314	1023237	1024922	C6_04610C_A	NAG3		0.188279		OG0000183	1	2	Putative MFS transporter; similar to Nag4; required for wild-type mouse virulence and cycloheximide resistance; in gene cluster that includes genes encoding enzymes of GlcNAc catabolism; Spider biofilm repressed	GO:0008645 (hexose transmembrane transport), GO:0015749 (monosaccharide transmembrane transport), GO:0035690 (cellular response to drug), GO:0055085 (transmembrane transport), GO:1990961 (xenobiotic detoxification by transmembrane export across the plasma membrane)	GO:0015145 (monosaccharide transmembrane transporter activity), GO:0022857 (transmembrane transporter activity), GO:0042910 (xenobiotic transmembrane transporter activity)	GO:0016020 (membrane), GO:0016021 (integral component of membrane)	0.410959	0.122112	73	303	TRUE
Candida_albicans	DUP	Ca22chr7A_C_albicans_SC5314	918812	919744	C7_04230W_A	NRG1	NRG2	0.187312		OG0000717	1	1	Transcription factor/repressor; regulates chlamydospore formation/hyphal gene induction/virulence and rescue/stress response genes; effects both Tup1 dependent and independent regulation; flow model biofilm induced; Spider biofilm repressed	GO:0000122 (negative regulation of transcription by RNA polymerase II), GO:0000433 (carbon catabolite repression of transcription from RNA polymerase II promoter by glucose), GO:0001410 (chlamydospore formation), GO:0006355 (regulation of transcription, DNA-templated), GO:0009267 (cellular response to starvation), GO:0009372 (quorum sensing), GO:0030447 (filamentous growth), GO:0035690 (cellular …	GO:0003690 (double-stranded DNA binding), GO:0003700 (DNA-binding transcription factor activity), GO:0043565 (sequence-specific DNA binding)	GO:0005634 (nucleus)	0.369863	0.125413	73	303	TRUE
Candida_albicans	DUP	Ca22chr3A_C_albicans_SC5314	52683	53342	C3_00370C_A	BUD21	BUD21	0.187104		OG0002234	1	1	Small-subunit processome component; repressed by prostaglandins	GO:0000447 (endonucleolytic cleavage in ITS1 to separate SSU-rRNA from 5.8S rRNA and LSU-rRNA from tricistronic rRNA transcript (SSU-rRNA, 5.8S rRNA, LSU-rRNA)), GO:0000462 (maturation of SSU-rRNA from tricistronic rRNA transcript (SSU-rRNA, 5.8S rRNA, LSU-rRNA)), GO:0000472 (endonucleolytic cleavage to generate mature 5'-end of SSU-rRNA from (SSU-rRNA, 5.8S rRNA, LSU-rRNA)), GO:0006364 (rRNA pro…	GO:0030515 (snoRNA binding), GO:0034511 (U3 snoRNA binding)	GO:0005730 (nucleolus), GO:0032040 (small-subunit processome)	0.342466	0.128713	73	303	TRUE
Candida_albicans	DUP	Ca22chr1A_C_albicans_SC5314	34099	34446	C1_00200C_A			0.185505		OG0005401	1	2	Has domain(s) with predicted nucleic acid binding, nucleotide binding activity	GO:0008150 (biological_process)	GO:0000166 (nucleotide binding), GO:0003676 (nucleic acid binding)	GO:0005575 (cellular_component)	0.356164	0.125413	73	303	TRUE
Candida_albicans	DUP	Ca22chr1A_C_albicans_SC5314	34525	35679	C1_00210C_A		GSF2	0.185505		OG0002027	1	2	Ortholog(s) have unfolded protein binding activity, role in protein folding, protein localization to cell surface and integral component of endoplasmic reticulum membrane localization	GO:0006457 (protein folding), GO:0034394 (protein localization to cell surface)	GO:0051082 (unfolded protein binding)	GO:0005886 (plasma membrane), GO:0030176 (integral component of endoplasmic reticulum membrane)	0.356164	0.125413	73	303	TRUE
Candida_albicans	DUP	Ca22chr3A_C_albicans_SC5314	22745	23092	C3_00170C_A		VTC1	0.18187		OG0002538	1	1	Ortholog(s) have GTPase regulator activity, mRNA binding activity	GO:0006797 (polyphosphate metabolic process), GO:0006799 (polyphosphate biosynthetic process), GO:0007034 (vacuolar transport), GO:0007264 (small GTPase mediated signal transduction), GO:0016237 (lysosomal microautophagy), GO:0042144 (vacuole fusion, non-autophagic), GO:2000769 (regulation of establishment or maintenance of cell polarity regulating cell shape)	GO:0003729 (mRNA binding), GO:0030695 (GTPase regulator activity)	GO:0000329 (fungal-type vacuole membrane), GO:0005783 (endoplasmic reticulum), GO:0031310 (intrinsic component of vacuolar membrane), GO:0031965 (nuclear membrane), GO:0032153 (cell division site), GO:0033254 (vacuolar transporter chaperone complex)	0.356164	0.122112	73	303	TRUE
Candida_albicans	DUP	Ca22chr3A_C_albicans_SC5314	24430	24810	C3_00190W_A			0.18187		OG0006051	1	1	Ortholog of Candida guilliermondii ATCC 6260 : PGUG_05321, Candida lusitaniae ATCC 42720 : CLUG_00887 and Candida albicans WO-1 : CAWG_02354	GO:0008150 (biological_process)	GO:0003674 (molecular_function)	GO:0005575 (cellular_component)	0.356164	0.122112	73	303	TRUE
Candida_albicans	DUP	Ca22chr3A_C_albicans_SC5314	51706	52413	C3_00360W_A			0.181565		OG0005034	1	1	Protein of unknown function; Hap43-repressed; Spider biofilm induced	GO:0008150 (biological_process)	GO:0003674 (molecular_function)	GO:0005575 (cellular_component)	0.328767	0.125413	73	303	TRUE
Candida_albicans	DUP	Ca22chr3A_C_albicans_SC5314	53465	55492	C3_00380C_A		DIA2	0.181565		OG0003163	1	1	Ortholog(s) have DNA replication origin binding, ubiquitin-protein transferase activity	GO:0001403 (invasive growth in response to glucose limitation), GO:0006275 (regulation of DNA replication), GO:0006348 (chromatin silencing at telomere), GO:0006511 (ubiquitin-dependent protein catabolic process), GO:0016567 (protein ubiquitination), GO:0030466 (silent mating-type cassette heterochromatin assembly), GO:0031146 (SCF-dependent proteasomal ubiquitin-dependent protein catabolic proce…	GO:0003688 (DNA replication origin binding), GO:0004842 (ubiquitin-protein transferase activity), GO:0005515 (protein binding)	GO:0005634 (nucleus), GO:0019005 (SCF ubiquitin ligase complex), GO:0043596 (nuclear replication fork)	0.328767	0.125413	73	303	TRUE
Candida_albicans	DUP	Ca22chr3A_C_albicans_SC5314	55651	56463	C3_00390W_A		ATX2	0.181565		OG0003032	1	1	Putative Golgi membrane protein with a predicted role in manganese homeostasis; Hap43p-repressed gene; clade-associated gene expression	GO:0030001 (metal ion transport), GO:0030026 (cellular manganese ion homeostasis), GO:0055085 (transmembrane transport)	GO:0005384 (manganese ion transmembrane transporter activity), GO:0046873 (metal ion transmembrane transporter activity)	GO:0000139 (Golgi membrane), GO:0005770 (late endosome), GO:0005802 (trans-Golgi network), GO:0016020 (membrane)	0.328767	0.125413	73	303	TRUE
Candida_albicans	DUP	Ca22chr3A_C_albicans_SC5314	56493	59342	C3_00400C_A		TGL4	0.181565		OG0000723	1	1	Putative patatin-like phospholipase; macrophage-regulated gene; fungal-specific (no human or murine homolog)	GO:0006629 (lipid metabolic process), GO:0006642 (triglyceride mobilization), GO:0006644 (phospholipid metabolic process), GO:0007114 (cell budding), GO:0019433 (triglyceride catabolic process)	GO:0004771 (sterol esterase activity), GO:0004806 (triglyceride lipase activity), GO:0042171 (lysophosphatidic acid acyltransferase activity), GO:0047499 (calcium-independent phospholipase A2 activity)	GO:0005811 (lipid droplet)	0.328767	0.125413	73	303	TRUE
Candida_albicans	DUP	Ca22chr1A_C_albicans_SC5314	3162078	3162521	C1_14350W_A			0.17985		OG0000215	1	1	Protein of unknown function; rat catheter and Spider biofilm induced	GO:0032515 (negative regulation of phosphoprotein phosphatase activity)	GO:0004865 (protein serine/threonine phosphatase inhibitor activity)	GO:0005575 (cellular_component)	0.369863	0.118812	73	303	TRUE
Candida_albicans	DUP	Ca22chr6A_C_albicans_SC5314	1005227	1008493	C6_04520W_A	ILS1	ILS1	0.178184		OG0002445	1	1	Putative isoleucyl-tRNA synthetase, the target of drugs including the cyclic beta-amino acid icofungipen/PLD-118/BAY-10-8888 and mupirocin; protein present in exponential and stationary growth phase yeast cultures	GO:0006418 (tRNA aminoacylation for protein translation), GO:0006428 (isoleucyl-tRNA aminoacylation)	GO:0000049 (tRNA binding), GO:0000166 (nucleotide binding), GO:0002161 (aminoacyl-tRNA editing activity), GO:0004812 (aminoacyl-tRNA ligase activity), GO:0004822 (isoleucine-tRNA ligase activity), GO:0005524 (ATP binding)	GO:0005829 (cytosol)	0.356164	0.118812	73	303	TRUE
Candida_albicans	DUP	Ca22chr7A_C_albicans_SC5314	915497	915931	C7_04220W_A			0.178184		OG0005964	1	1	Ortholog of Candida albicans WO-1 : CAWG_05751				0.356164	0.118812	73	303	TRUE
Candida_albicans	DUP	Ca22chr3A_C_albicans_SC5314	59698	60243	C3_00410C_A			0.178081		OG0005976	1	1	Ortholog of Candida albicans WO-1 : CAWG_02376	GO:0008150 (biological_process)	GO:0003674 (molecular_function)	GO:0005575 (cellular_component)	0.328767	0.122112	73	303	TRUE
Candida_albicans	DUP	Ca22chr3A_C_albicans_SC5314	59837	62410	C3_00420W_A		TRZ1	0.178081		OG0000996	1	1	Ortholog(s) have 3'-tRNA processing endoribonuclease activity	GO:0008033 (tRNA processing), GO:0034414 (tRNA 3'-trailer cleavage, endonucleolytic), GO:0042779 (tRNA 3'-trailer cleavage), GO:0042780 (tRNA 3'-end processing), GO:1902375 (nuclear tRNA 3'-trailer cleavage, endonucleolytic), GO:1990180 (mitochondrial tRNA 3'-end processing)	GO:0042781 (3'-tRNA processing endoribonuclease activity)	GO:0005634 (nucleus), GO:0005739 (mitochondrion)	0.328767	0.122112	73	303	TRUE
Candida_albicans	DUP	Ca22chr3A_C_albicans_SC5314	23211	24971	C3_00180C_A	DAL1	DAL1	0.176419		OG0004601	1	1	Putative allantoinase; transcript regulated by Nrg1 and Mig1; macrophage/pseudohyphal-repressed	GO:0006145 (purine nucleobase catabolic process), GO:0009442 (allantoin assimilation pathway)	GO:0004038 (allantoinase activity), GO:0016787 (hydrolase activity), GO:0016810 (hydrolase activity, acting on carbon-nitrogen (but not peptide) bonds), GO:0016812 (hydrolase activity, acting on carbon-nitrogen (but not peptide) bonds, in cyclic amides)	GO:0005575 (cellular_component)	0.342466	0.118812	73	303	TRUE
Candida_albicans	DUP	Ca22chr5A_C_albicans_SC5314	71613	72101	C5_00390C_A			0.176008		OG0005270	1	1	Protein of unknown function; transcript repressed upon yeast-hyphal switch; fluconazole-induced; Hap43-repressed; flow model biofilm induced	GO:0008150 (biological_process)	GO:0003674 (molecular_function)	GO:0005575 (cellular_component)	0.315068	0.122112	73	303	TRUE
Candida_albicans	DUP	Ca22chr4A_C_albicans_SC5314	49530	50508	C4_00320C_A		PEX10	0.174545		OG0001243	1	1	Ortholog(s) have ubiquitin protein ligase activity and role in protein import into peroxisome matrix, protein polyubiquitination, protein ubiquitination	GO:0000209 (protein polyubiquitination), GO:0016558 (protein import into peroxisome matrix), GO:0016567 (protein ubiquitination)	GO:0008270 (zinc ion binding), GO:0061630 (ubiquitin protein ligase activity)	GO:0005778 (peroxisomal membrane), GO:0005779 (integral component of peroxisomal membrane), GO:1990429 (peroxisomal importomer complex)	0.328767	0.118812	73	303	TRUE
Candida_albicans	DUP	Ca22chr7A_C_albicans_SC5314	811482	812438	C7_03650W_A		HIS2	0.174446		OG0002515	1	1	Ortholog(s) have histidinol-phosphatase activity and role in histidine biosynthetic process	GO:0000105 (histidine biosynthetic process), GO:0006260 (DNA replication)	GO:0003677 (DNA binding), GO:0003824 (catalytic activity), GO:0003887 (DNA-directed DNA polymerase activity), GO:0004401 (histidinol-phosphatase activity)	GO:0005575 (cellular_component)	0.356164	0.115512	73	303	TRUE
Candida_albicans	DUP	Ca22chr5A_C_albicans_SC5314	33839	35884	C5_00210C_A	BRE1	BRE1	0.173802		OG0000828	1	1	Putative transcription factor with C3HC4 zinc finger DNA-binding motif; similar to S. cerevisiae Bre1p; transposon mutation affects filamentous growth	GO:0000722 (telomere maintenance via recombination), GO:0000724 (double-strand break repair via homologous recombination), GO:0006348 (chromatin silencing at telomere), GO:0006355 (regulation of transcription, DNA-templated), GO:0006366 (transcription by RNA polymerase II), GO:0009267 (cellular response to starvation), GO:0010390 (histone monoubiquitination), GO:0016574 (histone ubiquitination), …	GO:0003688 (DNA replication origin binding), GO:0003700 (DNA-binding transcription factor activity), GO:0004842 (ubiquitin-protein transferase activity), GO:0008270 (zinc ion binding), GO:0061630 (ubiquitin protein ligase activity)	GO:0000790 (chromatin), GO:0031618 (pericentric heterochromatin), GO:0033503 (HULC complex)	0.30137	0.122112	73	303	TRUE
Candida_albicans	DUP	Ca22chr5A_C_albicans_SC5314	39266	40126	C5_00230C_A		SLX1	0.172554		OG0005235	1	2	Ortholog(s) have 5'-flap endonuclease activity, role in DNA-dependent DNA replication and Slx1-Slx4 complex localization	GO:0006261 (DNA-dependent DNA replication), GO:0006281 (DNA repair)	GO:0017108 (5'-flap endonuclease activity)	GO:0033557 (Slx1-Slx4 complex)	0.315068	0.118812	73	303	TRUE
Candida_albicans	DUP	Ca22chr5A_C_albicans_SC5314	40891	42570	C5_00240W_A	SKN7	SKN7	0.172554		OG0002841	1	2	Putative homolog of S. cerevisiae Skn7p, which is predicted to be a response regulator protein in a phosphorelay signal transduction pathway; required for normal hydrogen peroxide resistance	GO:0000160 (phosphorelay signal transduction system), GO:0000304 (response to singlet oxygen), GO:0006355 (regulation of transcription, DNA-templated), GO:0006368 (transcription elongation from RNA polymerase II promoter), GO:0008361 (regulation of cell size), GO:0009267 (cellular response to starvation), GO:0030447 (filamentous growth), GO:0034599 (cellular response to oxidative stress), GO:0036…	GO:0000156 (phosphorelay response regulator activity), GO:0000978 (RNA polymerase II cis-regulatory region sequence-specific DNA binding), GO:0001228 (DNA-binding transcription activator activity, RNA polymerase II-specific), GO:0003700 (DNA-binding transcription factor activity), GO:0043565 (sequence-specific DNA binding)	GO:0000790 (chromatin), GO:0005634 (nucleus), GO:0005829 (cytosol), GO:0042025 (host cell nucleus), GO:0090575 (RNA polymerase II transcription regulator complex)	0.315068	0.118812	73	303	TRUE
Candida_albicans	DUP	Ca22chr5A_C_albicans_SC5314	42567	43190	C5_00250C_A		BER1	0.172554		OG0001225	1	2	Protein with a predicted role in microtubule-related processes; Spider biofilm induced	GO:0007017 (microtubule-based process)	GO:0003674 (molecular_function)	GO:0005575 (cellular_component)	0.315068	0.118812	73	303	TRUE
Candida_albicans	DUP	Ca22chr5A_C_albicans_SC5314	43421	44635	C5_00260W_A		PRS1	0.172554		OG0002570	1	2	Ortholog(s) have ribose phosphate diphosphokinase activity and role in 5-phosphoribose 1-diphosphate biosynthetic process, cytokinesis, fungal-type cell wall organization	GO:0000910 (cytokinesis), GO:0006015 (5-phosphoribose 1-diphosphate biosynthetic process), GO:0009116 (nucleoside metabolic process), GO:0009156 (ribonucleoside monophosphate biosynthetic process), GO:0009165 (nucleotide biosynthetic process), GO:0031505 (fungal-type cell wall organization), GO:0044249 (cellular biosynthetic process)	GO:0000287 (magnesium ion binding), GO:0004749 (ribose phosphate diphosphokinase activity)	GO:0002189 (ribose phosphate diphosphokinase complex), GO:0005737 (cytoplasm), GO:0010494 (cytoplasmic stress granule)	0.315068	0.118812	73	303	TRUE
Candida_albicans	DUP	Ca22chr5A_C_albicans_SC5314	45823	46218	C5_00270W_A	PGA14	YNL190W	0.172554		OG0005067	1	2	Putative GPI-anchored protein; induced during cell wall regeneration; regulated by Ssn6p	GO:0042631 (cellular response to water deprivation)	GO:0003674 (molecular_function)	GO:0009277 (fungal-type cell wall), GO:0009986 (cell surface)	0.315068	0.118812	73	303	TRUE
Candida_albicans	DUP	Ca22chr5A_C_albicans_SC5314	46404	47366	C5_00280C_A		NUC1	0.172554		OG0003391	1	1	Major mitochondrial nuclease; has RNAse and DNA endo- and exonucleolytic activities; roles in mitochondrial recombination, apoptosis and maintenance of polyploidy; Spider biofilm repressed	GO:0006308 (DNA catabolic process), GO:0006309 (apoptotic DNA fragmentation), GO:0006310 (DNA recombination), GO:0006401 (RNA catabolic process), GO:0006915 (apoptotic process), GO:0051607 (defense response to virus)	GO:0000014 (single-stranded DNA endodeoxyribonuclease activity), GO:0003676 (nucleic acid binding), GO:0004520 (endodeoxyribonuclease activity), GO:0004521 (endoribonuclease activity), GO:0004529 (exodeoxyribonuclease activity), GO:0004540 (ribonuclease activity), GO:0016787 (hydrolase activity), GO:0046872 (metal ion binding)	GO:0005634 (nucleus), GO:0005739 (mitochondrion), GO:0005743 (mitochondrial inner membrane), GO:0005829 (cytosol)	0.315068	0.118812	73	303	TRUE
Candida_albicans	DUP	Ca22chr5A_C_albicans_SC5314	47854	48873	C5_00290W_A	DUS4	DUS4	0.172554		OG0001689	1	1	Ortholog(s) have tRNA dihydrouridine synthase activity and role in tRNA modification	GO:0006400 (tRNA modification), GO:0008033 (tRNA processing)	GO:0003824 (catalytic activity), GO:0017150 (tRNA dihydrouridine synthase activity), GO:0050660 (flavin adenine dinucleotide binding)	GO:0005575 (cellular_component)	0.315068	0.118812	73	303	TRUE
Candida_albicans	DUP	Ca22chr4A_C_albicans_SC5314	51516	52568	C4_00340W_A	PTC7	PTC7	0.170958		OG0003254	1	1	Protein phosphatase, type 2C; has S/T phosphatase activity, Mn2+/Mg2+ dependent; predicted membrane-spanning segment and mitochondrion-targeting signal	GO:0006470 (protein dephosphorylation)	GO:0004721 (phosphoprotein phosphatase activity), GO:0004722 (protein serine/threonine phosphatase activity), GO:0016791 (phosphatase activity)	GO:0005635 (nuclear envelope), GO:0005739 (mitochondrion), GO:0005740 (mitochondrial envelope)	0.328767	0.115512	73	303	TRUE
Candida_albicans	DUP	Ca22chr5A_C_albicans_SC5314	30720	32849	C5_00200C_A	BDF1	BDF1	0.170433		OG0003696	1	1	Essential chromatin-binding bromodomain protein; repressed upon adherence to polystyrene; reduced mRNA abundance detected in null mutant; macrophage/pseudohyphal-repressed	GO:0006281 (DNA repair), GO:0006338 (chromatin remodeling), GO:0009301 (snRNA transcription), GO:0031452 (negative regulation of heterochromatin assembly), GO:0031938 (regulation of chromatin silencing at telomere), GO:0033696 (negative regulation of extent of heterochromatin assembly), GO:0090054 (regulation of silent mating-type cassette heterochromatin assembly), GO:1900051 (positive regulatio…	GO:0001094 (TFIID-class transcription factor complex binding), GO:0003682 (chromatin binding), GO:0005515 (protein binding), GO:0031493 (nucleosomal histone binding), GO:0070577 (lysine-acetylated histone binding)	GO:0000790 (chromatin), GO:0000812 (Swr1 complex)	0.30137	0.118812	73	303	TRUE
Candida_albicans	DUP	Ca22chr3A_C_albicans_SC5314	1453205	1453747	C3_06340W_A	HNT2	HNT2	0.169047		OG0000303	1	1	Putative dinucleoside triphosphate hydrolase; induced upon low-level peroxide stress	GO:0009164 (nucleoside catabolic process), GO:0015964 (diadenosine triphosphate catabolic process)	GO:0003824 (catalytic activity), GO:0004081 (bis(5'-nucleosyl)-tetraphosphatase (asymmetrical) activity), GO:0016787 (hydrolase activity), GO:0017111 (nucleoside-triphosphatase activity)	GO:0005575 (cellular_component)	0.315068	0.115512	73	303	TRUE
Candida_albicans	DUP	Ca22chr3A_C_albicans_SC5314	1453866	1454657	C3_06350W_A		MED6	0.169047		OG0000319	1	1	Ortholog(s) have transcription coactivator activity, role in RNA polymerase II preinitiation complex assembly, positive regulation of transcription by RNA polymerase II and core mediator complex localization	GO:0006357 (regulation of transcription by RNA polymerase II), GO:0045944 (positive regulation of transcription by RNA polymerase II), GO:0051123 (RNA polymerase II preinitiation complex assembly)	GO:0003712 (transcription coregulator activity), GO:0003713 (transcription coactivator activity)	GO:0016592 (mediator complex), GO:0070847 (core mediator complex)	0.315068	0.115512	73	303	TRUE
Candida_albicans	DUP	Ca22chr1A_C_albicans_SC5314	3162712	3164187	C1_14360C_A	WSC4	WSC4	0.169036		OG0003458	1	1	Putative cell wall integrity and stress response subunit 4 precursor; transcription is specific to white cell type	GO:0006612 (protein targeting to membrane), GO:0009408 (response to heat), GO:0045047 (protein targeting to ER)	GO:0008320 (protein transmembrane transporter activity)	GO:0005789 (endoplasmic reticulum membrane)	0.342466	0.112211	73	303	TRUE
Candida_albicans	DUP	Ca22chr6A_C_albicans_SC5314	1028580	1031093	C6_04650W_A			0.168272		OG0001213	2	1	Has domain(s) with predicted peptidase activity and role in proteolysis	GO:0006508 (proteolysis)	GO:0008233 (peptidase activity), GO:0008235 (metalloexopeptidase activity)	GO:0005575 (cellular_component)	0.369863	0.108911	73	303	TRUE
Candida_albicans	DUP	Ca22chr5A_C_albicans_SC5314	19011	20093	C5_00170W_A			0.16701		OG0004659	1	1	Protein with predicted hydrolase domains; similar to a universal stress protein family protein; possibly essential, disruptants not obtained by UAU1 method; Spider biofilm repressed	GO:0006950 (response to stress)	GO:0003674 (molecular_function)	GO:0005575 (cellular_component)	0.30137	0.115512	73	303	TRUE
Candida_albicans	DUP	Ca22chr5A_C_albicans_SC5314	21297	23504	C5_00180W_A	AFL1	VIP1	0.16701		OG0001804	1	1	Ortholog(s) have 2 iron, 2 sulfur cluster binding, diphosphoinositol-pentakisphosphate kinase activity and inositol 1,5-bisdiphosphate 2,3,4,6-tetrakisphosphate 1-diphosphatase activity, more	GO:0006020 (inositol metabolic process), GO:0032888 (regulation of mitotic spindle elongation), GO:0032958 (inositol phosphate biosynthetic process), GO:0051516 (regulation of bipolar cell growth), GO:0070507 (regulation of microtubule cytoskeleton organization), GO:1901673 (regulation of mitotic spindle assembly)	GO:0000828 (inositol hexakisphosphate kinase activity), GO:0000829 (inositol heptakisphosphate kinase activity), GO:0000830 (inositol hexakisphosphate 4-kinase activity), GO:0000831 (inositol hexakisphosphate 6-kinase activity), GO:0003993 (acid phosphatase activity), GO:0033857 (diphosphoinositol-pentakisphosphate kinase activity), GO:0051537 (2 iron, 2 sulfur cluster binding), GO:0052723 (inosi…	GO:0005575 (cellular_component)	0.30137	0.115512	73	303	TRUE
Candida_albicans	DUP	Ca22chr5A_C_albicans_SC5314	36656	39271	C5_00220W_A	ROT2	ROT2	0.16701		OG0003093	1	1	Alpha-glucosidase II, catalytic subunit, required for N-linked protein glycosylation and normal cell wall synthesis; alkaline downregulated	GO:0005975 (carbohydrate metabolic process), GO:0006491 (N-glycan processing), GO:0030447 (filamentous growth), GO:0044182 (filamentous growth of a population of unicellular organisms), GO:0051278 (fungal-type cell wall polysaccharide biosynthetic process), GO:0052559 (induction by symbiont of host immune response), GO:0070880 (fungal-type cell wall beta-glucan biosynthetic process)	GO:0003824 (catalytic activity), GO:0004553 (hydrolase activity, hydrolyzing O-glycosyl compounds), GO:0004558 (alpha-1,4-glucosidase activity), GO:0030246 (carbohydrate binding), GO:0033919 (glucan 1,3-alpha-glucosidase activity)	GO:0005788 (endoplasmic reticulum lumen), GO:0017177 (glucosidase II complex)	0.30137	0.115512	73	303	TRUE
Candida_albicans	DUP	Ca22chr5A_C_albicans_SC5314	48904	53010	C5_00300C_A	SMC4	SMC4	0.16701		OG0000960	1	1	Ortholog(s) have ATPase activity, DNA/DNA annealing activity, chromatin binding, double-stranded DNA binding, single-stranded DNA binding activity	GO:0000070 (mitotic sister chromatid segregation), GO:0007076 (mitotic chromosome condensation), GO:0051276 (chromosome organization), GO:0070058 (tRNA gene clustering), GO:0070550 (rDNA condensation)	GO:0003682 (chromatin binding), GO:0003690 (double-stranded DNA binding), GO:0003697 (single-stranded DNA binding), GO:0005515 (protein binding), GO:0005524 (ATP binding), GO:0016887 (ATP hydrolysis activity), GO:1990814 (DNA/DNA annealing activity)	GO:0000790 (chromatin), GO:0000799 (condensin complex), GO:0005634 (nucleus), GO:0005694 (chromosome), GO:0005737 (cytoplasm)	0.30137	0.115512	73	303	TRUE
Candida_albicans	DUP	Ca22chr5A_C_albicans_SC5314	53247	53780	C5_00310C_A			0.16701		OG0004280	1	1	Protein with a fungal RNA polymerase I subunit RPA14 domain; proposed to play a role in the recruitment of pol I to the promoter; Hap43-induced gene	GO:0008150 (biological_process)	GO:0003674 (molecular_function)	GO:0005575 (cellular_component)	0.30137	0.115512	73	303	TRUE
Candida_albicans	DUP	Ca22chr5A_C_albicans_SC5314	54029	54322	C5_00320W_A		MRX14	0.16701		OG0004235	1	1	Has domain(s) with predicted structural constituent of ribosome activity, role in translation and ribosome localization	GO:0006412 (translation)	GO:0003735 (structural constituent of ribosome)	GO:0005840 (ribosome)	0.30137	0.115512	73	303	TRUE
Candida_albicans	DUP	Ca22chr5A_C_albicans_SC5314	54415	63318	C5_00330C_A		CSF1	0.16701		OG0003510	1	1	Ortholog(s) have role in fermentation, protein maturation	GO:0006113 (fermentation), GO:0051604 (protein maturation)	GO:0003674 (molecular_function)	GO:0005575 (cellular_component), GO:0016021 (integral component of membrane)	0.30137	0.115512	73	303	TRUE
Candida_albicans	DUP	Ca22chr5A_C_albicans_SC5314	63667	64644	C5_00340W_A	EIP1		0.16701		OG0003874	1	1	Probable securin that interacts with and regulates cohesin protease (separase) Esp1p to ensure chromatid separation during anaphase; Spider biofilm repressed	GO:0000070 (mitotic sister chromatid segregation), GO:0032888 (regulation of mitotic spindle elongation), GO:0060236 (regulation of mitotic spindle organization)	GO:0003674 (molecular_function)	GO:0005575 (cellular_component)	0.30137	0.115512	73	303	TRUE
Candida_albicans	DUP	Ca22chr5A_C_albicans_SC5314	64733	66052	C5_00350C_A		XDJ1	0.16701		OG0003594	1	1	Putative DnaJ-like chaperone; Hap43-repressed gene	GO:0006457 (protein folding), GO:0009408 (response to heat), GO:0030150 (protein import into mitochondrial matrix)	GO:0001671 (ATPase activator activity), GO:0005524 (ATP binding), GO:0030544 (Hsp70 protein binding), GO:0031072 (heat shock protein binding), GO:0051082 (unfolded protein binding)	GO:0031307 (integral component of mitochondrial outer membrane)	0.30137	0.115512	73	303	TRUE
Candida_albicans	DUP	Ca22chr5A_C_albicans_SC5314	67605	68261	C5_00370W_A	COF1	COF1	0.16701		OG0003942	1	1	Putative cofilin; macrophage-induced protein; protein present in exponential and stationary-phase yeast cells, but higher amounts in stationary phase	GO:0006897 (endocytosis), GO:0007015 (actin filament organization), GO:0030042 (actin filament depolymerization), GO:0043001 (Golgi to plasma membrane protein transport), GO:0045010 (actin nucleation), GO:0051014 (actin filament severing), GO:0071846 (actin filament debranching), GO:1903475 (mitotic actomyosin contractile ring assembly), GO:1904530 (negative regulation of actin filament binding)	GO:0003779 (actin binding), GO:0003785 (actin monomer binding), GO:0051015 (actin filament binding)	GO:0015629 (actin cytoskeleton), GO:0030479 (actin cortical patch), GO:0031097 (medial cortex), GO:0110085 (mitotic actomyosin contractile ring)	0.30137	0.115512	73	303	TRUE
Candida_albicans	DUP	Ca22chr5A_C_albicans_SC5314	69038	71404	C5_00380W_A			0.16701		OG0004306	1	1	Has domain(s) with predicted DNA binding activity	GO:0008150 (biological_process)	GO:0003677 (DNA binding)	GO:0005575 (cellular_component)	0.30137	0.115512	73	303	TRUE
Candida_albicans	DUP	Ca22chr7A_C_albicans_SC5314	812904	814979	C7_03660C_A		YHR020W	0.166812		OG0002184	1	1	Protein with similarity to amino acid-tRNA ligase; stationary phase enriched protein; GlcNAc-induced protein	GO:0006418 (tRNA aminoacylation for protein translation), GO:0006433 (prolyl-tRNA aminoacylation)	GO:0000166 (nucleotide binding), GO:0002161 (aminoacyl-tRNA editing activity), GO:0004812 (aminoacyl-tRNA ligase activity), GO:0004827 (proline-tRNA ligase activity), GO:0005524 (ATP binding)	GO:0005737 (cytoplasm)	0.356164	0.108911	73	303	TRUE
Candida_albicans	DUP	Ca22chr3A_C_albicans_SC5314	1452363	1452953	C3_06330W_A	TSA1B		0.165485		OG0000228	1	1	Putative peroxidase; orf19.7398.1 is contig-truncated fragment of gene identical to TSA1; Tsa1p and Tsa1Bp role under oxidative/reductive stress, hyphal cell wall formation; in hyphal nucleus, cell wall; yeast-form nucleus, cytoplasm	GO:0031505 (fungal-type cell wall organization), GO:0033554 (cellular response to stress), GO:0034599 (cellular response to oxidative stress), GO:0036091 (positive regulation of transcription from RNA polymerase II promoter in response to oxidative stress), GO:0036170 (filamentous growth of a population of unicellular organisms in response to starvation), GO:0036171 (filamentous growth of a popul…	GO:0004601 (peroxidase activity), GO:0008379 (thioredoxin peroxidase activity), GO:0016209 (antioxidant activity), GO:0016491 (oxidoreductase activity), GO:0051082 (unfolded protein binding), GO:0051920 (peroxiredoxin activity)	GO:0005634 (nucleus), GO:0005737 (cytoplasm), GO:0030446 (hyphal cell wall)	0.315068	0.112211	73	303	TRUE
Candida_albicans	DUP	Ca22chr4A_C_albicans_SC5314	50924	51205	C4_00330C_A		TIM11	0.165485		OG0003228	1	1	Ortholog(s) have proton-transporting ATP synthase activity, rotational mechanism, structural molecule activity and role in ATP synthesis coupled proton transport, cristae formation, protein-containing complex assembly	GO:0015986 (ATP synthesis coupled proton transport), GO:0042407 (cristae formation), GO:0065003 (protein-containing complex assembly)	GO:0005198 (structural molecule activity), GO:0015078 (proton transmembrane transporter activity), GO:0046933 (proton-transporting ATP synthase activity, rotational mechanism)	GO:0000276 (mitochondrial proton-transporting ATP synthase complex, coupling factor F(o))	0.315068	0.112211	73	303	TRUE
Candida_albicans	DUP	Ca22chr4A_C_albicans_SC5314	52677	54014	C4_00350W_A	PEP7	PEP7	0.165485		OG0001952	1	1	Vesicle transport protein; acts in endosomal transport; roles in metal ion resistance, virulence, adhesion, hyphal growth, chlamydospore formation; similar to S. cerevisiae Pep7p	GO:0000011 (vacuole inheritance), GO:0001410 (chlamydospore formation), GO:0006895 (Golgi to endosome transport), GO:0006896 (Golgi to vacuole transport), GO:0006904 (vesicle docking involved in exocytosis), GO:0006906 (vesicle fusion), GO:0007034 (vacuolar transport), GO:0009267 (cellular response to starvation), GO:0009306 (protein secretion), GO:0030447 (filamentous growth), GO:0036170 (filame…	GO:0032266 (phosphatidylinositol-3-phosphate binding), GO:0046872 (metal ion binding)	GO:0005737 (cytoplasm), GO:0010009 (cytoplasmic side of endosome membrane)	0.315068	0.112211	73	303	TRUE
Candida_albicans	DUP	Ca22chr4A_C_albicans_SC5314	54076	55311	C4_00360C_A	RCH1	RCH1	0.165485		OG0000569	1	2	Plasma membrane protein; involved in regulation of cytosolic calcium homeostasis; null mutation confers sensitivity to calcium and resistance to azoles and terbinafine; rat catheter biofilm induced	GO:0051481 (negative regulation of cytosolic calcium ion concentration), GO:0070509 (calcium ion import)	GO:0003674 (molecular_function)	GO:0005886 (plasma membrane), GO:0005935 (cellular bud neck)	0.315068	0.112211	73	303	TRUE
Candida_albicans	DUP	Ca22chr7A_C_albicans_SC5314	842328	842942	C7_03800W_A		RER1	0.165264		OG0004150	1	1	Ortholog(s) have role in protein retention in ER lumen, retrograde vesicle-mediated transport, Golgi to endoplasmic reticulum	GO:0006621 (protein retention in ER lumen), GO:0006890 (retrograde vesicle-mediated transport, Golgi to endoplasmic reticulum)	GO:0003674 (molecular_function)	GO:0000324 (fungal-type vacuole), GO:0005794 (Golgi apparatus), GO:0016021 (integral component of membrane), GO:0030134 (COPII-coated ER to Golgi transport vesicle), GO:0030137 (COPI-coated vesicle), GO:0031985 (Golgi cisterna)	0.342466	0.108911	73	303	TRUE
Candida_albicans	DUP	Ca22chr7A_C_albicans_SC5314	846800	847324	C7_03820C_A			0.165264		OG0005535	1	1	Ortholog of C. dubliniensis CD36 : Cd36_73480, Pichia stipitis Pignal : PICST_30727, Candida tropicalis NEW ASSEMBLY : CTRG1_05165 and Candida tropicalis MYA-3404 : CTRG_05165	GO:0008150 (biological_process)	GO:0003674 (molecular_function)	GO:0005575 (cellular_component)	0.342466	0.108911	73	303	TRUE
Candida_albicans	DUP	Ca22chr7A_C_albicans_SC5314	847595	848101	C7_03830C_A		YBR137W	0.165264		OG0002383	1	1	Ortholog(s) have role in posttranslational protein targeting to endoplasmic reticulum membrane and TRC complex, cytoplasm localization	GO:0006620 (posttranslational protein targeting to endoplasmic reticulum membrane)	GO:0003674 (molecular_function)	GO:0005737 (cytoplasm), GO:0072380 (TRC complex)	0.342466	0.108911	73	303	TRUE
Candida_albicans	DUP	Ca22chr7A_C_albicans_SC5314	848744	849739	C7_03840W_A		CAF40	0.165264		OG0001001	1	1	CCR4-NOT complex component; involved in controlling mRNA initiation, elongation and degradation; rat catheter biofilm induced	GO:0000289 (nuclear-transcribed mRNA poly(A) tail shortening), GO:0006402 (mRNA catabolic process), GO:0032968 (positive regulation of transcription elongation from RNA polymerase II promoter)	GO:0003674 (molecular_function)	GO:0030014 (CCR4-NOT complex), GO:0030015 (CCR4-NOT core complex)	0.342466	0.108911	73	303	TRUE
Candida_albicans	DUP	Ca22chr7A_C_albicans_SC5314	904199	907276	C7_04200C_A		LOS1	0.165264		OG0003151	1	1	Putative exportin, member of the Exportin-T family; flow model biofilm repressed	GO:0006409 (tRNA export from nucleus), GO:0071528 (tRNA re-export from nucleus)	GO:0000049 (tRNA binding), GO:0008536 (small GTPase binding), GO:0031267 (small GTPase binding)	GO:0005737 (cytoplasm), GO:0016363 (nuclear matrix)	0.342466	0.108911	73	303	TRUE
Candida_albicans	DUP	Ca22chr7A_C_albicans_SC5314	907552	908649	C7_04210C_A			0.165264		OG0004020	1	1	Protein similar to Aspergillus CYSK O-acetylserine sulfhydrylase, suggesting that C. albicans uses an O-acetyl-serine (OAS) pathway of sulfur assimilation; upregulated in biofilm; protein level decreases in stationary phase cultures	GO:0006520 (cellular amino acid metabolic process), GO:0006535 (cysteine biosynthetic process from serine), GO:0008652 (cellular amino acid biosynthetic process)	GO:0004124 (cysteine synthase activity), GO:0030170 (pyridoxal phosphate binding)	GO:0005575 (cellular_component)	0.342466	0.108911	73	303	TRUE
Candida_albicans	DUP	Ca22chr5A_C_albicans_SC5314	23548	29661	C5_00190C_A	FAS1	FAS1	0.164835		OG0002440	1	1	Beta subunit of fatty-acid synthase; multifunctional enzyme; Hap43, fluconazole-induced; amphotericin B, caspofungin repressed; macrophage/pseudohyphal-induced; flow model and Spider biofilm repressed	GO:0006633 (fatty acid biosynthetic process), GO:0035690 (cellular response to drug), GO:0042759 (long-chain fatty acid biosynthetic process)	GO:0003824 (catalytic activity), GO:0004312 (fatty acid synthase activity), GO:0004313 ([acyl-carrier-protein] S-acetyltransferase activity), GO:0004314 ([acyl-carrier-protein] S-malonyltransferase activity), GO:0004317 (3-hydroxypalmitoyl-[acyl-carrier-protein] dehydratase activity), GO:0004318 (enoyl-[acyl-carrier-protein] reductase (NADH) activity), GO:0004319 (enoyl-[acyl-carrier-protein] red…	GO:0005811 (lipid droplet), GO:0005829 (cytosol), GO:0005835 (fatty acid synthase complex)	0.287671	0.115512	73	303	TRUE
Candida_albicans	DUP	Ca22chr4A_C_albicans_SC5314	48304	49311	C4_00310C_A	MNN10	MNN10	0.163533		OG0001588	1	2	Alpha-1,6-mannosyltransferase involved in biosynthesis and organization of cell wall polysaccharides	GO:0000032 (cell wall mannoprotein biosynthetic process), GO:0000917 (division septum assembly), GO:0006487 (protein N-linked glycosylation)	GO:0000009 (alpha-1,6-mannosyltransferase activity), GO:0016757 (glycosyltransferase activity)	GO:0000136 (mannan polymerase complex), GO:0016021 (integral component of membrane)	0.30137	0.112211	73	303	TRUE
Candida_albicans	DUP	Ca22chr4A_C_albicans_SC5314	56577	58400	C4_00370W_A	HOF1	HOF1	0.161868		OG0005202	1	1	Protein involved in cytokinesis and DNA damage response; interacts genetically with Rad53p-dependent checkpoint; mutant is viable	GO:0000281 (mitotic cytokinesis), GO:0006281 (DNA repair), GO:0031671 (primary cell septum biogenesis), GO:0061166 (endoplasmic reticulum polarization), GO:0070887 (cellular response to chemical stimulus), GO:0072583 (clathrin-dependent endocytosis), GO:0072741 (protein localization to cell division site), GO:0090339 (negative regulation of formin-nucleated actin cable assembly), GO:0140281 (posi…	GO:0005515 (protein binding), GO:0005543 (phospholipid binding), GO:0008092 (cytoskeletal protein binding), GO:0032038 (myosin II heavy chain binding), GO:0044877 (protein-containing complex binding), GO:0106006 (cytoskeletal protein-membrane anchor activity)	GO:0000142 (cellular bud neck contractile ring), GO:0000144 (cellular bud neck septin ring), GO:0005737 (cytoplasm), GO:0005886 (plasma membrane), GO:0005935 (cellular bud neck), GO:0005938 (cell cortex), GO:0030427 (site of polarized growth), GO:0030479 (actin cortical patch), GO:0032153 (cell division site), GO:0032178 (medial membrane band), GO:0043332 (mating projection tip), GO:0044697 (HICS…	0.315068	0.108911	73	303	TRUE
Candida_albicans	DUP	Ca22chr4A_C_albicans_SC5314	58581	59564	C4_00380W_A		ARA2	0.161868		OG0004749	1	1	Ortholog(s) have D-arabinose 1-dehydrogenase [NAD(P)+] activity and role in dehydro-D-arabinono-1,4-lactone biosynthetic process	GO:0070485 (dehydro-D-arabinono-1,4-lactone biosynthetic process)	GO:0016491 (oxidoreductase activity), GO:0045290 (D-arabinose 1-dehydrogenase [NAD(P)+] activity), GO:0047834 (D-threo-aldose 1-dehydrogenase activity)	GO:0005575 (cellular_component)	0.315068	0.108911	73	303	TRUE
Candida_albicans	DUP	Ca22chr4A_C_albicans_SC5314	59710	60150	C4_00390W_A		SUB1	0.161868		OG0004434	1	1	Ortholog(s) have chromatin binding activity	GO:0006303 (double-strand break repair via nonhomologous end joining), GO:0006355 (regulation of transcription, DNA-templated), GO:0006369 (termination of RNA polymerase II transcription), GO:0006972 (hyperosmotic response), GO:0007329 (positive regulation of transcription from RNA polymerase II promoter by pheromones), GO:0032968 (positive regulation of transcription elongation from RNA polymera…	GO:0003677 (DNA binding), GO:0003682 (chromatin binding), GO:0003713 (transcription coactivator activity)	GO:0005634 (nucleus)	0.315068	0.108911	73	303	TRUE
Candida_albicans	DUP	Ca22chr4A_C_albicans_SC5314	60939	63332	C4_00400W_A	MNR2	MNR2	0.161868		OG0001440	1	3	Putative ion transporter; fungal-specific (no human or murine homolog)	GO:0010961 (cellular magnesium ion homeostasis), GO:0030001 (metal ion transport), GO:0055085 (transmembrane transport), GO:1903830 (magnesium ion transmembrane transport)	GO:0015095 (magnesium ion transmembrane transporter activity), GO:0046873 (metal ion transmembrane transporter activity)	GO:0000329 (fungal-type vacuole membrane), GO:0016020 (membrane), GO:1990816 (vacuole-mitochondrion membrane contact site)	0.315068	0.108911	73	303	TRUE
Candida_albicans	DUP	Ca22chr4A_C_albicans_SC5314	63553	64113	C4_00410W_A			0.161868		OG0001382	1	2	Protein with B-cell receptor-associated protein 31-like domain; membrane-localized protein	GO:0006886 (intracellular protein transport)	GO:0003674 (molecular_function)	GO:0005783 (endoplasmic reticulum), GO:0005886 (plasma membrane), GO:0016021 (integral component of membrane)	0.315068	0.108911	73	303	TRUE
Candida_albicans	DUP	Ca22chr7A_C_albicans_SC5314	924629	926377	C7_04240C_A		ROY1	0.161868		OG0002756	1	1	Putative GTPase inhibitor; predicted role in endocytosis, protein targeting to vacuole; rat catheter biofilm repressed	GO:0006623 (protein targeting to vacuole), GO:0006897 (endocytosis), GO:0034260 (negative regulation of GTPase activity)	GO:0005095 (GTPase inhibitor activity), GO:0005515 (protein binding)	GO:0005575 (cellular_component)	0.315068	0.108911	73	303	TRUE
Candida_albicans	DUP	Ca22chr4A_C_albicans_SC5314	45136	48099	C4_00300C_A	SWI1	SWI1	0.16		OG0003125	1	1	Protein involved in transcription regulation; ortholog of S. cerevisiae Swi1p, which is a subunit of the SWI/SNF chromatin remodeling complex; interacts with Snf2p; SWI/SNF complex is essential for hyphal growth and virulence	GO:0000436 (carbon catabolite activation of transcription from RNA polymerase II promoter), GO:0006261 (DNA-dependent DNA replication), GO:0006355 (regulation of transcription, DNA-templated), GO:0006357 (regulation of transcription by RNA polymerase II), GO:0007155 (cell adhesion), GO:0030447 (filamentous growth), GO:0031496 (positive regulation of mating type switching), GO:0035690 (cellular re…	GO:0001102 (RNA polymerase II-specific DNA-binding transcription factor binding), GO:0003677 (DNA binding), GO:0015616 (DNA translocase activity)	GO:0005634 (nucleus), GO:0016514 (SWI/SNF complex)	0.30137	0.108911	73	303	TRUE
Candida_albicans	DUP	Ca22chr6A_C_albicans_SC5314	1003604	1005055	C6_04510C_A			0.159867		OG0003802	1	1	Has domain(s) with predicted ATP binding, ligase activity, forming carbon-nitrogen bonds activity, role in tRNA processing and cytoplasm localization	GO:0008033 (tRNA processing)	GO:0000166 (nucleotide binding), GO:0005524 (ATP binding), GO:0016879 (ligase activity, forming carbon-nitrogen bonds)	GO:0005737 (cytoplasm)	0.328767	0.105611	73	303	TRUE
Candida_albicans	DUP	Ca22chr7A_C_albicans_SC5314	843505	846696	C7_03810W_A	SLA2	SLA2	0.159867		OG0003538	1	1	Actin binding protein with roles in growth control and morphogenesis; required for alkaline pH-induced hyphal formation; localized to actin patches; rat catheter biofilm repressed	GO:0000086 (G2/M transition of mitotic cell cycle), GO:0000147 (actin cortical patch assembly), GO:0006897 (endocytosis), GO:0007015 (actin filament organization), GO:0030447 (filamentous growth), GO:0030448 (hyphal growth), GO:0034316 (negative regulation of Arp2/3 complex-mediated actin nucleation), GO:0044182 (filamentous growth of a population of unicellular organisms), GO:0051666 (actin cort…	GO:0003779 (actin binding), GO:0005543 (phospholipid binding), GO:0030276 (clathrin binding), GO:0030674 (protein-macromolecule adaptor activity)	GO:0000131 (incipient cellular bud site), GO:0030479 (actin cortical patch)	0.328767	0.105611	73	303	TRUE
Candida_albicans	DUP	Ca22chr7A_C_albicans_SC5314	874326	875177	C7_04020C_A	PRE5	PRE5	0.159867		OG0002120	1	1	Alpha6 subunit of the 20S proteasome; regulated by Gcn4; induced in response to amino acid starvation (3-AT); Spider biofilm repressed	GO:0006511 (ubiquitin-dependent protein catabolic process), GO:0010499 (proteasomal ubiquitin-independent protein catabolic process), GO:0043161 (proteasome-mediated ubiquitin-dependent protein catabolic process), GO:0051603 (proteolysis involved in cellular protein catabolic process)	GO:0004175 (endopeptidase activity), GO:0004298 (threonine-type endopeptidase activity)	GO:0005839 (proteasome core complex), GO:0019773 (proteasome core complex, alpha-subunit complex), GO:0034515 (proteasome storage granule)	0.328767	0.105611	73	303	TRUE
Candida_albicans	DUP	Ca22chr7A_C_albicans_SC5314	897141	898802	C7_04160W_A			0.159867		OG0000023	1	2	Protein of allantoate permease family; fungal-specific (no human or murine homolog); Hap43p-repressed gene	GO:0006820 (anion transport), GO:0055085 (transmembrane transport)	GO:0015296 (anion:cation symporter activity), GO:0022857 (transmembrane transporter activity)	GO:0016020 (membrane)	0.328767	0.105611	73	303	TRUE
Candida_albicans	DUP	Ca22chr7A_C_albicans_SC5314	898905	899724	C7_04170W_A			0.159867		OG0004357	1	1	Protein with a tubulin binding cofactor C domain; flow model biofilm induced	GO:0000902 (cell morphogenesis), GO:0007023 (post-chaperonin tubulin folding pathway), GO:0008150 (biological_process)	GO:0003674 (molecular_function)	GO:0005575 (cellular_component)	0.328767	0.105611	73	303	TRUE
Candida_albicans	DUP	Ca22chr7A_C_albicans_SC5314	900072	902312	C7_04180W_A	FAA2-3		0.159867		OG0000012	1	1	Predicted acyl CoA synthetase	GO:0008152 (metabolic process)	GO:0003824 (catalytic activity)	GO:0005575 (cellular_component)	0.328767	0.105611	73	303	TRUE
Candida_albicans	DUP	Ca22chr7A_C_albicans_SC5314	902362	904020	C7_04190C_A	UTP18	UTP18	0.159867		OG0003143	1	1	Putative U3 snoRNA-associated protein; Hap43-induced; repressed in core stress response; physically interacts with TAP-tagged Nop1	GO:0000447 (endonucleolytic cleavage in ITS1 to separate SSU-rRNA from 5.8S rRNA and LSU-rRNA from tricistronic rRNA transcript (SSU-rRNA, 5.8S rRNA, LSU-rRNA)), GO:0000472 (endonucleolytic cleavage to generate mature 5'-end of SSU-rRNA from (SSU-rRNA, 5.8S rRNA, LSU-rRNA)), GO:0000480 (endonucleolytic cleavage in 5'-ETS of tricistronic rRNA transcript (SSU-rRNA, 5.8S rRNA, LSU-rRNA))	GO:0003674 (molecular_function), GO:0005515 (protein binding)	GO:0005730 (nucleolus), GO:0032040 (small-subunit processome), GO:0034388 (Pwp2p-containing subcomplex of 90S preribosome)	0.328767	0.105611	73	303	TRUE
Candida_albicans	DUP	Ca22chr4A_C_albicans_SC5314	27530	27943	C4_00170W_A		DIF1	0.15641		OG0001310	1	1	Ortholog of S. cerevisiae Dif1; which regulates nuclear localization of Rnr2 and Rnr4; colony morphology-related gene regulation by Ssn6; induced in cyr1 mutant; Spider biofilm induced	GO:0008150 (biological_process)	GO:0003674 (molecular_function)	GO:0005575 (cellular_component)	0.30137	0.105611	73	303	TRUE
Candida_albicans	DUP	Ca22chr4A_C_albicans_SC5314	28147	29691	C4_00180W_A	ECM7	ECM7	0.15641		OG0001043	1	1	Protein involved in control of calcium homeostasis and oxidative stress response; mutants show defects in hyphal growth	GO:0006816 (calcium ion transport), GO:0030448 (hyphal growth), GO:0055074 (calcium ion homeostasis), GO:1900409 (positive regulation of cellular response to oxidative stress)	GO:0003674 (molecular_function)	GO:0005886 (plasma membrane)	0.30137	0.105611	73	303	TRUE
Candida_albicans	DUP	Ca22chr5A_C_albicans_SC5314	11839	12441	C5_00100C_A			0.154501		OG0000184	1	1	Protein of unknown function; Spider biofilm induced	GO:0008150 (biological_process)	GO:0003674 (molecular_function)	GO:0005575 (cellular_component)	0.287671	0.105611	73	303	TRUE
Candida_albicans	DUP	Ca22chr7A_C_albicans_SC5314	940458	940859	C7_04320W_A			0.154463		OG0005527	1	1	Protein of unknown function; Hap43-repressed gene	GO:0008150 (biological_process)	GO:0003674 (molecular_function)	GO:0005575 (cellular_component)	0.315068	0.10231	73	303	TRUE
Candida_albicans	DUP	Ca22chr7A_C_albicans_SC5314	940993	941499	C7_04330C_A	SYS1	SYS1	0.154463		OG0003822	1	1	Putative Golgi integral membrane protein; transcript regulated by Mig1	GO:0006895 (Golgi to endosome transport), GO:0034067 (protein localization to Golgi apparatus), GO:0043001 (Golgi to plasma membrane protein transport)	GO:0003674 (molecular_function)	GO:0005802 (trans-Golgi network), GO:0030173 (integral component of Golgi membrane)	0.315068	0.10231	73	303	TRUE
Candida_albicans	DUP	Ca22chrRA_C_albicans_SC5314	28507	30687	CR_00110W_A			0.154463		OG0004373	1	1	Ortholog of C. dubliniensis CD36 : Cd36_25130, C. parapsilosis CDC317 : CPAR2_800100, C. auris B8441 : B9J08_002680 and Candida tenuis NRRL Y-1498 : CANTEDRAFT_107256	GO:0008150 (biological_process)	GO:0003674 (molecular_function), GO:0005515 (protein binding)	GO:0005575 (cellular_component)	0.315068	0.10231	73	303	TRUE
Candida_albicans	DUP	Ca22chrRA_C_albicans_SC5314	30873	32402	CR_00120C_A	MKC1	SLT2	0.154463		OG0003722	1	1	MAP kinase; role in biofilm formation, contact-induced invasive filamentation, systemic virulence in mouse, cell wall structure/maintenance, caspofungin response; phosphorylated on surface contact, membrane perturbation, or cell wall stress	GO:0000196 (cell wall integrity MAPK cascade), GO:0006468 (protein phosphorylation), GO:0007165 (signal transduction), GO:0008361 (regulation of cell size), GO:0009272 (fungal-type cell wall biogenesis), GO:0010447 (response to acidic pH), GO:0010973 (positive regulation of division septum assembly), GO:0030242 (autophagy of peroxisome), GO:0030447 (filamentous growth), GO:0030968 (endoplasmic re…	GO:0004672 (protein kinase activity), GO:0004674 (protein serine/threonine kinase activity), GO:0004707 (MAP kinase activity), GO:0004713 (protein tyrosine kinase activity), GO:0005524 (ATP binding)	GO:0005634 (nucleus), GO:0005737 (cytoplasm), GO:0005739 (mitochondrion), GO:0005934 (cellular bud tip), GO:0005935 (cellular bud neck), GO:0043332 (mating projection tip)	0.315068	0.10231	73	303	TRUE
Candida_albicans	DUP	Ca22chrRA_C_albicans_SC5314	33075	34247	CR_00130C_A			0.154463		OG0005224	1	1	Protein with a pyridoxal phosphate-dependent transferase domain; Hap43-repressed; mutation confers hypersensitivity to amphotericin B; Spider biofilm repressed	GO:0009058 (biosynthetic process), GO:0035690 (cellular response to drug)	GO:0003824 (catalytic activity), GO:0030170 (pyridoxal phosphate binding)	GO:0005575 (cellular_component)	0.315068	0.10231	73	303	TRUE
Candida_albicans	DUP	Ca22chrRA_C_albicans_SC5314	36752	38833	CR_00140W_A	REP1		0.154463		OG0003938	1	1	Putative transcription factor involved in transcription of N-acetylglucosamine-inducible genes; involved in negative regulation of MDR1 transcription; mutants show increased resistance to azole drugs	GO:0006355 (regulation of transcription, DNA-templated), GO:0006357 (regulation of transcription by RNA polymerase II), GO:0035690 (cellular response to drug)	GO:0003677 (DNA binding), GO:0003700 (DNA-binding transcription factor activity), GO:0005515 (protein binding)	GO:0005634 (nucleus)	0.315068	0.10231	73	303	TRUE
Candida_albicans	DUP	Ca22chrRA_C_albicans_SC5314	39001	40227	CR_00150C_A	POT1	POT1	0.154463		OG0000144	1	1	Putative peroxisomal 3-oxoacyl CoA thiolase; transcript regulated by Nrg1 and Mig1; farnesol regulated; Hap43-repressed	GO:0006635 (fatty acid beta-oxidation)	GO:0003729 (mRNA binding), GO:0003988 (acetyl-CoA C-acyltransferase activity), GO:0016746 (acyltransferase activity), GO:0016747 (acyltransferase activity, transferring groups other than amino-acyl groups)	GO:0005758 (mitochondrial intermembrane space), GO:0005777 (peroxisome), GO:0005782 (peroxisomal matrix)	0.315068	0.10231	73	303	TRUE
Candida_albicans	DUP	Ca22chrRA_C_albicans_SC5314	40843	41283	CR_00160C_A			0.154463		OG0004745	1	1	Ortholog of C. dubliniensis CD36 : Cd36_25180, C. parapsilosis CDC317 : CPAR2_800030, C. auris B8441 : B9J08_001485 and Candida tenuis NRRL Y-1498 : CANTEDRAFT_125790	GO:0008150 (biological_process)	GO:0003674 (molecular_function)	GO:0005575 (cellular_component)	0.315068	0.10231	73	303	TRUE
Candida_albicans	DUP	Ca22chr2A_C_albicans_SC5314	78116	80620	C2_00500W_A	ZCF9		0.152761		OG0004772	1	2	Putative Zn(II)2Cys6 transcription factor; hypersensitive to toxic ergosterol analog ECC69 and/or ECC1384	GO:0006355 (regulation of transcription, DNA-templated), GO:0035690 (cellular response to drug)	GO:0000981 (DNA-binding transcription factor activity, RNA polymerase II-specific), GO:0003700 (DNA-binding transcription factor activity), GO:0008270 (zinc ion binding)	GO:0005634 (nucleus), GO:0042025 (host cell nucleus)	0.30137	0.10231	73	303	TRUE
Candida_albicans	DUP	Ca22chr2A_C_albicans_SC5314	80938	81942	C2_00510W_A		YMR130W	0.152761		OG0003679	1	1	Protein of unknown function; S. pombe ortholog SPAC7D4.05 encodes a predicted hydrolase; Hap43-repressed; Spider biofilm induced	GO:0008150 (biological_process)	GO:0003674 (molecular_function)	GO:0005575 (cellular_component)	0.30137	0.10231	73	303	TRUE
Candida_albicans	DUP	Ca22chr2A_C_albicans_SC5314	82824	84179	C2_00520W_A	DFG5	DFG5	0.152761		OG0000882	1	1	N-linked mannoprotein of cell wall and membrane; possible signal transducer; role in hyphal growth and HWP1 induction in alkaline pH; GPI modification predicted; dfg5 dcw1 double mutant is inviable; caspofungin-induced, fungal-specific	GO:0005975 (carbohydrate metabolic process), GO:0007117 (budding cell bud growth), GO:0007124 (pseudohyphal growth), GO:0009272 (fungal-type cell wall biogenesis), GO:0016052 (carbohydrate catabolic process), GO:0030447 (filamentous growth), GO:0031505 (fungal-type cell wall organization), GO:0035690 (cellular response to drug), GO:0036180 (filamentous growth of a population of unicellular organi…	GO:0003824 (catalytic activity), GO:0008496 (mannan endo-1,6-alpha-mannosidase activity)	GO:0005886 (plasma membrane), GO:0009277 (fungal-type cell wall), GO:0009986 (cell surface)	0.30137	0.10231	73	303	TRUE
Candida_albicans	DUP	Ca22chr2A_C_albicans_SC5314	84514	84822	C2_00530W_A			0.152761		OG0005868	1	1	Ortholog of Candida albicans WO-1 : CAWG_03833				0.30137	0.10231	73	303	TRUE
Candida_albicans	DUP	Ca22chr2A_C_albicans_SC5314	84801	86633	C2_00540W_A		YDR338C	0.152761		OG0002319	1	1	Protein with a multidrug and toxin extrusion protein domain; induced by Mnl1 under weak acid stress	GO:0006855 (drug transmembrane transport), GO:0055085 (transmembrane transport), GO:1990961 (xenobiotic detoxification by transmembrane export across the plasma membrane)	GO:0015297 (antiporter activity), GO:0042910 (xenobiotic transmembrane transporter activity)	GO:0016020 (membrane)	0.30137	0.10231	73	303	TRUE
Candida_albicans	DUP	Ca22chr2A_C_albicans_SC5314	87920	89629	C2_00550W_A		HNM1	0.152761		OG0000162	1	1	Ortholog(s) have (R)-carnitine transmembrane transporter activity, choline transmembrane transporter activity, ethanolamine transmembrane transporter activity	GO:0015871 (choline transport), GO:0031460 (glycine betaine transport), GO:0034229 (ethanolamine transport), GO:0055085 (transmembrane transport), GO:1900749 ((R)-carnitine transport)	GO:0015220 (choline transmembrane transporter activity), GO:0022857 (transmembrane transporter activity), GO:0034228 (ethanolamine transmembrane transporter activity), GO:1901235 ((R)-carnitine transmembrane transporter activity)	GO:0005575 (cellular_component), GO:0016020 (membrane)	0.30137	0.10231	73	303	TRUE
Candida_albicans	DUP	Ca22chr3A_C_albicans_SC5314	1765306	1766643	C3_07750W_A	UTP9	UTP9	0.152761		OG0001652	1	1	Small-subunit processome protein; Ssr1-induced; repressed by prostaglandins; physically interacts with TAP-tagged Nop1	GO:0000462 (maturation of SSU-rRNA from tricistronic rRNA transcript (SSU-rRNA, 5.8S rRNA, LSU-rRNA)), GO:0045943 (positive regulation of transcription by RNA polymerase I)	GO:0034511 (U3 snoRNA binding)	GO:0005730 (nucleolus), GO:0032040 (small-subunit processome), GO:0033553 (rDNA heterochromatin), GO:0034455 (t-UTP complex)	0.30137	0.10231	73	303	TRUE
Candida_albicans	DUP	Ca22chr3A_C_albicans_SC5314	1766636	1767562	C3_07760C_A			0.152761		OG0003974	1	1	Predicted alpha/beta hydrolase; Spider biofilm induced	GO:0008150 (biological_process)	GO:0003824 (catalytic activity)	GO:0005575 (cellular_component)	0.30137	0.10231	73	303	TRUE
Candida_albicans	DUP	Ca22chr3A_C_albicans_SC5314	1768864	1771416	C3_07780C_A	NUP159	NUP159	0.152188		OG0002268	1	1	FG-nucleoporin component of central core of the nuclear pore complex (NPC); contributes to nucleocytoplasmic transport; rat catheter biofilm repressed	GO:0000055 (ribosomal large subunit export from nucleus), GO:0000056 (ribosomal small subunit export from nucleus), GO:0006607 (NLS-bearing protein import into nucleus), GO:0006611 (protein export from nucleus), GO:0016973 (poly(A)+ mRNA export from nucleus), GO:0031081 (nuclear pore localization), GO:0061912 (selective autophagy), GO:0097064 (ncRNA export from nucleus)	GO:0000774 (adenyl-nucleotide exchange factor activity), GO:0005515 (protein binding), GO:0017056 (structural constituent of nuclear pore)	GO:0005643 (nuclear pore), GO:0044613 (nuclear pore central transport channel), GO:0044614 (nuclear pore cytoplasmic filaments)	0.328767	0.0990099	73	303	TRUE
Candida_albicans	DUP	Ca22chr4A_C_albicans_SC5314	41651	43041	C4_00280W_A	STE24	STE24	0.150939		OG0000278	1	1	Prenyl-dependent protease	GO:0006508 (proteolysis), GO:0016485 (protein processing), GO:0071432 (peptide mating pheromone maturation involved in positive regulation of conjugation with cellular fusion), GO:0071586 (CAAX-box protein processing)	GO:0004222 (metalloendopeptidase activity), GO:0008233 (peptidase activity)	GO:0005637 (nuclear inner membrane), GO:0005886 (plasma membrane), GO:0030176 (integral component of endoplasmic reticulum membrane)	0.287671	0.10231	73	303	TRUE
Candida_albicans	DUP	Ca22chr4A_C_albicans_SC5314	43184	44714	C4_00290C_A			0.150939		OG0003914	1	1	Has domain(s) with predicted 2 iron, 2 sulfur cluster binding, iron ion binding, oxidoreductase activity, oxidoreductase activity and acting on paired donors, more	GO:0006725 (cellular aromatic compound metabolic process), GO:0019439 (aromatic compound catabolic process), GO:0044237 (cellular metabolic process)	GO:0005506 (iron ion binding), GO:0016491 (oxidoreductase activity), GO:0016708 (oxidoreductase activity, acting on paired donors, with incorporation or reduction of molecular oxygen, NAD(P)H as one donor, and incorporation of two atoms of oxygen into one donor), GO:0051537 (2 iron, 2 sulfur cluster binding)	GO:0005575 (cellular_component)	0.287671	0.10231	73	303	TRUE
Candida_albicans	DUP	Ca22chr5A_C_albicans_SC5314	12554	14674	C5_00110C_A	THS1	THS1	0.150939		OG0003399	1	1	Putative threonyl-tRNA synthetase; transcript regulated by Mig1 and Tup1; repressed upon phagocytosis by murine macrophages; stationary phase enriched protein; Spider biofilm repressed	GO:0006418 (tRNA aminoacylation for protein translation), GO:0006435 (threonyl-tRNA aminoacylation), GO:0043039 (tRNA aminoacylation)	GO:0000166 (nucleotide binding), GO:0004812 (aminoacyl-tRNA ligase activity), GO:0004829 (threonine-tRNA ligase activity), GO:0005524 (ATP binding)	GO:0005737 (cytoplasm)	0.287671	0.10231	73	303	TRUE
Candida_albicans	DUP	Ca22chr5A_C_albicans_SC5314	14763	15059	C5_00120W_A			0.150939		OG0005983	1	1	Ortholog of Candida tropicalis NEW ASSEMBLY : CTRG1_CGOB_00063	GO:0008150 (biological_process)	GO:0003674 (molecular_function)	GO:0005575 (cellular_component)	0.287671	0.10231	73	303	TRUE
Candida_albicans	DUP	Ca22chr5A_C_albicans_SC5314	15077	15475	C5_00130C_A		MRPL38	0.150939		OG0002172	1	1	Ortholog(s) have structural constituent of ribosome activity and mitochondrial large ribosomal subunit localization	GO:0006412 (translation)	GO:0003735 (structural constituent of ribosome)	GO:0005762 (mitochondrial large ribosomal subunit), GO:0005840 (ribosome), GO:0015934 (large ribosomal subunit)	0.287671	0.10231	73	303	TRUE
Candida_albicans	DUP	Ca22chr5A_C_albicans_SC5314	15563	15979	C5_00140C_A		YHR140W	0.150939		OG0004422	1	1	Putative integral membrane protein of unknown function; clade-associated gene expression; Spider biofilm induced	GO:0008150 (biological_process)	GO:0003674 (molecular_function)	GO:0016021 (integral component of membrane)	0.287671	0.10231	73	303	TRUE
Candida_albicans	DUP	Ca22chr7A_C_albicans_SC5314	942019	942219	C7_04340C_A			0.149051		OG0000026	2	1	Putative protein of unknown function, transcript is upregulated in an RHE model of oral candidiasis	GO:0008150 (biological_process)	GO:0003674 (molecular_function)	GO:0005575 (cellular_component)	0.30137	0.0990099	73	303	TRUE
Candida_albicans	DUP	Ca22chr7A_C_albicans_SC5314	942825	943352	C7_04360C_A	TLO16		0.149051		OG0000026	2	1	Member of a family of telomere-proximal genes of unknown function; may be spliced in vivo	GO:0008150 (biological_process)	GO:0003674 (molecular_function)	GO:0005634 (nucleus), GO:0005739 (mitochondrion)	0.30137	0.0990099	73	303	TRUE
Candida_albicans	DUP	Ca22chr4A_C_albicans_SC5314	64264	66699	C4_00420C_A		SYP1	0.147317		OG0000621	1	2	Ortholog(s) have enzyme inhibitor activity and role in actin cortical patch assembly, negative regulation of catalytic activity, septin cytoskeleton organization	GO:0000147 (actin cortical patch assembly), GO:0032185 (septin cytoskeleton organization), GO:0043086 (negative regulation of catalytic activity)	GO:0004857 (enzyme inhibitor activity)	GO:0000144 (cellular bud neck septin ring), GO:0001400 (mating projection base), GO:0005934 (cellular bud tip), GO:0005935 (cellular bud neck), GO:0061645 (endocytic patch)	0.287671	0.0990099	73	303	TRUE
Candida_albicans	DUP	Ca22chr4A_C_albicans_SC5314	67988	69430	C4_00430W_A	MEP2	MEP2	0.147317		OG0001283	1	2	Ammonium permease and regulator of nitrogen starvation-induced filamentation; 11 predicted transmembrane regions; in low nitrogen cytoplasmic C-terminus activates Ras/cAMP and MAPK signal transduction pathways to induce filamentation	GO:0001402 (signal transduction involved in filamentous growth), GO:0001403 (invasive growth in response to glucose limitation), GO:0006995 (cellular response to nitrogen starvation), GO:0007124 (pseudohyphal growth), GO:0009267 (cellular response to starvation), GO:0015696 (ammonium transport), GO:0019740 (nitrogen utilization), GO:0030447 (filamentous growth), GO:0036170 (filamentous growth of …	GO:0008519 (ammonium transmembrane transporter activity), GO:0015398 (high-affinity secondary active ammonium transmembrane transporter activity)	GO:0005886 (plasma membrane), GO:0016020 (membrane)	0.287671	0.0990099	73	303	TRUE
Candida_albicans	DUP	Ca22chr4A_C_albicans_SC5314	69499	71742	C4_00440C_A	OPT7		0.147317		OG0004414	1	1	Putative oligopeptide transporter; possibly transports GSH or related compounds; Hog1-induced; expression of OPT6, -7, or -8 does not suppress defect of mutant lacking OPT1-3; Hap43-repressed; F-12/CO2 early biofilm induced	GO:0034775 (glutathione transmembrane transport), GO:0042939 (tripeptide transport)	GO:0035673 (oligopeptide transmembrane transporter activity), GO:0042937 (tripeptide transmembrane transporter activity)	GO:0005575 (cellular_component)	0.287671	0.0990099	73	303	TRUE
Candida_albicans	DUP	Ca22chr4A_C_albicans_SC5314	72788	73540	C4_00450C_A	PGA10		0.147317		OG0000024	1	3	GPI anchored membrane protein; utilization of hemin and hemoglobin for Fe in host; Rim101 at ph8/hypoxia/ketoconazole/ciclopirox/hypha-induced; required for RPMI biofilm formation, Bcr1-induced in a/a biofilm; rat catheter biofilm repressed	GO:0006879 (cellular iron ion homeostasis), GO:0020028 (endocytic hemoglobin import into cell), GO:0044011 (single-species biofilm formation on inanimate substrate)	GO:0020037 (heme binding)	GO:0009277 (fungal-type cell wall), GO:0009986 (cell surface)	0.287671	0.0990099	73	303	TRUE
Candida_albicans	DUP	Ca22chr3A_C_albicans_SC5314	1772206	1773213	C3_07790W_A	STD1	MTH1	0.146819		OG0003597	1	1	Putative transcription factor; involved in control of glucose-regulated gene expression; repressed by Rgt1; Spider biofilm induced	GO:0007165 (signal transduction), GO:0030447 (filamentous growth), GO:0044182 (filamentous growth of a population of unicellular organisms), GO:1900429 (negative regulation of filamentous growth of a population of unicellular organisms), GO:1904659 (glucose transmembrane transport)	GO:0003674 (molecular_function)	GO:0005575 (cellular_component)	0.315068	0.0957096	73	303	TRUE
Candida_albicans	DUP	Ca22chr5A_C_albicans_SC5314	16398	18029	C5_00150C_A		SRP1	0.145455		OG0001584	1	1	Ortholog(s) have nuclear import signal receptor activity, nuclear localization sequence binding, protein-containing complex binding activity	GO:0006606 (protein import into nucleus), GO:0006607 (NLS-bearing protein import into nucleus), GO:0006612 (protein targeting to membrane), GO:0031144 (proteasome localization)	GO:0005515 (protein binding), GO:0008139 (nuclear localization sequence binding), GO:0044877 (protein-containing complex binding), GO:0061608 (nuclear import signal receptor activity)	GO:0005634 (nucleus), GO:0005635 (nuclear envelope), GO:0005654 (nucleoplasm), GO:0005737 (cytoplasm), GO:0034399 (nuclear periphery), GO:0042564 (NLS-dependent protein nuclear import complex)	0.273973	0.0990099	73	303	TRUE
Candida_albicans	DUP	Ca22chr7A_C_albicans_SC5314	18321	18851	C7_00140C_A		YGL242C	0.145455		OG0003703	1	1	Ortholog of S. cerevisiae : YGL242C, C. glabrata CBS138 : CAGL0H07755g, C. dubliniensis CD36 : Cd36_70350, C. parapsilosis CDC317 : CPAR2_300160 and C. auris B8441 : B9J08_000897	GO:0008150 (biological_process)	GO:0003674 (molecular_function), GO:0005515 (protein binding)	GO:0005575 (cellular_component)	0.273973	0.0990099	73	303	TRUE
Candida_albicans	DUP	Ca22chr3A_C_albicans_SC5314	1748233	1748973	C3_07670W_A		YDR090C	0.145281		OG0001545	1	1	P-Loop domain-containing protein of unknown function; transposon mutation affects filamentous growth; Spider biofilm induced	GO:0009267 (cellular response to starvation), GO:0036170 (filamentous growth of a population of unicellular organisms in response to starvation), GO:0036180 (filamentous growth of a population of unicellular organisms in response to biotic stimulus), GO:0071216 (cellular response to biotic stimulus)	GO:0003674 (molecular_function)	GO:0005886 (plasma membrane)	0.30137	0.0957096	73	303	TRUE
Candida_albicans	DUP	Ca22chr4A_C_albicans_SC5314	74264	77572	C4_00460C_A		ULS1	0.141861		OG0001650	1	1	Protein involved in proteolytic control of sumoylated substrates; interacts with SUMO; member of the SWI/SNF family of DNA-dependent ATPases; Spider biofilm induced	GO:0000724 (double-strand break repair via homologous recombination), GO:0006281 (DNA repair), GO:0006333 (chromatin assembly or disassembly), GO:0007533 (mating type switching), GO:0032435 (negative regulation of proteasomal ubiquitin-dependent protein catabolic process), GO:1990505 (mitotic DNA replication maintenance of fidelity), GO:2001033 (negative regulation of double-strand break repair v…	GO:0003676 (nucleic acid binding), GO:0003677 (DNA binding), GO:0004386 (helicase activity), GO:0005524 (ATP binding), GO:0008270 (zinc ion binding), GO:0032183 (SUMO binding), GO:0070615 (nucleosome-dependent ATPase activity), GO:0140083 (protein-DNA unloading ATPase activity)	GO:0000778 (kinetochore), GO:0005634 (nucleus), GO:0005730 (nucleolus)	0.273973	0.0957096	73	303	TRUE
Candida_albicans	DUP	Ca22chr4A_C_albicans_SC5314	1562275	1562916	C4_07070W_A	CTA6		0.141861		OG0003965	1	1	Protein that activates transcription in 1-hybrid assay in S. cerevisiae	GO:0045893 (positive regulation of transcription, DNA-templated)	GO:0003674 (molecular_function)	GO:0005680 (anaphase-promoting complex)	0.273973	0.0957096	73	303	TRUE
Candida_albicans	DUP	Ca22chr7A_C_albicans_SC5314	17255	18298	C7_00130W_A		TAD1	0.141861		OG0003539	1	1	Ortholog(s) have tRNA-specific adenosine-37 deaminase activity and role in tRNA modification	GO:0002100 (tRNA wobble adenosine to inosine editing), GO:0006396 (RNA processing), GO:0006400 (tRNA modification)	GO:0003723 (RNA binding), GO:0004000 (adenosine deaminase activity), GO:0008251 (tRNA-specific adenosine deaminase activity), GO:0043829 (tRNA-specific adenosine-37 deaminase activity)	GO:0005575 (cellular_component)	0.273973	0.0957096	73	303	TRUE
Candida_albicans	DUP	Ca22chr7A_C_albicans_SC5314	19179	19871	C7_00150W_A		RPE1	0.141861		OG0001149	1	1	D-ribulose-5-phosphate 3-epimerase; stationary phase enriched protein	GO:0005975 (carbohydrate metabolic process), GO:0006098 (pentose-phosphate shunt)	GO:0003824 (catalytic activity), GO:0004750 (ribulose-phosphate 3-epimerase activity), GO:0016857 (racemase and epimerase activity, acting on carbohydrates and derivatives)	GO:0005575 (cellular_component)	0.273973	0.0957096	73	303	TRUE
Candida_albicans	DUP	Ca22chr7A_C_albicans_SC5314	19888	20349	C7_00160C_A		ALB1	0.141861		OG0000773	1	1	Ortholog(s) have role in ribosomal large subunit biogenesis and cytoplasm, nucleus localization	GO:0042273 (ribosomal large subunit biogenesis)	GO:0003674 (molecular_function)	GO:0005634 (nucleus), GO:0005737 (cytoplasm)	0.273973	0.0957096	73	303	TRUE
Candida_albicans	DUP	Ca22chr3A_C_albicans_SC5314	1652454	1653311	C3_07210W_A	MET8	MET8	0.141447		OG0001696	1	1	Putative bifunctional dehydrogenase and ferrochelatase with a predicted role in siroheme biosynthesis; regulated by Gcn2p and Gcn4p	GO:0000103 (sulfate assimilation), GO:0019354 (siroheme biosynthetic process)	GO:0004325 (ferrochelatase activity), GO:0043115 (precorrin-2 dehydrogenase activity)	GO:0005575 (cellular_component)	0.30137	0.0924092	73	303	TRUE
Candida_albicans	DUP	Ca22chr3A_C_albicans_SC5314	1653321	1654661	C3_07220C_A	PRO2	PRO2	0.141447		OG0001076	1	1	Putative gamma-glutamyl phosphate reductase with a predicted role in proline biosynthesis; regulated by Gcn2p and Gcn4p	GO:0006561 (proline biosynthetic process)	GO:0004350 (glutamate-5-semialdehyde dehydrogenase activity), GO:0016491 (oxidoreductase activity), GO:0016620 (oxidoreductase activity, acting on the aldehyde or oxo group of donors, NAD or NADP as acceptor), GO:0050661 (NADP binding)	GO:0005739 (mitochondrion)	0.30137	0.0924092	73	303	TRUE
Candida_albicans	DUP	Ca22chr3A_C_albicans_SC5314	1668585	1669274	C3_07270C_A	UBI4	UBI4	0.141447		OG0004592	1	1	Ubiquitin precursor (polyubiquitin) contains 3 tandem repeats of the ubiquitin peptide that are processed to individual units; transcript induced by stress; mRNA in yeast and mycelia at similar abundance; Spider biofilm induced	GO:0000902 (cell morphogenesis), GO:0016567 (protein ubiquitination), GO:0030447 (filamentous growth), GO:0033554 (cellular response to stress), GO:0034605 (cellular response to heat), GO:0036166 (phenotypic switching), GO:0044182 (filamentous growth of a population of unicellular organisms)	GO:0005515 (protein binding), GO:0031386 (protein tag)	GO:0005777 (peroxisome), GO:0005886 (plasma membrane)	0.30137	0.0924092	73	303	TRUE
Candida_albicans	DUP	Ca22chr3A_C_albicans_SC5314	1670305	1671261	C3_07280C_A			0.141447		OG0005156	1	1	protein with ENTH Epsin domain, N-terminal; Spider biofilm repressed	GO:0008150 (biological_process)	GO:0003674 (molecular_function)	GO:0005575 (cellular_component)	0.30137	0.0924092	73	303	TRUE
Candida_albicans	DUP	Ca22chr3A_C_albicans_SC5314	1673212	1675362	C3_07290W_A		OCA5	0.141447		OG0000924	1	1	Has domain(s) with predicted intracellular localization	GO:0008150 (biological_process)	GO:0003674 (molecular_function)	GO:0005622 (intracellular anatomical structure)	0.30137	0.0924092	73	303	TRUE
Candida_albicans	DUP	Ca22chr3A_C_albicans_SC5314	1675626	1676816	C3_07300W_A	NOP13	NOP13	0.141447		OG0003590	1	1	Ortholog of S. cerevisiae Nop13; a nucleolar protein found in preribosomal complexes; Hap43-induced gene; rat catheter biofilm induced	GO:0008150 (biological_process)	GO:0000166 (nucleotide binding), GO:0003676 (nucleic acid binding)	GO:0005730 (nucleolus), GO:0030684 (preribosome)	0.30137	0.0924092	73	303	TRUE
Candida_albicans	DUP	Ca22chr3A_C_albicans_SC5314	1677116	1680709	C3_07310C_A	SLK19	YGR130C	0.141447		OG0004203	1	1	Alkaline-induced protein of plasma membrane; affects cell aggregation, cell wall; similar to S. cerevisiae Slk19p (a kinetochore protein with roles in mitosis, meiosis); required for wild-type virulence in mouse; macrophage-downregulated	GO:0031505 (fungal-type cell wall organization), GO:0071467 (cellular response to pH)	GO:0003674 (molecular_function)	GO:0005887 (integral component of plasma membrane), GO:0016021 (integral component of membrane), GO:0032126 (eisosome), GO:0045121 (membrane raft)	0.30137	0.0924092	73	303	TRUE
Candida_albicans	DUP	Ca22chr3A_C_albicans_SC5314	1699250	1700236	C3_07420W_A			0.141447		OG0004378	1	1	Ortholog(s) have eukaryotic 43S preinitiation complex, eukaryotic translation initiation factor 3 complex localization	GO:0008150 (biological_process)	GO:0003674 (molecular_function), GO:0003743 (translation initiation factor activity), GO:0005515 (protein binding), GO:0008237 (metallopeptidase activity), GO:0070122 (isopeptidase activity)	GO:0005737 (cytoplasm), GO:0005852 (eukaryotic translation initiation factor 3 complex), GO:0016282 (eukaryotic 43S preinitiation complex)	0.30137	0.0924092	73	303	TRUE
Candida_albicans	DUP	Ca22chr3A_C_albicans_SC5314	1700498	1701494	C3_07430W_A		DET1	0.141447		OG0000442	1	1	Ortholog(s) have acid phosphatase activity and role in dephosphorylation, intracellular sterol transport	GO:0016311 (dephosphorylation), GO:0032366 (intracellular sterol transport)	GO:0003824 (catalytic activity), GO:0003993 (acid phosphatase activity)	GO:0005575 (cellular_component)	0.30137	0.0924092	73	303	TRUE
Candida_albicans	DUP	Ca22chr3A_C_albicans_SC5314	1701963	1702709	C3_07440W_A	TPI1	TPI1	0.141447		OG0002580	1	1	Triose-phosphate isomerase; antigenic in mouse/human; mutation affects filamentation; macrophage-repressed; protein in exponential and stationary growth phase yeast; possibly essential; flow model biofilm induced; Spider biofilm repressed	GO:0006096 (glycolytic process), GO:0009267 (cellular response to starvation), GO:0030447 (filamentous growth), GO:0036170 (filamentous growth of a population of unicellular organisms in response to starvation), GO:0036180 (filamentous growth of a population of unicellular organisms in response to biotic stimulus), GO:0044416 (induction by symbiont of host defense response), GO:0061621 (canonical…	GO:0003824 (catalytic activity), GO:0004807 (triose-phosphate isomerase activity)	GO:0005737 (cytoplasm), GO:0005739 (mitochondrion), GO:0009277 (fungal-type cell wall), GO:0009986 (cell surface), GO:0030446 (hyphal cell wall), GO:0062040 (fungal biofilm matrix)	0.30137	0.0924092	73	303	TRUE
Candida_albicans	DUP	Ca22chr3A_C_albicans_SC5314	1702725	1703696	C3_07450C_A		YMR262W	0.141447		OG0001709	1	1	Has domain(s) with predicted endodeoxyribonuclease activity, producing 5'-phosphomonoesters activity	GO:0008150 (biological_process)	GO:0016788 (hydrolase activity, acting on ester bonds), GO:0016888 (endodeoxyribonuclease activity, producing 5'-phosphomonoesters)	GO:0005575 (cellular_component)	0.30137	0.0924092	73	303	TRUE
Candida_albicans	DUP	Ca22chr3A_C_albicans_SC5314	1704278	1706584	C3_07460W_A		FCP1	0.141447		OG0003273	1	1	Ortholog(s) have RNA polymerase II CTD heptapeptide repeat phosphatase activity, protein serine/threonine phosphatase activity	GO:0006357 (regulation of transcription by RNA polymerase II), GO:0006979 (response to oxidative stress), GO:0070940 (dephosphorylation of RNA polymerase II C-terminal domain)	GO:0004721 (phosphoprotein phosphatase activity), GO:0004722 (protein serine/threonine phosphatase activity), GO:0008420 (RNA polymerase II CTD heptapeptide repeat phosphatase activity)	GO:0005634 (nucleus), GO:0005829 (cytosol)	0.30137	0.0924092	73	303	TRUE
Candida_albicans	DUP	Ca22chr3A_C_albicans_SC5314	1773215	1773838	C3_07800C_A		FCF2	0.141447		OG0003563	1	1	Putative 35S rRNA processing protein; Hap43-induced; repressed by prostaglandins; Spider biofilm induced	GO:0000447 (endonucleolytic cleavage in ITS1 to separate SSU-rRNA from 5.8S rRNA and LSU-rRNA from tricistronic rRNA transcript (SSU-rRNA, 5.8S rRNA, LSU-rRNA)), GO:0000472 (endonucleolytic cleavage to generate mature 5'-end of SSU-rRNA from (SSU-rRNA, 5.8S rRNA, LSU-rRNA)), GO:0000480 (endonucleolytic cleavage in 5'-ETS of tricistronic rRNA transcript (SSU-rRNA, 5.8S rRNA, LSU-rRNA))	GO:0003674 (molecular_function)	GO:0005575 (cellular_component)	0.30137	0.0924092	73	303	TRUE
Candida_albicans	DUP	Ca22chr3A_C_albicans_SC5314	1763210	1765186	C3_07740W_A		SGM1	0.139883		OG0003049	1	1	Ortholog of S. cerevisiae : SGM1, C. glabrata CBS138 : CAGL0M00462g, C. dubliniensis CD36 : Cd36_87610, C. parapsilosis CDC317 : CPAR2_808090 and C. auris B8441 : B9J08_004134	GO:0008150 (biological_process)	GO:0003674 (molecular_function)	GO:0005575 (cellular_component)	0.287671	0.0924092	73	303	TRUE
Candida_albicans	DUP	Ca22chr6A_C_albicans_SC5314	997774	999153	C6_04490W_A	LIP4		0.139883		OG0000029	2	1	Secreted lipase, member of a differentially expressed lipase gene family with possible roles in nutrition and/or in creating an acidic microenvironment; expressed more strongly during mucosal infections than during systemic infections	GO:0016042 (lipid catabolic process)	GO:0004806 (triglyceride lipase activity), GO:0016298 (lipase activity)	GO:0005576 (extracellular region)	0.287671	0.0924092	73	303	TRUE
Candida_albicans	DUP	Ca22chr6A_C_albicans_SC5314	999224	1003501	C6_04500C_A	TSM1	TAF2	0.139883		OG0001291	1	1	Putative transcription initiation factor TFIID subunit; transcript is upregulated in clinical isolates from HIV+ patients with oral candidiasis; Nrg1-regulated	GO:0006366 (transcription by RNA polymerase II)	GO:0003682 (chromatin binding), GO:0008237 (metallopeptidase activity), GO:0008270 (zinc ion binding)	GO:0005669 (transcription factor TFIID complex)	0.287671	0.0924092	73	303	TRUE
Candida_albicans	DUP	Ca22chr3A_C_albicans_SC5314	1707692	1708939	C3_07470W_A		PUN1	0.137548		OG0002393	1	1	Putative plasma membrane protein; predicted role in cell wall integrity; regulated by Nrg1, Tup1; induced during chlamydospore formation in both C. albicans and C. dubliniensis	GO:0031505 (fungal-type cell wall organization)	GO:0003674 (molecular_function)	GO:0005886 (plasma membrane), GO:0045121 (membrane raft), GO:0051285 (cell cortex of cell tip)	0.30137	0.0891089	73	303	TRUE
Candida_albicans	DUP	Ca22chr3A_C_albicans_SC5314	1773915	1775354	C3_07810C_A	SEC61	SEC61	0.137548		OG0003748	1	1	ER protein-translocation complex subunit; essential; 10 predicted transmembrane regions; chimeric mutant partially functionally complements S. cerevisiae sec61 defects; Spider biofilm repressed	GO:0006616 (SRP-dependent cotranslational protein targeting to membrane, translocation), GO:0015031 (protein transport), GO:0030433 (ubiquitin-dependent ERAD pathway), GO:0030970 (retrograde protein transport, ER to cytosol), GO:0031204 (posttranslational protein targeting to membrane, translocation), GO:0044743 (protein transmembrane import into intracellular organelle), GO:0045047 (protein targ…	GO:0005048 (signal sequence binding), GO:0008320 (protein transmembrane transporter activity), GO:0015450 (protein-transporting ATPase activity), GO:1904680 (peptide transmembrane transporter activity)	GO:0000324 (fungal-type vacuole), GO:0005783 (endoplasmic reticulum), GO:0005784 (Sec61 translocon complex), GO:0005886 (plasma membrane), GO:0016020 (membrane), GO:0030176 (integral component of endoplasmic reticulum membrane)	0.30137	0.0891089	73	303	TRUE
Candida_albicans	DUP	Ca22chr3A_C_albicans_SC5314	1623757	1626420	C3_07100C_A		NGR1	0.136069		OG0000769	1	1	Ortholog(s) have mRNA binding activity, role in 3'-UTR-mediated mRNA destabilization, mitochondrion organization and P-body, cytoplasmic stress granule, perinuclear region of cytoplasm localization	GO:0007005 (mitochondrion organization), GO:0061158 (3'-UTR-mediated mRNA destabilization)	GO:0000166 (nucleotide binding), GO:0003676 (nucleic acid binding), GO:0003729 (mRNA binding)	GO:0000932 (P-body), GO:0010494 (cytoplasmic stress granule), GO:0048471 (perinuclear region of cytoplasm)	0.287671	0.0891089	73	303	TRUE
Candida_albicans	DUP	Ca22chr3A_C_albicans_SC5314	1767841	1768743	C3_07770C_A		BIK1	0.136069		OG0002085	1	1	Ortholog(s) have microtubule binding, microtubule plus-end binding activity	GO:0000022 (mitotic spindle elongation), GO:0000226 (microtubule cytoskeleton organization), GO:0000742 (karyogamy involved in conjugation with cellular fusion), GO:0000743 (nuclear migration involved in conjugation with cellular fusion), GO:0030543 (2-micrometer plasmid partitioning), GO:0031115 (negative regulation of microtubule polymerization), GO:0031122 (cytoplasmic microtubule organization…	GO:0008017 (microtubule binding), GO:0051010 (microtubule plus-end binding)	GO:0000776 (kinetochore), GO:0000778 (kinetochore), GO:0005816 (spindle pole body), GO:0005819 (spindle), GO:0005876 (spindle microtubule), GO:0005938 (cell cortex), GO:0035371 (microtubule plus-end), GO:0043332 (mating projection tip), GO:0051285 (cell cortex of cell tip), GO:1904511 (cytoplasmic microtubule plus-end), GO:1905721 (mitotic spindle astral microtubule end), GO:1905759 (post-anaphas…	0.287671	0.0891089	73	303	TRUE
Candida_albicans	DUP	Ca22chr7A_C_albicans_SC5314	771011	774148	C7_03480W_A		YEL1	0.136069		OG0004103	1	1	Putative guanyl nucleotide exchange factor with Sec7 domain; required for normal filamentous growth; regulated by yeast-hyphal switch; filament induced; regulated by Nrg1, Tup1, Mob2, Hap43; mRNA binds She3; Spider biofilm induced	GO:0008104 (protein localization), GO:0010513 (positive regulation of phosphatidylinositol biosynthetic process), GO:0030447 (filamentous growth), GO:0032012 (regulation of ARF protein signal transduction), GO:0051523 (cell growth mode switching, monopolar to bipolar), GO:0051666 (actin cortical patch localization)	GO:0005085 (guanyl-nucleotide exchange factor activity), GO:0005086 (guanyl-nucleotide exchange factor activity), GO:0005547 (phosphatidylinositol-3,4,5-trisphosphate binding)	GO:0005934 (cellular bud tip), GO:0005935 (cellular bud neck), GO:0005938 (cell cortex), GO:0032153 (cell division site), GO:0051285 (cell cortex of cell tip)	0.287671	0.0891089	73	303	TRUE
Candida_albicans	DUP	Ca22chr5A_C_albicans_SC5314	1918	2427	C5_00010W_A	TLO11		0.135663		OG0000026	2	1	Member of a family of telomere-proximal genes of unknown function; may be spliced in vivo	GO:0008150 (biological_process)	GO:0003674 (molecular_function)	GO:0005575 (cellular_component)	0.232877	0.0957096	73	303	TRUE
Candida_albicans	DUP	Ca22chr5A_C_albicans_SC5314	3999	4808	C5_00030W_A		MRPL1	0.135663		OG0004361	1	1	Putative mitochondrial ribosomal protein of the large subunit; transcript is upregulated in clinical isolates from HIV+ patients with oral candidiasis; Spider biofilm repressed	GO:0006412 (translation)	GO:0003723 (RNA binding), GO:0003735 (structural constituent of ribosome)	GO:0005762 (mitochondrial large ribosomal subunit), GO:0015934 (large ribosomal subunit)	0.232877	0.0957096	73	303	TRUE
Candida_albicans	DUP	Ca22chr4A_C_albicans_SC5314	1574155	1575360	C4_07110C_A	PDA1	PDA1	0.134436		OG0001355	1	1	Putative pyruvate dehydrogenase alpha chain; fluconazole-induced; protein present in exponential and stationary growth phase yeast cultures; Hap43-induced; Spider biofilm repressed	GO:0006086 (acetyl-CoA biosynthetic process from pyruvate), GO:0006096 (glycolytic process), GO:0007124 (pseudohyphal growth), GO:0015976 (carbon utilization), GO:0042867 (pyruvate catabolic process)	GO:0004739 (pyruvate dehydrogenase (acetyl-transferring) activity), GO:0016624 (oxidoreductase activity, acting on the aldehyde or oxo group of donors, disulfide as acceptor)	GO:0005739 (mitochondrion), GO:0005967 (mitochondrial pyruvate dehydrogenase complex), GO:0042645 (mitochondrial nucleoid), GO:0043231 (intracellular membrane-bounded organelle), GO:0045254 (pyruvate dehydrogenase complex)	0.246575	0.0924092	73	303	TRUE
Candida_albicans	DUP	Ca22chr2A_C_albicans_SC5314	586142	586920	C2_02650C_A			0.133238		OG0006004	2	1	Protein with predicted siroheme synthase middle domains NAD(P)-binding; Hap43-repressed gene	GO:0008150 (biological_process)	GO:0003674 (molecular_function)	GO:0005575 (cellular_component)	0.219178	0.0957096	73	303	TRUE
Candida_albicans	DUP	Ca22chr2A_C_albicans_SC5314	586142	587827	C2_02940W_A	MET1	MET1	0.133238		OG0000956	1	1	Putative uroporphyrin-3 C-methyltransferase, methionine biosynthesis enzyme; upregulated by human whole blood or polymorphonuclear (PMN) cells; Hog1p-induced; fungal-specific (no human or murine homolog); Hap43p-repressed	GO:0000103 (sulfate assimilation), GO:0009086 (methionine biosynthetic process), GO:0019354 (siroheme biosynthetic process), GO:0035690 (cellular response to drug)	GO:0004851 (uroporphyrin-III C-methyltransferase activity), GO:0008168 (methyltransferase activity), GO:0043115 (precorrin-2 dehydrogenase activity)	GO:0005575 (cellular_component)	0.219178	0.0957096	73	303	TRUE
Candida_albicans	DUP	Ca22chr4A_C_albicans_SC5314	1566664	1567773	C4_07090C_A	TRP4	TRP4	0.132764		OG0004435	1	1	Predicted enzyme of amino acid biosynthesis; upregulated in biofilm; regulated by Gcn2p and Gcn4p; S. cerevisiae ortholog is Gcn4p regulated	GO:0000162 (tryptophan biosynthetic process)	GO:0004048 (anthranilate phosphoribosyltransferase activity), GO:0016757 (glycosyltransferase activity)	GO:0005575 (cellular_component)	0.260274	0.0891089	73	303	TRUE
Candida_albicans	DUP	Ca22chr7A_C_albicans_SC5314	16744	17208	C7_00120W_A		FIS1	0.132764		OG0000962	1	1	Putative mitochondrial outer membrane protein membrane fission effector; possibly an essential gene, disruptants not obtained by UAU1 method	GO:0000266 (mitochondrial fission), GO:0007031 (peroxisome organization), GO:0016559 (peroxisome fission)	GO:0003674 (molecular_function), GO:0005515 (protein binding)	GO:0005741 (mitochondrial outer membrane), GO:0005777 (peroxisome)	0.260274	0.0891089	73	303	TRUE
Candida_albicans	DUP	Ca22chr7A_C_albicans_SC5314	21072	23375	C7_00170W_A	VPS70	VPS70	0.132764		OG0003193	1	2	Has domain(s) with predicted peptidase activity and role in proteolysis	GO:0006508 (proteolysis)	GO:0008233 (peptidase activity), GO:0008235 (metalloexopeptidase activity)	GO:0005575 (cellular_component)	0.260274	0.0891089	73	303	TRUE
Candida_albicans	DUP	Ca22chr5A_C_albicans_SC5314	4830	6473	C5_00040C_A		GAA1	0.132314		OG0004379	1	1	Subunit of the GPI (glycosylphosphatidylinositol):protein transamidase complex; removes the GPI-anchor signal and attaches GPI to proteins in the ER; Spider biofilm repressed	GO:0016255 (attachment of GPI anchor to protein)	GO:0003674 (molecular_function)	GO:0016021 (integral component of membrane), GO:0042765 (GPI-anchor transamidase complex)	0.232877	0.0924092	73	303	TRUE
Candida_albicans	DUP	Ca22chr1A_C_albicans_SC5314	3144084	3144923	C1_14260C_A	TIF35	TIF35	0.132187		OG0001855	1	1	Putative translation initiation factor; repressed upon phagocytosis by murine macrophage; Spider biofilm repressed	GO:0002188 (translation reinitiation), GO:0006413 (translational initiation), GO:0006415 (translational termination), GO:0032781 (positive regulation of ATPase activity)	GO:0000166 (nucleotide binding), GO:0003676 (nucleic acid binding), GO:0003743 (translation initiation factor activity)	GO:0005737 (cytoplasm), GO:0005852 (eukaryotic translation initiation factor 3 complex), GO:0010494 (cytoplasmic stress granule), GO:0016282 (eukaryotic 43S preinitiation complex), GO:0043614 (multi-eIF complex), GO:0071540 (eukaryotic translation initiation factor 3 complex, eIF3e), GO:0071541 (eukaryotic translation initiation factor 3 complex, eIF3m)	0.287671	0.0858086	73	303	TRUE
Candida_albicans	DUP	Ca22chr1A_C_albicans_SC5314	3145303	3146106	C1_14270W_A		BNA7	0.132187		OG0003842	1	1	Ortholog(s) have arylformamidase activity and role in NAD biosynthetic process	GO:0009435 (NAD biosynthetic process), GO:0019441 (tryptophan catabolic process to kynurenine)	GO:0004061 (arylformamidase activity), GO:0016787 (hydrolase activity)	GO:0005575 (cellular_component)	0.287671	0.0858086	73	303	TRUE
Candida_albicans	DUP	Ca22chr3A_C_albicans_SC5314	1729949	1732195	C3_07560W_A	TCC1		0.132187		OG0003270	2	2	Putative transcription factor/corepressor; regulation of filamentation and virulence; interacts with Tup1; regulates hypha-specific gene expression; contains 4 tetratricopeptide repeat (TPR) motifs; flucytosine repressed; Tbp1-induced	GO:0000122 (negative regulation of transcription by RNA polymerase II), GO:0030447 (filamentous growth), GO:0036177 (filamentous growth of a population of unicellular organisms in response to pH), GO:0045892 (negative regulation of transcription, DNA-templated), GO:0071467 (cellular response to pH)	GO:0003674 (molecular_function), GO:0005515 (protein binding)	GO:0005634 (nucleus)	0.287671	0.0858086	73	303	TRUE
Candida_albicans	DUP	Ca22chr3A_C_albicans_SC5314	1732312	1733178	C3_07570C_A		CTO1	0.132187		OG0001586	1	3	Ortholog(s) have thiamine phosphate phosphatase activity and role in phosphate ion transport	GO:0006817 (phosphate ion transport), GO:0008152 (metabolic process)	GO:0042131 (thiamine phosphate phosphatase activity)	GO:0005575 (cellular_component)	0.287671	0.0858086	73	303	TRUE
Candida_albicans	DUP	Ca22chr3A_C_albicans_SC5314	1733433	1733702	C3_07580W_A			0.132187		OG0005519	1	2	Ortholog of C. dubliniensis CD36 : Cd36_87460, C. parapsilosis CDC317 : CPAR2_808260, C. auris B8441 : B9J08_001750 and Debaryomyces hansenii CBS767 : DEHA2F07084g	GO:0008150 (biological_process)	GO:0003674 (molecular_function)	GO:0005575 (cellular_component)	0.287671	0.0858086	73	303	TRUE
Candida_albicans	DUP	Ca22chr3A_C_albicans_SC5314	1733947	1734279	C3_07590W_A			0.132187		OG0004684	1	2	Protein of unknown function; repressed by alpha pheromone in SpiderM medium; Spider biofilm induced	GO:0008150 (biological_process)	GO:0003674 (molecular_function)	GO:0005575 (cellular_component)	0.287671	0.0858086	73	303	TRUE
Candida_albicans	DUP	Ca22chr3A_C_albicans_SC5314	1734635	1735285	C3_07600W_A		YCR016W	0.132187		OG0001097	1	2	Ortholog of S. cerevisiae : YCR016W, C. glabrata CBS138 : CAGL0L07832g, C. dubliniensis CD36 : Cd36_87480, C. parapsilosis CDC317 : CPAR2_808240 and C. auris B8441 : B9J08_001753	GO:0008150 (biological_process)	GO:0003674 (molecular_function)	GO:0005575 (cellular_component)	0.287671	0.0858086	73	303	TRUE
Candida_albicans	DUP	Ca22chr3A_C_albicans_SC5314	1757860	1758168	C3_07720C_A			0.132187		OG0005921	1	1	Ortholog of Candida albicans WO-1 : CAWG_03078				0.287671	0.0858086	73	303	TRUE
Candida_albicans	DUP	Ca22chr3A_C_albicans_SC5314	1749088	1753920	C3_07680W_A		HIR3	0.130686		OG0002713	1	1	Putative nucleosome assembly protein; homozygous transposon insertion causes decreased colony wrinkling under filamentous growth-inducing conditions, but does not block true hyphal formation in liquid media	GO:0006336 (DNA replication-independent nucleosome assembly), GO:0006368 (transcription elongation from RNA polymerase II promoter), GO:0030447 (filamentous growth), GO:0030448 (hyphal growth), GO:0035066 (positive regulation of histone acetylation), GO:0071930 (negative regulation of transcription involved in G1/S transition of mitotic cell cycle)	GO:0003677 (DNA binding), GO:0003714 (transcription corepressor activity), GO:0031491 (nucleosome binding)	GO:0000417 (HIR complex), GO:0005634 (nucleus)	0.273973	0.0858086	73	303	TRUE
Candida_albicans	DUP	Ca22chr3A_C_albicans_SC5314	1753937	1754744	C3_07690C_A			0.130686		OG0005100	1	1	Has domain(s) with predicted sequence-specific DNA binding activity	GO:0008150 (biological_process), GO:0016070 (RNA metabolic process)	GO:0003697 (single-stranded DNA binding), GO:0003723 (RNA binding), GO:0043565 (sequence-specific DNA binding)	GO:0005575 (cellular_component)	0.273973	0.0858086	73	303	TRUE
Candida_albicans	DUP	Ca22chr3A_C_albicans_SC5314	1761811	1763016	C3_07730W_A	WOR4		0.130686		OG0004518	1	2	Predicted C2H2 zinc finger protein, involved in transcriptional regulation of white-opaque phenotypic switching; activator of the opaque cell type	GO:0006355 (regulation of transcription, DNA-templated), GO:1900239 (regulation of phenotypic switching)	GO:0000976 (transcription cis-regulatory region binding)	GO:0005634 (nucleus)	0.273973	0.0858086	73	303	TRUE
Candida_albicans	DUP	Ca22chr7A_C_albicans_SC5314	117	1155	C7_00010C_A			0.130686		OG0001039	1	1	Protein of unknown function; Spider biofilm repressed	GO:0008150 (biological_process)	GO:0003674 (molecular_function)	GO:0005575 (cellular_component)	0.273973	0.0858086	73	303	TRUE
Candida_albicans	DUP	Ca22chr7A_C_albicans_SC5314	1246	2040	C7_00020C_A	RVS161	RVS161	0.130686		OG0002020	1	1	Protein required for endocytosis; contains a BAR domain, which is found in proteins involved in membrane curvature; null mutant exhibits defects in hyphal growth, virulence, cell wall integrity, and actin patch localization	GO:0000747 (conjugation with cellular fusion), GO:0006897 (endocytosis), GO:0006970 (response to osmotic stress), GO:0007015 (actin filament organization), GO:0007264 (small GTPase mediated signal transduction), GO:0030036 (actin cytoskeleton organization), GO:0030447 (filamentous growth), GO:0031505 (fungal-type cell wall organization), GO:0031532 (actin cytoskeleton reorganization), GO:0036180 …	GO:0005515 (protein binding), GO:0008092 (cytoskeletal protein binding), GO:0008289 (lipid binding)	GO:0005737 (cytoplasm), GO:0005937 (mating projection), GO:0030479 (actin cortical patch), GO:0031097 (medial cortex), GO:0045121 (membrane raft), GO:0051285 (cell cortex of cell tip), GO:1990528 (Rvs161p-Rvs167p complex)	0.273973	0.0858086	73	303	TRUE
Candida_albicans	DUP	Ca22chr7A_C_albicans_SC5314	2278	2769	C7_00030W_A			0.130686		OG0004955	1	1	Protein of unknown function; Spider biofilm repressed	GO:0008150 (biological_process)	GO:0003674 (molecular_function)	GO:0005575 (cellular_component)	0.273973	0.0858086	73	303	TRUE
Candida_albicans	DUP	Ca22chr7A_C_albicans_SC5314	781559	783811	C7_03540C_A	ENP2	ENP2	0.130686		OG0002531	1	1	Putative nucleolar protein; essential; heterozygous mutation confers resistance to 5-fluorocytosine (5-FC), 5-fluorouracil (5-FU), and tubercidin (7-deazaadenosine); Hap43-induced; Spider biofilm induced	GO:0000462 (maturation of SSU-rRNA from tricistronic rRNA transcript (SSU-rRNA, 5.8S rRNA, LSU-rRNA)), GO:0035690 (cellular response to drug), GO:0042274 (ribosomal small subunit biogenesis)	GO:0003674 (molecular_function), GO:0005515 (protein binding)	GO:0005634 (nucleus), GO:0005730 (nucleolus), GO:0032040 (small-subunit processome)	0.273973	0.0858086	73	303	TRUE
Candida_albicans	DUP	Ca22chr7A_C_albicans_SC5314	784193	786196	C7_03550C_A			0.130686		OG0004056	1	1	Protein of unknown function; rat catheter biofilm repressed	GO:0008150 (biological_process)	GO:0003674 (molecular_function)	GO:0005575 (cellular_component)	0.273973	0.0858086	73	303	TRUE
Candida_albicans	DUP	Ca22chr3A_C_albicans_SC5314	1632270	1633007	C3_07120W_A		HRI1	0.128236		OG0005253	1	1	Protein with a predicted role in cotranslational protein targeting to membrane; induced during chlamydospore formation in both C. albicans and C. dubliniensis	GO:0006612 (protein targeting to membrane)	GO:0003674 (molecular_function)	GO:0005789 (endoplasmic reticulum membrane)	0.287671	0.0825083	73	303	TRUE
Candida_albicans	DUP	Ca22chr3A_C_albicans_SC5314	1633324	1633997	C3_07130W_A		ERV14	0.128236		OG0002002	1	1	Ortholog(s) have cargo receptor activity and role in ascospore formation, axial cellular bud site selection, endoplasmic reticulum to Golgi vesicle-mediated transport	GO:0006888 (endoplasmic reticulum to Golgi vesicle-mediated transport), GO:0007120 (axial cellular bud site selection), GO:0016192 (vesicle-mediated transport), GO:0030437 (ascospore formation), GO:0035556 (intracellular signal transduction)	GO:0038024 (cargo receptor activity)	GO:0005789 (endoplasmic reticulum membrane), GO:0030134 (COPII-coated ER to Golgi transport vesicle)	0.287671	0.0825083	73	303	TRUE
Candida_albicans	DUP	Ca22chr3A_C_albicans_SC5314	1634324	1636125	C3_07140C_A			0.128236		OG0004796	1	1	Protein of unknown function; flow model biofilm induced	GO:0008150 (biological_process)	GO:0003674 (molecular_function)	GO:0005575 (cellular_component)	0.287671	0.0825083	73	303	TRUE
Candida_albicans	DUP	Ca22chr3A_C_albicans_SC5314	1636561	1636992	C3_07150C_A	RPS12	RPS12	0.128236		OG0001128	1	1	Acidic ribosomal protein S12; regulated by Gcn4, activated by Tbf1; repressed by amino acid starvation (3-AT); protein abundance is affected by URA3 expression in CAI-4 strain background; sumoylation target; Spider biofilm repressed	GO:0006412 (translation)	GO:0003735 (structural constituent of ribosome)	GO:0005840 (ribosome), GO:0022627 (cytosolic small ribosomal subunit)	0.287671	0.0825083	73	303	TRUE
Candida_albicans	DUP	Ca22chr3A_C_albicans_SC5314	1709297	1710637	C3_07480W_A		PRP19	0.128236		OG0001800	1	1	Ortholog(s) have ubiquitin-protein transferase activity and role in generation of catalytic spliceosome for first transesterification step	GO:0000349 (generation of catalytic spliceosome for first transesterification step), GO:0000398 (mRNA splicing, via spliceosome), GO:0006281 (DNA repair), GO:0016567 (protein ubiquitination)	GO:0004842 (ubiquitin-protein transferase activity), GO:0005515 (protein binding), GO:0061630 (ubiquitin protein ligase activity)	GO:0000151 (ubiquitin ligase complex), GO:0000974 (Prp19 complex), GO:0005634 (nucleus), GO:0005681 (spliceosomal complex), GO:0005829 (cytosol), GO:0071006 (U2-type catalytic step 1 spliceosome), GO:0071014 (post-mRNA release spliceosomal complex)	0.287671	0.0825083	73	303	TRUE
Candida_albicans	DUP	Ca22chr3A_C_albicans_SC5314	1710784	1712634	C3_07490W_A		PRM15	0.128236		OG0002428	1	1	Ortholog(s) have phosphopentomutase activity and role in guanosine catabolic process, inosine catabolic process, purine ribonucleoside salvage	GO:0005975 (carbohydrate metabolic process), GO:0006148 (inosine catabolic process), GO:0006166 (purine ribonucleoside salvage), GO:0046115 (guanosine catabolic process), GO:0071704 (organic substance metabolic process)	GO:0000287 (magnesium ion binding), GO:0008973 (phosphopentomutase activity), GO:0016868 (intramolecular transferase activity, phosphotransferases)	GO:0005575 (cellular_component)	0.287671	0.0825083	73	303	TRUE
Candida_albicans	DUP	Ca22chr3A_C_albicans_SC5314	1713090	1714644	C3_07500W_A	VAN1	VAN1	0.128236		OG0003573	1	1	Member of Mnn9 family of mannosyltransferases; ortholog of S. cerevisiae Van1p; fungal-specific (no human or murine homolog)	GO:0000032 (cell wall mannoprotein biosynthetic process), GO:0006487 (protein N-linked glycosylation)	GO:0000009 (alpha-1,6-mannosyltransferase activity)	GO:0000136 (mannan polymerase complex), GO:0005886 (plasma membrane)	0.287671	0.0825083	73	303	TRUE
Candida_albicans	DUP	Ca22chr3A_C_albicans_SC5314	1715989	1716855	C3_07540C_A			0.128236		OG0004756	1	1	Protein of unknown function; mutants are viable; induced in a cyr1, ras1, or efg1 homozygous null	GO:0008150 (biological_process)	GO:0003674 (molecular_function)	GO:0005575 (cellular_component)	0.287671	0.0825083	73	303	TRUE
Candida_albicans	DUP	Ca22chr3A_C_albicans_SC5314	1719339	1721228	C3_07550C_A		GEP3	0.128236		OG0002468	1	1	Protein required for mitochondrial ribosome small subunit biogenesis; role in maturation of SSU-rRNA; Spider biofilm induced	GO:0030490 (maturation of SSU-rRNA)	GO:0005525 (GTP binding)	GO:0005743 (mitochondrial inner membrane)	0.287671	0.0825083	73	303	TRUE
Candida_albicans	DUP	Ca22chr4A_C_albicans_SC5314	1562962	1566078	C4_07080C_A			0.127312		OG0004791	1	1	Protein with t-SNARE domains and a microtubule associated domain; Hap43-induced gene; repressed by alpha pheromone in SpiderM medium	GO:0008150 (biological_process)	GO:0003674 (molecular_function)	GO:0005815 (microtubule organizing center)	0.246575	0.0858086	73	303	TRUE
Candida_albicans	DUP	Ca22chr7A_C_albicans_SC5314	2747	3421	C7_00040C_A			0.127312		OG0004840	1	1	Protein of unknown function; Spider biofilm repressed	GO:0008150 (biological_process)	GO:0003674 (molecular_function)	GO:0005575 (cellular_component)	0.246575	0.0858086	73	303	TRUE
Candida_albicans	DUP	Ca22chr7A_C_albicans_SC5314	15982	16662	C7_00110W_A	SOD3		0.127312		OG0000521	1	1	Cytosolic manganese-containing superoxide dismutase; protects against oxidative stress; repressed by ciclopirox olamine, induced during stationary phase when SOD1 expression is low; Hap43-repressed; Spider and flow model biofilm induced	GO:0006801 (superoxide metabolic process), GO:0019430 (removal of superoxide radicals)	GO:0004784 (superoxide dismutase activity), GO:0030145 (manganese ion binding), GO:0046872 (metal ion binding)	GO:0005739 (mitochondrion), GO:0005829 (cytosol)	0.246575	0.0858086	73	303	TRUE
Candida_albicans	DUP	Ca22chr1A_C_albicans_SC5314	3067395	3069419	C1_13930W_A	SSK1	SSK1	0.126823		OG0002795	1	1	Response regulator of two-component system; role in oxidative stress response, cell wall biosynthesis, virulence, hyphal growth on solid media; expressed in hyphae and yeast; peroxisomal targeting sequence (PTS1); Spider biofilm induced	GO:0000160 (phosphorelay signal transduction system), GO:0006355 (regulation of transcription, DNA-templated), GO:0007231 (osmosensory signaling pathway), GO:0007234 (osmosensory signaling via phosphorelay pathway), GO:0009267 (cellular response to starvation), GO:0030447 (filamentous growth), GO:0031505 (fungal-type cell wall organization), GO:0031954 (positive regulation of protein autophosphor…	GO:0000156 (phosphorelay response regulator activity), GO:0030295 (protein kinase activator activity), GO:0031435 (mitogen-activated protein kinase kinase kinase binding)	GO:0005737 (cytoplasm), GO:0005782 (peroxisomal matrix), GO:1990315 (Mcs4 RR-MAPKKK complex)	0.273973	0.0825083	73	303	TRUE
Candida_albicans	DUP	Ca22chr1A_C_albicans_SC5314	3097094	3098602	C1_14060W_A		YBR056W	0.126823		OG0004314	1	1	Glucan 1,3-beta-glucosidase; regulated by Nrg1, Tup1 and possibly Tac1; induced by NO and during cell wall regeneration; stationary phase enriched; possibly essential (UAU1 method); F-12/CO2 early biofilm induced; flow biofilm repressed	GO:0070879 (fungal-type cell wall beta-glucan metabolic process), GO:0071704 (organic substance metabolic process), GO:1904541 (fungal-type cell wall disassembly involved in conjugation with cellular fusion)	GO:0004553 (hydrolase activity, hydrolyzing O-glycosyl compounds), GO:0046557 (glucan endo-1,6-beta-glucosidase activity)	GO:0005737 (cytoplasm), GO:0005758 (mitochondrial intermembrane space), GO:1990819 (actin fusion focus)	0.273973	0.0825083	73	303	TRUE
Candida_albicans	DUP	Ca22chr1A_C_albicans_SC5314	3099207	3104663	C1_14080W_A		UTP10	0.126823		OG0002105	1	1	Nucleolar protein; component of the small subunit processome containing the U3 snoRNA; involved in pre-18S rRNA processing; flow model biofilm repressed	GO:0000447 (endonucleolytic cleavage in ITS1 to separate SSU-rRNA from 5.8S rRNA and LSU-rRNA from tricistronic rRNA transcript (SSU-rRNA, 5.8S rRNA, LSU-rRNA)), GO:0000462 (maturation of SSU-rRNA from tricistronic rRNA transcript (SSU-rRNA, 5.8S rRNA, LSU-rRNA)), GO:0000472 (endonucleolytic cleavage to generate mature 5'-end of SSU-rRNA from (SSU-rRNA, 5.8S rRNA, LSU-rRNA)), GO:0000480 (endonucl…	GO:0034511 (U3 snoRNA binding)	GO:0005730 (nucleolus), GO:0030686 (90S preribosome), GO:0030688 (preribosome, small subunit precursor), GO:0032040 (small-subunit processome), GO:0033553 (rDNA heterochromatin), GO:0034455 (t-UTP complex)	0.273973	0.0825083	73	303	TRUE
Candida_albicans	DUP	Ca22chr1A_C_albicans_SC5314	3104890	3105271	C1_14090W_A		HSP10	0.126823		OG0004027	1	1	Ortholog(s) have chaperone binding, unfolded protein binding activity and role in chaperone-mediated protein complex assembly, protein folding, protein import into mitochondrial intermembrane space, protein refolding	GO:0006457 (protein folding), GO:0042026 (protein refolding), GO:0045041 (protein import into mitochondrial intermembrane space), GO:0051131 (chaperone-mediated protein complex assembly)	GO:0005524 (ATP binding), GO:0016887 (ATP hydrolysis activity), GO:0051082 (unfolded protein binding), GO:0051087 (chaperone binding)	GO:0005759 (mitochondrial matrix)	0.273973	0.0825083	73	303	TRUE
Candida_albicans	DUP	Ca22chr1A_C_albicans_SC5314	3105687	3106352	C1_14100W_A	YPT52	YPT52	0.126823		OG0002140	1	1	Rab-family GTPase involved in vacuolar trafficking, colocolizes with Vps1p and Ypt53p in late endosome	GO:0006623 (protein targeting to vacuole), GO:0006895 (Golgi to endosome transport), GO:0006897 (endocytosis), GO:0006913 (nucleocytoplasmic transport), GO:0007165 (signal transduction), GO:0007264 (small GTPase mediated signal transduction), GO:0032511 (late endosome to vacuole transport via multivesicular body sorting pathway), GO:0036010 (protein localization to endosome), GO:0036258 (multives…	GO:0003924 (GTPase activity), GO:0005525 (GTP binding)	GO:0005770 (late endosome), GO:0016020 (membrane)	0.273973	0.0825083	73	303	TRUE
Candida_albicans	DUP	Ca22chr1A_C_albicans_SC5314	3106574	3107665	C1_14110C_A	RPL4B	RPL4B	0.126823		OG0002636	1	1	Ribosomal protein 4B; repressed upon phagocytosis by murine macrophage; Spider biofilm repressed	GO:0006412 (translation)	GO:0003735 (structural constituent of ribosome)	GO:0005840 (ribosome), GO:0009986 (cell surface), GO:0016020 (membrane), GO:0022625 (cytosolic large ribosomal subunit)	0.273973	0.0825083	73	303	TRUE
Candida_albicans	DUP	Ca22chr1A_C_albicans_SC5314	3108041	3108856	C1_14120C_A	RBE1	PRY2	0.126823		OG0004472	1	1	Pry family cell wall protein; Rim101, Efg1, Ssn6, alkaline repressed; O-glycosylation; no GPI anchor predicted; ketoconazol induced; regulated by Sef1, Sfu1, Hap4; flow model biofilm induced; rat catheter and Spider biofilm repressed	GO:0015908 (fatty acid transport), GO:0015918 (sterol transport)	GO:0015485 (cholesterol binding), GO:0032934 (sterol binding)	GO:0005576 (extracellular region), GO:0009277 (fungal-type cell wall), GO:0009986 (cell surface), GO:0030445 (yeast-form cell wall), GO:1903561 (extracellular vesicle)	0.273973	0.0825083	73	303	TRUE
Candida_albicans	DUP	Ca22chr1A_C_albicans_SC5314	3113601	3114746	C1_14130W_A	FTR1	FTR1	0.126823		OG0000119	1	1	High-affinity iron permease; required for mouse virulence, low-iron growth; iron, amphotericin B, caspofungin, ciclopirox, Hog1p, Sef1p, Sfu1p, and Hap43p regulated; complements S. cerevisiae ftr1 iron transport; Hap43p-repressed	GO:0006826 (iron ion transport), GO:0010106 (cellular response to iron ion starvation), GO:0033215 (reductive iron assimilation), GO:0034755 (iron ion transmembrane transport), GO:0044117 (biological process involved in interaction with host), GO:1901684 (arsenate ion transmembrane transport)	GO:0005381 (iron ion transmembrane transporter activity), GO:0005506 (iron ion binding), GO:0015093 (ferrous iron transmembrane transporter activity), GO:0061840 (high-affinity ferrous iron transmembrane transporter activity)	GO:0005886 (plasma membrane), GO:0009986 (cell surface), GO:0016020 (membrane), GO:0016021 (integral component of membrane), GO:0033573 (high-affinity iron permease complex)	0.273973	0.0825083	73	303	TRUE
Candida_albicans	DUP	Ca22chr1A_C_albicans_SC5314	3115346	3118555	C1_14140C_A	SET3	SET3	0.126823		OG0000698	1	1	NAD-dependent histone deacetylase; mutations affect filamentous growth; genetic evidence suggests Set3/Hos2 function as a complex to regulate white-opaque switching, morphogenesis, and virulence; flow model biofilm induced	GO:0006355 (regulation of transcription, DNA-templated), GO:0006479 (protein methylation), GO:0009267 (cellular response to starvation), GO:0016575 (histone deacetylation), GO:0030447 (filamentous growth), GO:0036166 (phenotypic switching), GO:0036170 (filamentous growth of a population of unicellular organisms in response to starvation), GO:0036180 (filamentous growth of a population of unicellu…	GO:0005515 (protein binding), GO:0008270 (zinc ion binding), GO:0035064 (methylated histone binding)	GO:0034967 (Set3 complex)	0.273973	0.0825083	73	303	TRUE
Candida_albicans	DUP	Ca22chr1A_C_albicans_SC5314	3119756	3120121	C1_14150C_A	PAM16	PAM16	0.126823		OG0003492	1	1	Putative maltase; regulated by Gcn4; repressed by amino acid starvation (3-AT); rat catheter biofilm induced	GO:0030150 (protein import into mitochondrial matrix)	GO:0019904 (protein domain specific binding)	GO:0001405 (PAM complex, Tim23 associated import motor), GO:0005739 (mitochondrion), GO:0005744 (TIM23 mitochondrial import inner membrane translocase complex)	0.273973	0.0825083	73	303	TRUE
Candida_albicans	DUP	Ca22chr1A_C_albicans_SC5314	3120934	3122688	C1_14160W_A		RKM3	0.126823		OG0004908	1	1	Ortholog(s) have protein-lysine N-methyltransferase activity, role in peptidyl-lysine monomethylation and cytosol, nucleus localization	GO:0018026 (peptidyl-lysine monomethylation)	GO:0016279 (protein-lysine N-methyltransferase activity)	GO:0005634 (nucleus), GO:0005829 (cytosol)	0.273973	0.0825083	73	303	TRUE
Candida_albicans	DUP	Ca22chr1A_C_albicans_SC5314	3123050	3124726	C1_14170W_A		HEL1	0.126823		OG0001102	1	1	Ortholog(s) have ubiquitin protein ligase activity and role in histone catabolic process, histone ubiquitination	GO:0016567 (protein ubiquitination), GO:0016574 (histone ubiquitination), GO:0036205 (histone catabolic process)	GO:0004842 (ubiquitin-protein transferase activity), GO:0008270 (zinc ion binding), GO:0046872 (metal ion binding), GO:0061630 (ubiquitin protein ligase activity)	GO:0005575 (cellular_component)	0.273973	0.0825083	73	303	TRUE
Candida_albicans	DUP	Ca22chr1A_C_albicans_SC5314	3125262	3126833	C1_14180W_A			0.126823		OG0004522	1	1	Ortholog of C. dubliniensis CD36 : Cd36_13150, C. parapsilosis CDC317 : CPAR2_700610, C. auris B8441 : B9J08_003318 and Candida tenuis NRRL Y-1498 : CANTEDRAFT_135418	GO:0008150 (biological_process)	GO:0003674 (molecular_function)	GO:0005575 (cellular_component)	0.273973	0.0825083	73	303	TRUE
Candida_albicans	DUP	Ca22chr1A_C_albicans_SC5314	3126893	3127267	C1_14190C_A		YPI1	0.126823		OG0000215	1	1	Protein phosphatase inhibitor; Hap43-repressed; homozygous Tn insertion decreases colony wrinkling but does not block hyphal growth in liquid media; mutation confers hypersensitivity to toxic ergosterol analog; Spider biofilm induced	GO:0005977 (glycogen metabolic process), GO:0006873 (cellular ion homeostasis), GO:0007094 (mitotic spindle assembly checkpoint signaling), GO:0030447 (filamentous growth), GO:0032515 (negative regulation of phosphoprotein phosphatase activity), GO:0032516 (positive regulation of phosphoprotein phosphatase activity), GO:0035308 (negative regulation of protein dephosphorylation), GO:0035690 (cellu…	GO:0004865 (protein serine/threonine phosphatase inhibitor activity), GO:0072542 (protein phosphatase activator activity)	GO:0005634 (nucleus)	0.273973	0.0825083	73	303	TRUE
Candida_albicans	DUP	Ca22chr1A_C_albicans_SC5314	3127604	3128596	C1_14200W_A		GMH1	0.126823		OG0002858	1	1	Possible Golgi membrane protein; transcript positively regulated by Tbf1; mRNA binds She3	GO:0016192 (vesicle-mediated transport)	GO:0003674 (molecular_function)	GO:0030173 (integral component of Golgi membrane)	0.273973	0.0825083	73	303	TRUE
Candida_albicans	DUP	Ca22chr1A_C_albicans_SC5314	3146581	3147441	C1_14280C_A	NPL3	NPL3	0.126823		OG0003180	1	1	Putative RNA-binding protein; required for normal flow model biofilm growth; nuclear export is facilitated by Hmt1p; transcript upregulated in RHE model of oralcandidiasis; Spider biofilm repressed	GO:0000398 (mRNA splicing, via spliceosome), GO:0006406 (mRNA export from nucleus), GO:0006415 (translational termination), GO:0017148 (negative regulation of translation), GO:0032968 (positive regulation of transcription elongation from RNA polymerase II promoter), GO:2000805 (negative regulation of termination of RNA polymerase II transcription, poly(A)-coupled)	GO:0000166 (nucleotide binding), GO:0000993 (RNA polymerase II complex binding), GO:0003676 (nucleic acid binding), GO:0003729 (mRNA binding), GO:0008143 (poly(A) binding), GO:0031370 (eukaryotic initiation factor 4G binding)	GO:0005634 (nucleus), GO:0005737 (cytoplasm), GO:0010494 (cytoplasmic stress granule)	0.273973	0.0825083	73	303	TRUE
Candida_albicans	DUP	Ca22chr3A_C_albicans_SC5314	1682965	1687116	C3_07320W_A	MDS3	MDS3	0.126823		OG0000503	1	2	TOR signaling pathway component; required for growth and hyphal formation at alkaline pH, for full virulence in a mouse model of systemic infection and for SD and Spider medium biofilm formation; role in chlamydospore formation	GO:0000747 (conjugation with cellular fusion), GO:0001410 (chlamydospore formation), GO:0007124 (pseudohyphal growth), GO:0010570 (regulation of filamentous growth), GO:0010811 (positive regulation of cell-substrate adhesion), GO:0030447 (filamentous growth), GO:0031929 (TOR signaling), GO:0032005 (signal transduction involved in positive regulation of conjugation with cellular fusion), GO:003460…	GO:0003674 (molecular_function), GO:0005515 (protein binding)	GO:0005575 (cellular_component)	0.273973	0.0825083	73	303	TRUE
Candida_albicans	DUP	Ca22chr3A_C_albicans_SC5314	1754845	1755624	C3_07700W_A		FSH1	0.126823		OG0002259	1	1	Putative serine hydrolase; Spider biofilm repressed	GO:0008150 (biological_process)	GO:0003674 (molecular_function)	GO:0005575 (cellular_component)	0.273973	0.0825083	73	303	TRUE
Candida_albicans	DUP	Ca22chr3A_C_albicans_SC5314	1755737	1757161	C3_07710W_A	ABD1	ABD1	0.126823		OG0001181	1	1	SAM-dependent RNA methyltransferase; methylates mRNA 5' cap; binds phosphorylated RNA Pol II C-term domain peptide; does not bind mRNA TPase and mRNA GTase (Cet1,Cgt1); functional homolog of S. cerevisiae Abd1; rat catheter biofilm induced	GO:0006370 (7-methylguanosine mRNA capping), GO:0035690 (cellular response to drug)	GO:0004482 (mRNA (guanine-N7-)-methyltransferase activity)	GO:0005634 (nucleus), GO:0005829 (cytosol), GO:0070693 (P-TEFb-cap methyltransferase complex)	0.273973	0.0825083	73	303	TRUE
Candida_albicans	DUP	Ca22chr3A_C_albicans_SC5314	1775574	1775900	C3_07820W_A			0.126823		OG0004645	1	1	Protein of unknown function; Spider biofilm repressed	GO:0008150 (biological_process)	GO:0003674 (molecular_function)	GO:0005575 (cellular_component)	0.273973	0.0825083	73	303	TRUE
Candida_albicans	DUP	Ca22chr7A_C_albicans_SC5314	815421	817079	C7_03670W_A	DED81	DED81	0.126823		OG0001666	1	1	Putative tRNA-Asn synthetase; genes encoding ribosomal subunits, translation factors, tRNA synthetases are downregulated upon phagocytosis by murine macrophage; protein enriched in stationary phase yeast cultures	GO:0006418 (tRNA aminoacylation for protein translation), GO:0006421 (asparaginyl-tRNA aminoacylation)	GO:0000166 (nucleotide binding), GO:0003676 (nucleic acid binding), GO:0004812 (aminoacyl-tRNA ligase activity), GO:0004816 (asparagine-tRNA ligase activity), GO:0005524 (ATP binding)	GO:0005737 (cytoplasm)	0.273973	0.0825083	73	303	TRUE
Candida_albicans	DUP	Ca22chr7A_C_albicans_SC5314	817565	819406	C7_03680W_A			0.126823		OG0000004	3	1	Ortholog of C. dubliniensis CD36 : Cd36_73260 and Candida albicans WO-1 : CAWG_05699	GO:0008150 (biological_process)	GO:0003674 (molecular_function)	GO:0005575 (cellular_component)	0.273973	0.0825083	73	303	TRUE
Candida_albicans	DUP	Ca22chr7A_C_albicans_SC5314	820478	821188	C7_03690W_A			0.126823		OG0000004	3	1	Ortholog of Candida albicans WO-1 : CAWG_05700	GO:0008150 (biological_process)	GO:0003674 (molecular_function)	GO:0005575 (cellular_component)	0.273973	0.0825083	73	303	TRUE
Candida_albicans	DUP	Ca22chr7A_C_albicans_SC5314	822571	823998	C7_03700C_A	ENP1	ENP1	0.126823		OG0000464	1	1	Protein required for pre-rRNA processing and 40S ribosomal subunit synthesis; associated with U3 and U14 snoRNAs; transposon mutation affects filamentous growth; repressed by prostaglandins; Spider biofilm induced	GO:0000447 (endonucleolytic cleavage in ITS1 to separate SSU-rRNA from 5.8S rRNA and LSU-rRNA from tricistronic rRNA transcript (SSU-rRNA, 5.8S rRNA, LSU-rRNA)), GO:0006364 (rRNA processing), GO:0009267 (cellular response to starvation), GO:0016973 (poly(A)+ mRNA export from nucleus), GO:0030447 (filamentous growth), GO:0036170 (filamentous growth of a population of unicellular organisms in respo…	GO:0030515 (snoRNA binding)	GO:0005634 (nucleus), GO:0005730 (nucleolus), GO:0005737 (cytoplasm), GO:0030686 (90S preribosome), GO:0030688 (preribosome, small subunit precursor)	0.273973	0.0825083	73	303	TRUE
Candida_albicans	DUP	Ca22chr7A_C_albicans_SC5314	69078	69539	C7_00420C_A		YCL012C	0.125297		OG0003209	1	1	Ortholog of S. cerevisiae : YCL012C, C. dubliniensis CD36 : Cd36_65270, C. parapsilosis CDC317 : CPAR2_805430, C. auris B8441 : B9J08_000227 and Candida tenuis NRRL Y-1498 : CANTEDRAFT_96597	GO:0008150 (biological_process)	GO:0003674 (molecular_function)	GO:0005575 (cellular_component)	0.260274	0.0825083	73	303	TRUE
Candida_albicans	DUP	Ca22chr7A_C_albicans_SC5314	70601	72361	C7_00430W_A		FRE7	0.125297		OG0000235	1	1	Putative ferric reductase; induced by Mac1 under copper starvation; Plc1-regulated; Rim101-repressed	GO:0006826 (iron ion transport), GO:0015677 (copper ion import)	GO:0000293 (ferric-chelate reductase activity), GO:0016491 (oxidoreductase activity)	GO:0005886 (plasma membrane)	0.260274	0.0825083	73	303	TRUE
Candida_albicans	DUP	Ca22chr4A_C_albicans_SC5314	78356	80167	C4_00470C_A		MAG2	0.123643		OG0003739	1	2	Has domain(s) with predicted zinc ion binding activity	GO:0008150 (biological_process)	GO:0008270 (zinc ion binding)	GO:0005575 (cellular_component)	0.246575	0.0825083	73	303	TRUE
Candida_albicans	DUP	Ca22chr6A_C_albicans_SC5314	894295	897546	C6_04120C_A		SPC105	0.123643		OG0003838	1	1	Ortholog(s) have microtubule binding activity, role in mitotic spindle assembly checkpoint, protein localization to kinetochore, sister chromatid biorientation and condensed nuclear chromosome kinetochore localization	GO:0007094 (mitotic spindle assembly checkpoint signaling), GO:0031134 (sister chromatid biorientation), GO:0034501 (protein localization to kinetochore)	GO:0008017 (microtubule binding)	GO:0000778 (kinetochore)	0.246575	0.0825083	73	303	TRUE
Candida_albicans	DUP	Ca22chr7A_C_albicans_SC5314	43379	45102	C7_00290C_A	HGT13		0.123643		OG0000603	1	1	Predicted sugar transporter, involved in glycerol utilization; member of the major facilitator superfamily; 12 transmembrane; gene has intron; oxidative stress-induced via Cap1p; expressed in rich medium, 2% glucose	GO:0008643 (carbohydrate transport), GO:0055085 (transmembrane transport), GO:1904659 (glucose transmembrane transport)	GO:0005355 (glucose transmembrane transporter activity), GO:0022857 (transmembrane transporter activity), GO:0051119 (sugar transmembrane transporter activity)	GO:0005887 (integral component of plasma membrane), GO:0016020 (membrane), GO:0016021 (integral component of membrane)	0.246575	0.0825083	73	303	TRUE
Candida_albicans	DUP	Ca22chr7A_C_albicans_SC5314	46309	47109	C7_00300W_A		COQ11	0.123643		OG0000934	1	1	Putative NAD dependent epimerase/dehydratase family protein; Spider biofilm repressed	GO:1901006 (ubiquinone-6 biosynthetic process)	GO:0003674 (molecular_function)	GO:0005739 (mitochondrion)	0.246575	0.0825083	73	303	TRUE
Candida_albicans	DUP	Ca22chr7A_C_albicans_SC5314	47152	47988	C7_00310C_A			0.123643		OG0004426	1	1	Protein of unknown function; induced by nitric oxide; Spider biofilm repressed	GO:0008150 (biological_process)	GO:0003674 (molecular_function)	GO:0005575 (cellular_component)	0.246575	0.0825083	73	303	TRUE
Candida_albicans	DUP	Ca22chr1A_C_albicans_SC5314	3140868	3143546	C1_14250C_A		YMR102C	0.122888		OG0000437	1	1	Putative protein of unknown function; mutation confers hypersensitivity to amphotericin B	GO:0035690 (cellular response to drug)	GO:0003674 (molecular_function), GO:0005515 (protein binding)	GO:0005575 (cellular_component)	0.273973	0.0792079	73	303	TRUE
Candida_albicans	DUP	Ca22chr3A_C_albicans_SC5314	1628166	1631963	C3_07110W_A		NUD1	0.122888		OG0001015	1	1	S. cerevisiae ortholog Nud1 is a spindle pole body outer plaque component; it acts through the mitotic exit network to specify asymmetric spindle pole body inheritance; Hap43-induced gene	GO:0000073 (initial mitotic spindle pole body separation), GO:0030953 (astral microtubule organization), GO:0031536 (positive regulation of exit from mitosis), GO:0045132 (meiotic chromosome segregation), GO:0051293 (establishment of spindle localization)	GO:0005515 (protein binding), GO:0035591 (signaling adaptor activity)	GO:0061499 (outer plaque of mitotic spindle pole body)	0.273973	0.0792079	73	303	TRUE
Candida_albicans	DUP	Ca22chr4A_C_albicans_SC5314	1568024	1573987	C4_07100C_A		BRR2	0.121846		OG0002640	1	1	Predicted RNA-dependent ATPase RNA helicase; Hap43-induced gene	GO:0000388 (spliceosome conformational change to release U4 (or U4atac) and U1 (or U11))	GO:0000166 (nucleotide binding), GO:0003676 (nucleic acid binding), GO:0003724 (RNA helicase activity), GO:0005524 (ATP binding)	GO:0005682 (U5 snRNP), GO:0046540 (U4/U6 x U5 tri-snRNP complex)	0.232877	0.0825083	73	303	TRUE
Candida_albicans	DUP	Ca22chr6A_C_albicans_SC5314	54332	56071	C6_00330C_A	GNP1	AGP1	0.121846		OG0000043	1	1	Similar to asparagine and glutamine permease; fluconazole, caspofungin induced; regulated by Nrg1, Mig1, Tup1, Gcn2, Gcn4, and alkaline regulated by Rim101; repressed during chlamydospore formation; rat catheter, flow model biofilm induced	GO:0006865 (amino acid transport), GO:0055085 (transmembrane transport)	GO:0015171 (amino acid transmembrane transporter activity), GO:0015193 (L-proline transmembrane transporter activity)	GO:0005886 (plasma membrane), GO:0016020 (membrane), GO:0016021 (integral component of membrane)	0.232877	0.0825083	73	303	TRUE
Candida_albicans	DUP	Ca22chr7A_C_albicans_SC5314	38507	39679	C7_00270W_A		FEX1	0.121846		OG0002714	1	1	Ortholog(s) have fluoride transmembrane transporter activity, role in cellular detoxification of fluoride, fluoride export across plasma membrane, fluoride transmembrane transport and plasma membrane localization	GO:0140114 (cellular detoxification of fluoride), GO:0140116 (fluoride export across plasma membrane), GO:1903424 (fluoride transmembrane transport)	GO:1903425 (fluoride transmembrane transporter activity)	GO:0005886 (plasma membrane), GO:0016021 (integral component of membrane)	0.232877	0.0825083	73	303	TRUE
Candida_albicans	SNP	Ca22chrRA_C_albicans_SC5314	760304	761083	CR_03440W_A			0.185248	0	OG0000403	1	1	Ortholog(s) have DNA 5'-adenosine monophosphate hydrolase activity, DNA-3'-diphospho-5'-guanosine diphosphatase, GMP binding, double-stranded DNA binding, guanosine binding and mismatched DNA binding, more	GO:0006281 (DNA repair), GO:0006298 (mismatch repair)	GO:0003677 (DNA binding), GO:0003690 (double-stranded DNA binding), GO:0003697 (single-stranded DNA binding), GO:0008270 (zinc ion binding), GO:0019002 (GMP binding), GO:0030983 (mismatched DNA binding), GO:0033699 (DNA 5'-adenosine monophosphate hydrolase activity), GO:0120108 (DNA-3'-diphospho-5'-guanosine diphosphatase), GO:1905108 (guanosine binding), GO:1990165 (single-strand break-containin…	GO:0005575 (cellular_component)	0.383562	0.122112	73	303	TRUE
Candida_albicans	SNP	Ca22chrRA_C_albicans_SC5314	1764414	1765817	CR_08100C_A	RIO2	RIO2	0.121678	0	OG0000765	2	1	Putative serine kinase with a predicted role in the processing of the 20S pre-rRNA into mature 18S rRNA; null mutants are hypersensitive to caspofungin	GO:0000462 (maturation of SSU-rRNA from tricistronic rRNA transcript (SSU-rRNA, 5.8S rRNA, LSU-rRNA)), GO:0006468 (protein phosphorylation), GO:0046830 (positive regulation of RNA import into nucleus)	GO:0004672 (protein kinase activity), GO:0004674 (protein serine/threonine kinase activity), GO:0005524 (ATP binding)	GO:0005634 (nucleus), GO:0005737 (cytoplasm), GO:0005829 (cytosol), GO:0010494 (cytoplasmic stress granule)	0.178082	0.0924092	73	303	TRUE
Candida_albicans	SNP	Ca22chr7A_C_albicans_SC5314	820478	821188	C7_03690W_A			0.112181	0	OG0000004	3	1	Ortholog of Candida albicans WO-1 : CAWG_05700	GO:0008150 (biological_process)	GO:0003674 (molecular_function)	GO:0005575 (cellular_component)	0.246575	0.0726073	73	303	TRUE
Candida_albicans	SNP	Ca22chr2A_C_albicans_SC5314	1778791	1779492	C2_08750W_A			0.0771169	0	OG0005415	1	1	Protein of unknown function; flow model biofilm induced	GO:0008150 (biological_process)	GO:0003674 (molecular_function)	GO:0005575 (cellular_component)	0.123288	0.0561056	73	303	TRUE
Candida_albicans	SNP	Ca22chr3A_C_albicans_SC5314	934439	935401	C3_04480C_A	RAS2		0.075	0	OG0003815	1	1	Protein similar to S. cerevisiae Ras2; has opposite effects to Ras1; Tn mutation affects filamentous growth; rat catheter and Spider biofilm induced	GO:0007165 (signal transduction), GO:0007265 (Ras protein signal transduction), GO:0009267 (cellular response to starvation), GO:0015031 (protein transport), GO:0030447 (filamentous growth), GO:0036170 (filamentous growth of a population of unicellular organisms in response to starvation), GO:0036180 (filamentous growth of a population of unicellular organisms in response to biotic stimulus), GO:…	GO:0003924 (GTPase activity), GO:0005525 (GTP binding)	GO:0005622 (intracellular anatomical structure), GO:0016020 (membrane)	0.0547945	0.118812	73	303	TRUE
Candida_albicans	SNP	Ca22chr3A_C_albicans_SC5314	369832	371523	C3_01710C_A	PPT1	PPT1	0.0691017	0	OG0003154	1	1	Putative serine/threonine phosphatase; induced in high iron	GO:0006470 (protein dephosphorylation)	GO:0004721 (phosphoprotein phosphatase activity), GO:0004722 (protein serine/threonine phosphatase activity), GO:0005515 (protein binding), GO:0016787 (hydrolase activity)	GO:0005634 (nucleus), GO:0005737 (cytoplasm)	0.136986	0.0462046	73	303	TRUE
Candida_albicans	SNP	Ca22chr7A_C_albicans_SC5314	765204	765881	C7_03470W_A			0.0526676	0	OG0000004	3	1	Protein of unknown function; Hap43-repressed gene	GO:0008150 (biological_process)	GO:0003674 (molecular_function)	GO:0005575 (cellular_component)	0.0958904	0.0363036	73	303	TRUE
Candida_albicans	SNP	Ca22chr1A_C_albicans_SC5314	478626	481568	C1_02280C_A	PSY2	PSY2	0.0422642	0	OG0001071	1	1	Putative protein phosphatase PP4 complex subunit; macrophage-induced gene	GO:0006470 (protein dephosphorylation), GO:0006974 (cellular response to DNA damage stimulus), GO:0072462 (meiotic recombination checkpoint signaling), GO:1902660 (negative regulation of glucose mediated signaling pathway), GO:2000002 (negative regulation of DNA damage checkpoint), GO:2001034 (positive regulation of double-strand break repair via nonhomologous end joining)	GO:0019888 (protein phosphatase regulator activity)	GO:0000794 (condensed nuclear chromosome), GO:0030289 (protein phosphatase 4 complex)	0.0273973	0.0924092	73	303	TRUE
Candida_albicans	SNP	Ca22chr2A_C_albicans_SC5314	586142	586920	C2_02650C_A			0.0414048	0	OG0006004	2	1	Protein with predicted siroheme synthase middle domains NAD(P)-binding; Hap43-repressed gene	GO:0008150 (biological_process)	GO:0003674 (molecular_function)	GO:0005575 (cellular_component)	0.0958904	0.0264026	73	303	TRUE
Candida_albicans	SNP	Ca22chr7A_C_albicans_SC5314	644348	647710	C7_02980C_A	SFI1	SFI1	0.102266	0.0106417	OG0003114	1	1	Putative centrin-binding protein; predicted role in spindle pole body duplication; induced by alpha pheromone in SpiderM medium; essential for growth	GO:0000086 (G2/M transition of mitotic cell cycle), GO:0030474 (spindle pole body duplication), GO:0051225 (spindle assembly)	GO:0003674 (molecular_function)	GO:0005825 (half bridge of spindle pole body)	0.0821918	0.135314	73	303	TRUE
Candida_albicans	SNP	Ca22chrRA_C_albicans_SC5314	2106063	2108726	CR_09880W_A	DEF1		0.0911541	0.0106417	OG0005860	1	1	RNA polymerase II regulator; role in filamentation, epithelial cell escape, dissemination in RHE model; induced by fluconazole, high cell density; Efg1/hyphal regulated; role in adhesion, hyphal growth on solid media; Spider biofilm induced	GO:0009372 (quorum sensing), GO:0030447 (filamentous growth), GO:0043709 (cell adhesion involved in single-species biofilm formation), GO:0044011 (single-species biofilm formation on inanimate substrate), GO:0044114 (development of symbiont in host), GO:0044182 (filamentous growth of a population of unicellular organisms), GO:1900189 (positive regulation of cell adhesion involved in single-specie…	GO:0003674 (molecular_function)	GO:0005575 (cellular_component)	0.0821918	0.10231	73	303	TRUE
Candida_albicans	SNP	Ca22chr6A_C_albicans_SC5314	386043	386584	C6_01860C_A	HCH1	HCH1	0.0890919	0.0106417	OG0002508	1	1	Ortholog of S. cerevisiae Hch1, a regulator of heat shock protein Hsp90; regulated by Gcn4; induced in response to amino acid starvation (3-aminotriazole treatment); mutants are viable	GO:0006457 (protein folding)	GO:0001671 (ATPase activator activity), GO:0051087 (chaperone binding), GO:0051879 (Hsp90 protein binding)	GO:0005575 (cellular_component)	0.178082	0.0594059	73	303	TRUE
Candida_albicans	SNP	Ca22chr3A_C_albicans_SC5314	680030	681031	C3_03210W_A			0.0285036	0.0392923	OG0000567	1	1	Predicted short chain dehydrogenase; Spider biofilm induced	GO:0008152 (metabolic process)	GO:0016491 (oxidoreductase activity)	GO:0005575 (cellular_component)	0.0273973	0.029703	73	303	TRUE
Candida_albicans	SNP	Ca22chr4A_C_albicans_SC5314	1129531	1131927	C4_05220C_A		APC5	0.0325015	0.0456071	OG0001635	1	1	Ortholog(s) have ubiquitin protein ligase activity, role in anaphase-promoting complex-dependent catabolic process, chromatin assembly, protein ubiquitination and anaphase-promoting complex localization	GO:0016567 (protein ubiquitination), GO:0031145 (anaphase-promoting complex-dependent catabolic process), GO:0031497 (chromatin assembly)	GO:0061630 (ubiquitin protein ligase activity)	GO:0005680 (anaphase-promoting complex)	0.0547945	0.0231023	73	303	TRUE
Candida_albicans	if_INDEL	Ca22chrRA_C_albicans_SC5314	1122154	1122981	CR_05190W_A			0.183606		OG0000358	1	1	Protein similar to S. cerevisiae Cis3p, which has a role cell-wall-related processes; predicted Kex2p substrate; possibly an essential gene, disruptants not obtained by UAU1 method	GO:0008150 (biological_process)	GO:0003674 (molecular_function)	GO:0005575 (cellular_component)	0.369863	0.122112	73	303	TRUE
Candida_albicans	if_INDEL	Ca22chr4A_C_albicans_SC5314	101589	103595	C4_00590C_A		YAP1801	0.172062		OG0000572	1	2	Protein with a predicted role in clathrin cage assembly; Hap43-repressed; Spider biofilm repressed	GO:0006897 (endocytosis), GO:0048268 (clathrin coat assembly)	GO:0005543 (phospholipid binding), GO:0005545 (1-phosphatidylinositol binding), GO:0030276 (clathrin binding)	GO:0005575 (cellular_component), GO:0030136 (clathrin-coated vesicle)	0.273973	0.125413	73	303	TRUE
Candida_albicans	if_INDEL	Ca22chr2A_C_albicans_SC5314	1156982	1159933	C2_05660W_A	PNG2		0.151448		OG0002200	1	1	Putative peptide:N-glycanase; gene has variable numbers of 12-bp repeats; induced by caspofungin, ciclopirox olamine, ketoconazole or hypoxia; gene of core caspofungin response; Hap43-induced; Spider biofilm induced	GO:0006517 (protein deglycosylation)	GO:0000224 (peptide-N4-(N-acetyl-beta-glucosaminyl)asparagine amidase activity)	GO:0005886 (plasma membrane)	0.232877	0.112211	73	303	TRUE
Candida_albicans	if_INDEL	Ca22chr2A_C_albicans_SC5314	336552	338495	C2_01830W_A	PRP39	PRP39	0.146725		OG0001508	1	1	Putative component of the U1 snRNP; involved in splicing; Hap43-induced gene; Spider biofilm induced	GO:0000375 (RNA splicing, via transesterification reactions), GO:0000395 (mRNA 5'-splice site recognition), GO:0006396 (RNA processing)	GO:0005515 (protein binding), GO:0030627 (pre-mRNA 5'-splice site binding)	GO:0000243 (commitment complex), GO:0005685 (U1 snRNP), GO:0071004 (U2-type prespliceosome)	0.191781	0.118812	73	303	TRUE
Candida_albicans	if_INDEL	Ca22chr2A_C_albicans_SC5314	167263	168915	C2_01010W_A	HGT8		0.140129		OG0000010	1	1	High-affinity glucose transporter of the major facilitator superfamily; 20 members in the C. albicans glucose transporter family; 12 probable membrane-spanning segments; gene has intron; expressed in rich medium; flow model biofilm induced	GO:0008643 (carbohydrate transport), GO:0055085 (transmembrane transport), GO:1904659 (glucose transmembrane transport)	GO:0005355 (glucose transmembrane transporter activity), GO:0022857 (transmembrane transporter activity), GO:0051119 (sugar transmembrane transporter activity)	GO:0005886 (plasma membrane), GO:0005887 (integral component of plasma membrane), GO:0016020 (membrane), GO:0016021 (integral component of membrane)	0.164384	0.122112	73	303	TRUE
Candida_albicans	if_INDEL	Ca22chr2A_C_albicans_SC5314	354235	355758	C2_01900C_A			0.139954		OG0004698	1	1	Ortholog of C. dubliniensis CD36 : Cd36_16720, C. parapsilosis CDC317 : CPAR2_210210, C. auris B8441 : B9J08_004860 and Candida tenuis NRRL Y-1498 : CANTEDRAFT_128446	GO:0008150 (biological_process)	GO:0003674 (molecular_function)	GO:0005575 (cellular_component)	0.260274	0.0957096	73	303	TRUE
Candida_albicans	if_INDEL	Ca22chr3A_C_albicans_SC5314	1611520	1614048	C3_07030C_A			0.130502		OG0004288	1	1	Ortholog of C. dubliniensis CD36 : Cd36_86960, C. parapsilosis CDC317 : CPAR2_808800, C. auris B8441 : B9J08_004750 and Candida tenuis NRRL Y-1498 : CANTEDRAFT_113621	GO:0008150 (biological_process)	GO:0003674 (molecular_function)	GO:0005575 (cellular_component)	0.123288	0.138614	73	303	TRUE
Candida_albicans	if_INDEL	Ca22chrRA_C_albicans_SC5314	866454	869279	CR_03880W_A	IFF9		0.112762		OG0000140	2	1	Predicted GPI-linked cell-wall protein; similar to Hyr1; induced in low iron; possibly an essential gene, disruptants not obtained by UAU1 method	GO:0008150 (biological_process)	GO:0003674 (molecular_function)	GO:0009277 (fungal-type cell wall), GO:0009986 (cell surface)	0.219178	0.0759076	73	303	TRUE
Candida_albicans	if_INDEL	Ca22chr7A_C_albicans_SC5314	541379	542170	C7_02520W_A			0.111089		OG0004854	1	1	Ortholog of C. dubliniensis CD36 : Cd36_72260, C. parapsilosis CDC317 : CPAR2_702840, Candida tenuis NRRL Y-1498 : CANTEDRAFT_115664 and Debaryomyces hansenii CBS767 : DEHA2B05940g	GO:0008150 (biological_process)	GO:0003674 (molecular_function)	GO:0005575 (cellular_component)	0.0958904	0.132013	73	303	TRUE
Candida_albicans	if_INDEL	Ca22chrRA_C_albicans_SC5314	609126	610355	CR_02650C_A	DRE2	DRE2	0.0920447		OG0003081	1	1	Putative cytosolic Fe-S protein assembly protein; a-specific transcript; regulated by Sef1, Sfu1, and Hap43; rat catheter and Spider biofilm induced	GO:0006915 (apoptotic process), GO:0016226 (iron-sulfur cluster assembly), GO:0045019 (negative regulation of nitric oxide biosynthetic process), GO:1901299 (negative regulation of hydrogen peroxide-mediated programmed cell death)	GO:0009055 (electron transfer activity), GO:0051536 (iron-sulfur cluster binding), GO:0051537 (2 iron, 2 sulfur cluster binding), GO:0051539 (4 iron, 4 sulfur cluster binding)	GO:0005737 (cytoplasm), GO:0005758 (mitochondrial intermembrane space), GO:0005829 (cytosol)	0.136986	0.0693069	73	303	TRUE
Candida_albicans	if_INDEL	Ca22chr2A_C_albicans_SC5314	350675	354109	C2_01890W_A	CTF1		0.0872727		OG0004622	1	1	Putative zinc-finger transcription factor, similar to A. nidulans FarA and FarB; activates genes required for fatty acid degradation; induced by oleate; null mutant displays carbon source utilization defects and slightly reduced virulence	GO:0006351 (transcription, DNA-templated), GO:0006355 (regulation of transcription, DNA-templated), GO:0009062 (fatty acid catabolic process), GO:0019626 (short-chain fatty acid catabolic process), GO:0042758 (long-chain fatty acid catabolic process), GO:0045944 (positive regulation of transcription by RNA polymerase II), GO:1901522 (positive regulation of transcription from RNA polymerase II pro…	GO:0000976 (transcription cis-regulatory region binding), GO:0000981 (DNA-binding transcription factor activity, RNA polymerase II-specific), GO:0003677 (DNA binding), GO:0008270 (zinc ion binding)	GO:0005634 (nucleus), GO:0042025 (host cell nucleus)	0.164384	0.0594059	73	303	TRUE
Candida_albicans	if_INDEL	Ca22chr7A_C_albicans_SC5314	305828	308848	C7_01460C_A			0.0870016		OG0004229	1	1	Protein of unknown function; induced by alpha pheromone in SpiderM medium	GO:0008150 (biological_process)	GO:0003674 (molecular_function)	GO:0005575 (cellular_component)	0.0821918	0.0924092	73	303	TRUE
Candida_albicans	if_INDEL	Ca22chr1A_C_albicans_SC5314	490252	492177	C1_02360C_A	PGA5	GAS2	0.0817665		OG0004100	1	1	Putative GPI-anchored beta-1,3-glucanosyltransferase with similarity to the A. fumigatus GEL family; fungal-specific (no human or murine homolog)	GO:0005975 (carbohydrate metabolic process), GO:0030476 (ascospore wall assembly)	GO:0042124 (1,3-beta-glucanosyltransferase activity)	GO:0009986 (cell surface)	0.150685	0.0561056	73	303	TRUE
Candida_albicans	if_INDEL	Ca22chr3A_C_albicans_SC5314	985016	988408	C3_04640W_A	ZCF31		0.0782048		OG0004559	1	1	Zn(II)2Cys6 transcription factor of unknown function; mutant is sensitive to copper and SDS, and resistant to Calcofluor White; required for yeast cell adherence to silicone substrate	GO:0006355 (regulation of transcription, DNA-templated), GO:0006357 (regulation of transcription by RNA polymerase II), GO:0010811 (positive regulation of cell-substrate adhesion), GO:0035690 (cellular response to drug), GO:0044011 (single-species biofilm formation on inanimate substrate), GO:0071280 (cellular response to copper ion), GO:1900189 (positive regulation of cell adhesion involved in s…	GO:0000981 (DNA-binding transcription factor activity, RNA polymerase II-specific), GO:0008270 (zinc ion binding)	GO:0005634 (nucleus), GO:0042025 (host cell nucleus)	0.150685	0.0528053	73	303	TRUE
Candida_albicans	if_INDEL	Ca22chrRA_C_albicans_SC5314	556957	560259	CR_02510W_A		AZF1	0.0781904		OG0000285	1	2	C2H2 transcription factor; induced by Mnl1 under weak acid stress	GO:0006355 (regulation of transcription, DNA-templated), GO:0006357 (regulation of transcription by RNA polymerase II), GO:0035690 (cellular response to drug), GO:0060237 (regulation of fungal-type cell wall organization), GO:0071322 (cellular response to carbohydrate stimulus)	GO:0000978 (RNA polymerase II cis-regulatory region sequence-specific DNA binding), GO:0001228 (DNA-binding transcription activator activity, RNA polymerase II-specific), GO:0003700 (DNA-binding transcription factor activity), GO:0008270 (zinc ion binding)	GO:0005634 (nucleus), GO:0005829 (cytosol)	0.0958904	0.0660066	73	303	TRUE
Candida_albicans	if_INDEL	Ca22chrRA_C_albicans_SC5314	395478	396188	CR_01730W_A	IFU5	WWM1	0.0762268		OG0001599	1	2	Predicted membrane protein involved in cell wall maintenance; estradiol-induced; upregulation associated with CDR1 and CDR2 overexpression or fluphenazine; putative drug-responsive regulatory site; Hap43p-repressed; Tac1p-regulated	GO:0044010 (single-species biofilm formation), GO:0044182 (filamentous growth of a population of unicellular organisms), GO:0071852 (fungal-type cell wall organization or biogenesis)	GO:0003674 (molecular_function), GO:0005515 (protein binding)	GO:0005634 (nucleus), GO:0016020 (membrane)	0.136986	0.0528053	73	303	TRUE
Candida_albicans	if_INDEL	Ca22chr4A_C_albicans_SC5314	5033	7435	C4_00040W_A	CNH1	NHA1	0.0742156		OG0001568	2	1	Na+/H+ antiporter; required for wild-type growth, cell morphology, and virulence in a mouse model of systemic infection; not transcriptionally regulated by NaCl; fungal-specific (no human or murine homolog)	GO:0000902 (cell morphogenesis), GO:0006812 (cation transport), GO:0006813 (potassium ion transport), GO:0006814 (sodium ion transport), GO:0006873 (cellular ion homeostasis), GO:0006970 (response to osmotic stress), GO:0009651 (response to salt stress), GO:0015672 (inorganic cation transmembrane transport), GO:0030001 (metal ion transport), GO:0030004 (cellular monovalent inorganic cation homeos…	GO:0015077 (inorganic cation transmembrane transporter activity), GO:0015081 (sodium ion transmembrane transporter activity), GO:0015299 (solute:proton antiporter activity), GO:0015385 (sodium:proton antiporter activity), GO:0015386 (potassium:proton antiporter activity), GO:0015491 (cation:cation antiporter activity), GO:0046873 (metal ion transmembrane transporter activity)	GO:0005886 (plasma membrane), GO:0016020 (membrane), GO:0016021 (integral component of membrane), GO:0045121 (membrane raft)	0.109589	0.0561056	73	303	TRUE
Candida_albicans	if_INDEL	Ca22chr1A_C_albicans_SC5314	1036804	1040895	C1_04970W_A		CLU1	0.0736329		OG0002128	1	2	Ortholog(s) have RNA binding activity, role in cellular response to osmotic stress and cytoplasmic stress granule localization	GO:0006996 (organelle organization), GO:0071470 (cellular response to osmotic stress)	GO:0003723 (RNA binding), GO:0005515 (protein binding)	GO:0010494 (cytoplasmic stress granule)	0.0547945	0.112211	73	303	TRUE
Candida_albicans	if_INDEL	Ca22chrRA_C_albicans_SC5314	804770	807595	CR_03630W_A	IFF3		0.0727273		OG0000140	2	1	Putative GPI-anchored protein	GO:0008150 (biological_process)	GO:0003674 (molecular_function)	GO:0009277 (fungal-type cell wall), GO:0009986 (cell surface)	0.136986	0.049505	73	303	TRUE
Candida_albicans	if_INDEL	Ca22chr4A_C_albicans_SC5314	197113	197757	C4_01000C_A	PGA57		0.0706436		OG0004004	1	1	Putative GPI-anchored protein; Hap43p-induced gene	GO:0008150 (biological_process)	GO:0003674 (molecular_function)	GO:0009986 (cell surface)	0.123288	0.049505	73	303	TRUE
Candida_auris	DEL	PEKT02000009_C_auris_B8441	504953	505888	gene-B9J08_004680			0.488982		OG0000735	1	1	Protein of unknown function	GO:0006606 (protein import into nucleus)			1	0.323611	4	720	TRUE
Candida_auris	DEL	PEKT02000012_C_auris_B8441	17647	18870	gene-B9J08_005551			0.478562		OG0006126	1	1	Protein of unknown function				0.75	0.351389	4	720	TRUE
Candida_auris	DEL	PEKT02000007_C_auris_B8441	1998341	2002846	gene-B9J08_003567		MDS3	0.454545		OG0000503	1	2	Ortholog(s) have role in TOR signaling, negative regulation of ascospore formation, pseudohyphal growth	GO:0007124 (pseudohyphal growth), GO:0031929 (TOR signaling), GO:0075297 (negative regulation of ascospore formation)	GO:0005515 (protein binding)		0.5	0.416667	4	720	TRUE
Candida_auris	DEL	PEKT02000004_C_auris_B8441	424756	426582	gene-B9J08_001729			0.43128		OG0005268	1	1	Ortholog of C. albicans SC5314 : C3_04770C_A/ZCF32, C. dubliniensis CD36 : Cd36_84730, Candida tenuis NRRL Y-1498 : CANTEDRAFT_126673 and Debaryomyces hansenii CBS767 : DEHA2B08800g				0.5	0.379167	4	720	TRUE
Candida_auris	DEL	PEKT02000007_C_auris_B8441	3189874	3190734	gene-B9J08_004101			0.391929		OG0002155	1	1	Protein of unknown function				0.75	0.265278	4	720	TRUE
Candida_auris	DEL	PEKT02000010_C_auris_B8441	7617	7970	gene-B9J08_004897			0.359909		OG0000750	1	1	Protein of unknown function				1	0.219444	4	720	TRUE
Candida_auris	DEL	PEKT02000002_C_auris_B8441	1210122	1211996	gene-B9J08_001051		RUP1	0.35368		OG0001824	1	1	Ortholog(s) have role in positive regulation of protein autoubiquitination, protein deubiquitination	GO:0016579 (protein deubiquitination), GO:1902499 (positive regulation of protein autoubiquitination)	GO:0005515 (protein binding)		0.5	0.273611	4	720	TRUE
Candida_auris	DEL	PEKT02000004_C_auris_B8441	547357	550248	gene-B9J08_001783		RPN1	0.352518		OG0001593	1	1	Ortholog(s) have protein-macromolecule adaptor activity and nucleus, proteasome regulatory particle, base subcomplex, proteasome storage granule localization	GO:0042176 (regulation of protein catabolic process)	GO:0030234 (enzyme regulator activity), GO:0030674 (protein-macromolecule adaptor activity)	GO:0000502 (proteasome complex), GO:0005634 (nucleus), GO:0008540 (proteasome regulatory particle, base subcomplex), GO:0034515 (proteasome storage granule)	0.5	0.272222	4	720	TRUE
Candida_auris	DEL	PEKT02000002_C_auris_B8441	323178	325415	gene-B9J08_000661		SFL1	0.317518		OG0001630	1	2	Ortholog(s) have DNA-binding transcription factor activity, RNA polymerase II-specific and RNA polymerase II cis-regulatory region sequence-specific DNA binding, more	GO:0000122 (negative regulation of transcription by RNA polymerase II), GO:0006355 (regulation of transcription, DNA-templated), GO:0010508 (positive regulation of autophagy), GO:0016458 (gene silencing), GO:0045944 (positive regulation of transcription by RNA polymerase II), GO:2001159 (regulation of protein localization by the Cvt pathway)	GO:0000978 (RNA polymerase II cis-regulatory region sequence-specific DNA binding), GO:0000981 (DNA-binding transcription factor activity, RNA polymerase II-specific), GO:0001103 (RNA polymerase II-specific DNA-binding transcription factor binding), GO:0003700 (DNA-binding transcription factor activity), GO:0043565 (sequence-specific DNA binding)	GO:0005634 (nucleus), GO:0042025 (host cell nucleus)	0.75	0.201389	4	720	TRUE
Candida_auris	DEL	PEKT02000008_C_auris_B8441	1277	1753	gene-B9J08_004103			0.29822		OG0005349	1	1	Protein of unknown function				0.75	0.186111	4	720	TRUE
Candida_auris	DEL	PEKT02000008_C_auris_B8441	5414	5767	gene-B9J08_004104			0.296434		OG0005543	1	1	Has domain(s) with predicted role in cell redox homeostasis	GO:0045454 (cell redox homeostasis)			0.75	0.184722	4	720	TRUE
Candida_auris	DEL	PEKT02000001_C_auris_B8441	819673	821286	gene-B9J08_000401		FLO8	0.292846		OG0000259	1	2	Ortholog(s) have DNA-binding transcription activator activity, RNA polymerase II-specific, RNA polymerase II cis-regulatory region sequence-specific DNA binding activity	GO:0045944 (positive regulation of transcription by RNA polymerase II), GO:1900189 (positive regulation of cell adhesion involved in single-species biofilm formation)	GO:0000978 (RNA polymerase II cis-regulatory region sequence-specific DNA binding), GO:0001228 (DNA-binding transcription activator activity, RNA polymerase II-specific)	GO:0005634 (nucleus)	0.75	0.181944	4	720	TRUE
Candida_auris	DEL	PEKT02000003_C_auris_B8441	1041852	1044254	gene-B9J08_001529			0.268293		OG0000576	1	1	Has domain(s) with predicted catalytic activity, hydrolase activity, hydrolyzing O-glycosyl compounds activity and role in carbohydrate metabolic process	GO:0005975 (carbohydrate metabolic process), GO:0071704 (organic substance metabolic process)	GO:0003824 (catalytic activity), GO:0004553 (hydrolase activity, hydrolyzing O-glycosyl compounds)		0.5	0.183333	4	720	TRUE
Candida_auris	DEL	PEKT02000010_C_auris_B8441	228624	229599	gene-B9J08_004999		RPP2A	0.254658		OG0004991	1	1	Ortholog(s) have structural constituent of ribosome activity, role in cytoplasmic translation and cytosolic large ribosomal subunit localization	GO:0002181 (cytoplasmic translation), GO:0002182 (cytoplasmic translational elongation), GO:0006414 (translational elongation)	GO:0003735 (structural constituent of ribosome)	GO:0005840 (ribosome), GO:0022625 (cytosolic large ribosomal subunit)	0.5	0.170833	4	720	TRUE
Candida_auris	DEL	PEKT02000015_C_auris_B8441	2264	6036	gene-B9J08_005583			0.244186		OG0000256	1	1	Protein of unknown function				0.75	0.145833	4	720	TRUE
Candida_auris	DEL	PEKT02000010_C_auris_B8441	18881	21463	gene-B9J08_004902		RGD2	0.230958		OG0000646	1	1	Ortholog(s) have GTPase activator activity and role in establishment or maintenance of actin cytoskeleton polarity, small GTPase mediated signal transduction	GO:0007165 (signal transduction), GO:0007264 (small GTPase mediated signal transduction), GO:0030950 (establishment or maintenance of actin cytoskeleton polarity), GO:0035556 (intracellular signal transduction)	GO:0005096 (GTPase activator activity)	GO:0000935 (division septum), GO:0031097 (medial cortex), GO:0032153 (cell division site), GO:0035838 (growing cell tip), GO:0051285 (cell cortex of cell tip)	1	0.130556	4	720	TRUE
Candida_auris	DEL	PEKT02000007_C_auris_B8441	410292	411308	gene-B9J08_002773			0.219089		OG0006210	1	1	Protein of unknown function				0.5	0.140278	4	720	TRUE
Candida_auris	DEL	PEKT02000007_C_auris_B8441	3093802	3096522	gene-B9J08_004061	MRR1a		0.192825		OG0000007	2	2	Has domain(s) with predicted DNA binding, DNA-binding transcription factor activity, RNA polymerase II-specific, zinc ion binding activity and role in regulation of transcription, DNA-templated, transcription, DNA-templated	GO:0006351 (transcription, DNA-templated), GO:0006355 (regulation of transcription, DNA-templated)	GO:0000981 (DNA-binding transcription factor activity, RNA polymerase II-specific), GO:0003677 (DNA binding), GO:0008270 (zinc ion binding)	GO:0005634 (nucleus), GO:0042025 (host cell nucleus)	0.5	0.119444	4	720	TRUE
Candida_auris	DEL	PEKT02000012_C_auris_B8441	10525	13170	gene-B9J08_005550			0.179954		OG0000579	1	1	Has domain(s) with predicted RNA binding activity		GO:0003676 (nucleic acid binding), GO:0003723 (RNA binding)		0.5	0.109722	4	720	TRUE
Candida_auris	DEL	PEKT02000013_C_auris_B8441	26008	27681	gene-B9J08_005576			0.162791		OG0005551	1	1	Protein of unknown function				0.5	0.0972222	4	720	TRUE
Candida_auris	DEL	PEKT02000004_C_auris_B8441	6638	10765	gene-B9J08_001531			0.16092		OG0000296	2	1	Protein of unknown function				1	0.0875	4	720	TRUE
Candida_auris	DEL	PEKT02000009_C_auris_B8441	536908	537582	gene-B9J08_004695		TAM41	0.160839		OG0003280	1	1	Ortholog(s) have phosphatidate cytidylyltransferase activity, role in cardiolipin biosynthetic process and extrinsic component of mitochondrial inner membrane, mitochondrial matrix localization	GO:0032049 (cardiolipin biosynthetic process)	GO:0004605 (phosphatidate cytidylyltransferase activity)	GO:0005759 (mitochondrial matrix), GO:0031314 (extrinsic component of mitochondrial inner membrane)	0.5	0.0958333	4	720	TRUE
Candida_auris	DEL	PEKT02000004_C_auris_B8441	1004	2731	gene-B9J08_001530		DIP5	0.156716		OG0001578	1	1	Ortholog(s) have L-aspartate transmembrane transporter activity, L-glutamate transmembrane transporter activity, dicarboxylic acid transmembrane transporter activity	GO:0006865 (amino acid transport), GO:0015813 (L-glutamate transmembrane transport), GO:0055085 (transmembrane transport), GO:0070778 (L-aspartate transmembrane transport)	GO:0005310 (dicarboxylic acid transmembrane transporter activity), GO:0005313 (L-glutamate transmembrane transporter activity), GO:0015183 (L-aspartate transmembrane transporter activity)	GO:0000324 (fungal-type vacuole), GO:0000328 (fungal-type vacuole lumen), GO:0005886 (plasma membrane), GO:0016020 (membrane)	0.75	0.0875	4	720	TRUE
Candida_auris	DEL	PEKT02000005_C_auris_B8441	413314	414375	gene-B9J08_002136			0.150943		OG0003845	1	1	Has domain(s) with predicted DNA-binding transcription factor activity, RNA polymerase II-specific, zinc ion binding activity, role in regulation of transcription, DNA-templated and host cell nucleus, nucleus localization	GO:0006355 (regulation of transcription, DNA-templated)	GO:0000981 (DNA-binding transcription factor activity, RNA polymerase II-specific), GO:0008270 (zinc ion binding)	GO:0005634 (nucleus), GO:0042025 (host cell nucleus)	0.5	0.0888889	4	720	TRUE
Candida_auris	DEL	PEKT02000004_C_auris_B8441	11183	13555	gene-B9J08_001532			0.15		OG0003193	1	2	Has domain(s) with predicted peptidase activity and role in proteolysis	GO:0006508 (proteolysis)	GO:0008233 (peptidase activity), GO:0008235 (metalloexopeptidase activity)		0.75	0.0833333	4	720	TRUE
Candida_auris	DEL	PEKT02000004_C_auris_B8441	13692	15230	gene-B9J08_001533			0.15		OG0000094	1	1	Has domain(s) with predicted oxidoreductase activity, oxidoreductase activity, acting on the aldehyde or oxo group of donors, NAD or NADP as acceptor activity and role in oxidation-reduction process		GO:0016491 (oxidoreductase activity), GO:0016620 (oxidoreductase activity, acting on the aldehyde or oxo group of donors, NAD or NADP as acceptor)		0.75	0.0833333	4	720	TRUE
Candida_auris	DEL	PEKT02000004_C_auris_B8441	16201	17385	gene-B9J08_001534			0.15		OG0000751	1	1	Has domain(s) with predicted aspartic-type endopeptidase activity and role in proteolysis	GO:0006508 (proteolysis)	GO:0004190 (aspartic-type endopeptidase activity)		0.75	0.0833333	4	720	TRUE
Candida_auris	DEL	PEKT02000004_C_auris_B8441	18275	19468	gene-B9J08_001535			0.15		OG0000194	1	2	Has domain(s) with predicted catalytic activity, oxidoreductase activity		GO:0003824 (catalytic activity), GO:0010181 (FMN binding), GO:0016491 (oxidoreductase activity)		0.75	0.0833333	4	720	TRUE
Candida_auris	DEL	PEKT02000012_C_auris_B8441	55065	57107	gene-B9J08_005565			0.127119		OG0000620	1	1	Has domain(s) with predicted metalloendopeptidase activity, metallopeptidase activity and role in proteolysis	GO:0006508 (proteolysis)	GO:0004222 (metalloendopeptidase activity), GO:0008237 (metallopeptidase activity)		0.75	0.0694444	4	720	TRUE
Candida_auris	DEL	PEKT02000008_C_auris_B8441	8037	8648	gene-B9J08_004105			0.105852		OG0006256	1	1	Protein of unknown function				0.75	0.0569444	4	720	TRUE
Candida_auris	DEL	PEKT02000008_C_auris_B8441	35118	37112	gene-B9J08_004110			0.103448		OG0000296	2	1	Protein of unknown function				0.75	0.0555556	4	720	TRUE
Candida_auris	DEL	PEKT02000008_C_auris_B8441	37375	38880	gene-B9J08_004111			0.103448		OG0000295	1	1	Has domain(s) with predicted triglyceride lipase activity and role in lipid catabolic process	GO:0016042 (lipid catabolic process)	GO:0004806 (triglyceride lipase activity)		0.75	0.0555556	4	720	TRUE
Candida_auris	DEL	PEKT02000008_C_auris_B8441	41482	46869	gene-B9J08_004112			0.103448		OG0000003	1	3	Putative cell-surface adhesin, similar to C. albicans Als3p	GO:0007155 (cell adhesion)			0.75	0.0555556	4	720	TRUE
Candida_auris	DUP	PEKT02000009_C_auris_B8441	1002913	1005450	gene-B9J08_004895			0.2		OG0006111	1	1	Has domain(s) with predicted nucleic acid binding, zinc ion binding activity		GO:0003676 (nucleic acid binding), GO:0008270 (zinc ion binding)		0.5	0.125	4	720	TRUE
Candida_auris	DUP	PEKT02000003_C_auris_B8441	193119	195695	gene-B9J08_001155			0.174905		OG0000296	2	1	Protein of unknown function				1	0.0958333	4	720	TRUE
Candida_auris	DUP	PEKT02000003_C_auris_B8441	406565	407422	gene-B9J08_001257		POP3	0.152246		OG0004158	1	1	Ortholog(s) have ribonuclease MRP activity, ribonuclease P activity and role in intronic box C/D snoRNA processing, nuclear-transcribed mRNA catabolic process, endonucleolytic cleavage-dependent decay, rRNA processing, tRNA processing	GO:0000294 (nuclear-transcribed mRNA catabolic process, endonucleolytic cleavage-dependent decay), GO:0006364 (rRNA processing), GO:0008033 (tRNA processing), GO:0034965 (intronic box C/D RNA processing)	GO:0000171 (ribonuclease MRP activity), GO:0004526 (ribonuclease P activity)	GO:0000172 (ribonuclease MRP complex), GO:0005634 (nucleus), GO:0005655 (nucleolar ribonuclease P complex), GO:0005829 (cytosol)	0.75	0.0847222	4	720	TRUE
Candida_auris	DUP	PEKT02000001_C_auris_B8441	13716	14324	gene-B9J08_000005			0.138655		OG0006133	1	1	Protein of unknown function				0.75	0.0763889	4	720	TRUE
Candida_auris	DUP	PEKT02000001_C_auris_B8441	14507	15319	gene-B9J08_000006			0.138655		OG0006287	1	1	Protein of unknown function				0.75	0.0763889	4	720	TRUE
Candida_auris	DUP	PEKT02000006_C_auris_B8441	137555	138430	gene-B9J08_002295			0.126214		OG0006259	1	1	Protein of unknown function				0.5	0.0722222	4	720	TRUE
Candida_auris	DUP	PEKT02000003_C_auris_B8441	873868	875244	gene-B9J08_001462			0.124788		OG0004571	1	1	Has domain(s) with predicted host cell nucleus, nucleus localization	GO:0051726 (regulation of cell cycle)		GO:0005634 (nucleus), GO:0042025 (host cell nucleus)	0.75	0.0680556	4	720	TRUE
Candida_auris	DUP	PEKT02000008_C_auris_B8441	383981	387238	gene-B9J08_004248			0.124088		OG0005120	1	1	Has domain(s) with predicted RNA binding, RNA-directed DNA polymerase activity and role in RNA-dependent DNA biosynthetic process	GO:0006278 (RNA-dependent DNA biosynthetic process)	GO:0003723 (RNA binding), GO:0003964 (RNA-directed DNA polymerase activity)		0.5	0.0708333	4	720	TRUE
Candida_auris	DUP	PEKT02000007_C_auris_B8441	14868	15914	gene-B9J08_002593			0.115479		OG0006291	1	1	Protein of unknown function				0.5	0.0652778	4	720	TRUE
Candida_auris	DUP	PEKT02000010_C_auris_B8441	1065005	1065549	gene-B9J08_005384		ROX3	0.1133		OG0004389	1	1	Ortholog(s) have transcription coactivator activity	GO:0000122 (negative regulation of transcription by RNA polymerase II), GO:0001113 (transcription open complex formation at RNA polymerase II promoter), GO:0006357 (regulation of transcription by RNA polymerase II), GO:0045944 (positive regulation of transcription by RNA polymerase II), GO:0051123 (RNA polymerase II preinitiation complex assembly)	GO:0003712 (transcription coregulator activity), GO:0003713 (transcription coactivator activity)	GO:0005634 (nucleus), GO:0016592 (mediator complex), GO:0070847 (core mediator complex)	0.5	0.0638889	4	720	TRUE
Candida_auris	DUP	PEKT02000006_C_auris_B8441	136083	137075	gene-B9J08_002294		CWC2	0.111111		OG0003584	1	1	Ortholog(s) have U6 snRNA binding activity and role in mRNA cis splicing, via spliceosome, mRNA splicing, via spliceosome	GO:0000387 (spliceosomal snRNP assembly), GO:0000398 (mRNA splicing, via spliceosome), GO:0045292 (mRNA cis splicing, via spliceosome)	GO:0000166 (nucleotide binding), GO:0003676 (nucleic acid binding), GO:0003723 (RNA binding), GO:0008270 (zinc ion binding), GO:0017070 (U6 snRNA binding), GO:0036002 (pre-mRNA binding), GO:0046872 (metal ion binding)	GO:0000974 (Prp19 complex), GO:0005681 (spliceosomal complex), GO:0071006 (U2-type catalytic step 1 spliceosome), GO:0071007 (U2-type catalytic step 2 spliceosome), GO:0071014 (post-mRNA release spliceosomal complex)	0.5	0.0625	4	720	TRUE
Candida_auris	DUP	PEKT02000007_C_auris_B8441	2926219	2926926	gene-B9J08_003984			0.111111		OG0003891	1	1	Ortholog of C. albicans SC5314 : CR_06430W_A, C. dubliniensis CD36 : Cd36_31880, C. parapsilosis CDC317 : CPAR2_702220 and Candida tenuis NRRL Y-1498 : CANTEDRAFT_115848				0.5	0.0625	4	720	TRUE
Candida_auris	DUP	PEKT02000007_C_auris_B8441	307287	308414	gene-B9J08_002722		CUE2	0.108911		OG0001570	1	1	Ortholog(s) have endonuclease activity, ubiquitin binding activity and role in mRNA cleavage, nuclear-transcribed mRNA catabolic process, no-go decay	GO:0006379 (mRNA cleavage), GO:0070966 (nuclear-transcribed mRNA catabolic process, no-go decay)	GO:0004519 (endonuclease activity), GO:0043130 (ubiquitin binding)		0.5	0.0611111	4	720	TRUE
Candida_auris	DUP	PEKT02000007_C_auris_B8441	308551	309303	gene-B9J08_002723			0.108911		OG0005215	1	1	Has domain(s) with predicted phospholipid binding activity		GO:0005515 (protein binding), GO:0005543 (phospholipid binding)		0.5	0.0611111	4	720	TRUE
Candida_auris	DUP	PEKT02000007_C_auris_B8441	309613	310653	gene-B9J08_002724		RFC3	0.108911		OG0001884	1	1	Ortholog(s) have ATPase activity, DNA clamp loader activity and role in DNA strand elongation involved in DNA replication, UV-damage excision repair, leading strand elongation	GO:0006260 (DNA replication), GO:0006271 (DNA strand elongation involved in DNA replication), GO:0006272 (leading strand elongation), GO:0070914 (UV-damage excision repair)	GO:0000166 (nucleotide binding), GO:0003677 (DNA binding), GO:0003689 (DNA clamp loader activity), GO:0005524 (ATP binding), GO:0016887 (ATP hydrolysis activity)	GO:0005634 (nucleus), GO:0005663 (DNA replication factor C complex), GO:0005829 (cytosol), GO:0031389 (Rad17 RFC-like complex), GO:0031390 (Ctf18 RFC-like complex), GO:0031391 (Elg1 RFC-like complex)	0.5	0.0611111	4	720	TRUE
Candida_auris	DUP	PEKT02000008_C_auris_B8441	806536	807561	gene-B9J08_004435		GIS3	0.108247		OG0000588	1	1	Ortholog(s) have role in intracellular signal transduction	GO:0035556 (intracellular signal transduction)			0.75	0.0583333	4	720	TRUE
Candida_auris	DUP	PEKT02000010_C_auris_B8441	1397218	1398606	gene-B9J08_005534			0.108247		OG0000520	1	1	Ortholog of C. albicans SC5314 : C1_09540W_A, C. dubliniensis CD36 : Cd36_09000, C. parapsilosis CDC317 : CPAR2_805240 and Candida tenuis NRRL Y-1498 : CANTEDRAFT_116653				0.75	0.0583333	4	720	TRUE
Candida_auris	DUP	PEKT02000003_C_auris_B8441	360568	361065	gene-B9J08_001234			0.1067		OG0004547	1	1	Ortholog of C. albicans SC5314 : C7_01490W_A, C. dubliniensis CD36 : Cd36_71330, C. parapsilosis CDC317 : CPAR2_703400 and Candida tenuis NRRL Y-1498 : CANTEDRAFT_93186				0.5	0.0597222	4	720	TRUE
Candida_auris	DUP	PEKT02000007_C_auris_B8441	301830	302825	gene-B9J08_002717			0.1067		OG0004633	1	1	Has domain(s) with predicted hydrolase activity		GO:0016787 (hydrolase activity)		0.5	0.0597222	4	720	TRUE
Candida_auris	DUP	PEKT02000007_C_auris_B8441	302887	303357	gene-B9J08_002718		RPL24A	0.1067		OG0002195	1	1	Ortholog(s) have RNA binding activity and cytosolic large ribosomal subunit localization		GO:0003723 (RNA binding)	GO:0022625 (cytosolic large ribosomal subunit)	0.5	0.0597222	4	720	TRUE
Candida_auris	DUP	PEKT02000007_C_auris_B8441	304082	304508	gene-B9J08_002719		RPL30	0.1067		OG0003989	1	1	Ortholog(s) have RNA binding, pre-mRNA 5'-splice site binding, structural constituent of ribosome activity and role in negative regulation of mRNA splicing, via spliceosome, rRNA processing	GO:0006364 (rRNA processing), GO:0048025 (negative regulation of mRNA splicing, via spliceosome)	GO:0003723 (RNA binding), GO:0003735 (structural constituent of ribosome), GO:0030627 (pre-mRNA 5'-splice site binding)	GO:0005737 (cytoplasm), GO:0022625 (cytosolic large ribosomal subunit)	0.5	0.0597222	4	720	TRUE
Candida_auris	DUP	PEKT02000007_C_auris_B8441	305962	307080	gene-B9J08_002721		KAE1	0.1067		OG0002324	1	1	Ortholog(s) have chromatin DNA binding activity	GO:0000722 (telomere maintenance via recombination), GO:0000723 (telomere maintenance), GO:0002949 (tRNA threonylcarbamoyladenosine modification), GO:0006400 (tRNA modification), GO:0045944 (positive regulation of transcription by RNA polymerase II), GO:0051276 (chromosome organization), GO:0070525 (tRNA threonylcarbamoyladenosine metabolic process)	GO:0031490 (chromatin DNA binding)	GO:0000408 (EKC/KEOPS complex), GO:0000790 (chromatin)	0.5	0.0597222	4	720	TRUE
Candida_auris	DUP	PEKT02000007_C_auris_B8441	2436486	2436992	gene-B9J08_003772			0.1067		OG0001638	1	1	Has domain(s) with predicted DNA-binding transcription factor activity, RNA polymerase II-specific, zinc ion binding activity, role in regulation of transcription, DNA-templated and host cell nucleus, nucleus localization	GO:0006355 (regulation of transcription, DNA-templated)	GO:0000981 (DNA-binding transcription factor activity, RNA polymerase II-specific), GO:0008270 (zinc ion binding)	GO:0005634 (nucleus), GO:0042025 (host cell nucleus)	0.5	0.0597222	4	720	TRUE
Candida_auris	DUP	PEKT02000004_C_auris_B8441	476693	477472	gene-B9J08_001749		CTO1	0.104478		OG0001586	1	3	Ortholog(s) have thiamine phosphate phosphatase activity and role in phosphate ion transport	GO:0006817 (phosphate ion transport), GO:0008152 (metabolic process)	GO:0042131 (thiamine phosphate phosphatase activity)		0.5	0.0583333	4	720	TRUE
Candida_auris	DUP	PEKT02000007_C_auris_B8441	304583	305314	gene-B9J08_002720			0.104478		OG0004473	1	1	Has domain(s) with predicted role in attachment of spindle microtubules to kinetochore and DASH complex, spindle microtubule localization	GO:0008608 (attachment of spindle microtubules to kinetochore)		GO:0005876 (spindle microtubule), GO:0042729 (DASH complex)	0.5	0.0583333	4	720	TRUE
Candida_auris	DUP	PEKT02000010_C_auris_B8441	1065886	1067170	gene-B9J08_005385		TIF3	0.104478		OG0002049	1	1	Ortholog(s) have RNA binding, RNA strand annealing activity, RNA strand-exchange activity, ribosomal small subunit binding, single-stranded RNA binding activity	GO:0001731 (formation of translation preinitiation complex), GO:0002181 (cytoplasmic translation), GO:0006413 (translational initiation), GO:0032781 (positive regulation of ATPase activity), GO:0097010 (eukaryotic translation initiation factor 4F complex assembly), GO:1902280 (regulation of RNA helicase activity)	GO:0000166 (nucleotide binding), GO:0003676 (nucleic acid binding), GO:0003723 (RNA binding), GO:0003727 (single-stranded RNA binding), GO:0033592 (RNA strand annealing activity), GO:0034057 (RNA strand-exchange activity), GO:0043024 (ribosomal small subunit binding)	GO:0010494 (cytoplasmic stress granule)	0.5	0.0583333	4	720	TRUE
Candida_auris	DUP	PEKT02000003_C_auris_B8441	250151	252547	gene-B9J08_001182			0.1		OG0003806	1	1	Has domain(s) with predicted heme binding, iron ion binding, oxygen binding activity and role in oxygen transport	GO:0015671 (oxygen transport)	GO:0005506 (iron ion binding), GO:0019825 (oxygen binding), GO:0020037 (heme binding)		0.5	0.0555556	4	720	TRUE
Candida_auris	DUP	PEKT02000006_C_auris_B8441	62900	63586	gene-B9J08_002260		NAS6	0.1		OG0001521	1	1	Ortholog(s) have proteasome regulatory particle binding activity, role in proteasome regulatory particle assembly and cytosol, nucleus localization	GO:0070682 (proteasome regulatory particle assembly)	GO:0005515 (protein binding), GO:1904855 (proteasome regulatory particle binding)	GO:0005634 (nucleus), GO:0005829 (cytosol)	0.5	0.0555556	4	720	TRUE
Candida_auris	DUP	PEKT02000007_C_auris_B8441	2852598	2854871	gene-B9J08_003949		NTO1	0.0977444		OG0003053	1	1	Ortholog(s) have methylated histone binding activity, role in histone acetylation and NuA3 histone acetyltransferase complex, NuA3a histone acetyltransferase complex, NuA3b histone acetyltransferase complex localization	GO:0016573 (histone acetylation)	GO:0008270 (zinc ion binding), GO:0035064 (methylated histone binding)	GO:0033100 (NuA3 histone acetyltransferase complex), GO:1990467 (NuA3a histone acetyltransferase complex), GO:1990468 (NuA3b histone acetyltransferase complex)	0.5	0.0541667	4	720	TRUE
Candida_auris	DUP	PEKT02000007_C_auris_B8441	2927748	2929031	gene-B9J08_003985		USV1	0.0977444		OG0000291	1	1	Ortholog(s) have role in carbon catabolite activation of transcription from RNA polymerase II promoter, regulation of transcription from RNA polymerase II promoter in response to salt stress and nucleus localization	GO:0000436 (carbon catabolite activation of transcription from RNA polymerase II promoter)	GO:0003676 (nucleic acid binding), GO:0003677 (DNA binding)	GO:0005634 (nucleus)	0.5	0.0541667	4	720	TRUE
Candida_auris	DUP	PEKT02000008_C_auris_B8441	537301	537888	gene-B9J08_004311		NOP19	0.0977444		OG0001985	1	1	Ortholog(s) have role in endonucleolytic cleavage in 5'-ETS of tricistronic rRNA transcript (SSU-rRNA, 5.8S rRNA and LSU-rRNA), more	GO:0000447 (endonucleolytic cleavage in ITS1 to separate SSU-rRNA from 5.8S rRNA and LSU-rRNA from tricistronic rRNA transcript (SSU-rRNA, 5.8S rRNA, LSU-rRNA)), GO:0000462 (maturation of SSU-rRNA from tricistronic rRNA transcript (SSU-rRNA, 5.8S rRNA, LSU-rRNA)), GO:0000472 (endonucleolytic cleavage to generate mature 5'-end of SSU-rRNA from (SSU-rRNA, 5.8S rRNA, LSU-rRNA)), GO:0000480 (endonucl…		GO:0005634 (nucleus), GO:0005654 (nucleoplasm), GO:0005730 (nucleolus), GO:0030686 (90S preribosome)	0.5	0.0541667	4	720	TRUE
Candida_auris	DUP	PEKT02000003_C_auris_B8441	252855	254024	gene-B9J08_001183		ZRC1	0.0954774		OG0000393	1	2	Ortholog(s) have zinc ion transmembrane transporter activity	GO:0006812 (cation transport), GO:0006877 (cellular cobalt ion homeostasis), GO:0006882 (cellular zinc ion homeostasis), GO:0055085 (transmembrane transport), GO:0062111 (zinc ion import into organelle), GO:0098849 (cellular detoxification of cadmium ion), GO:0140209 (zinc ion import into endoplasmic reticulum)	GO:0005385 (zinc ion transmembrane transporter activity), GO:0008324 (cation transmembrane transporter activity)	GO:0000324 (fungal-type vacuole), GO:0000329 (fungal-type vacuole membrane), GO:0005789 (endoplasmic reticulum membrane), GO:0016021 (integral component of membrane)	0.5	0.0527778	4	720	TRUE
Candida_auris	DUP	PEKT02000003_C_auris_B8441	254895	255761	gene-B9J08_001184			0.0954774		OG0001517	1	2	Ortholog of C. albicans SC5314 : C2_02190C_A, C. dubliniensis CD36 : Cd36_16970, C. parapsilosis CDC317 : CPAR2_212090 and Candida tenuis NRRL Y-1498 : CANTEDRAFT_116408				0.5	0.0527778	4	720	TRUE
Candida_auris	DUP	PEKT02000008_C_auris_B8441	523423	526362	gene-B9J08_004309		PFK1	0.0954774		OG0003434	1	1	Ortholog(s) have 6-phosphofructokinase activity, role in glycolytic process, regulation of intracellular pH and 6-phosphofructokinase complex, mitochondrion localization	GO:0006002 (fructose 6-phosphate metabolic process), GO:0006096 (glycolytic process), GO:0051453 (regulation of intracellular pH)	GO:0003872 (6-phosphofructokinase activity), GO:0005524 (ATP binding)	GO:0005737 (cytoplasm), GO:0005739 (mitochondrion), GO:0005945 (6-phosphofructokinase complex)	0.5	0.0527778	4	720	TRUE
Candida_auris	DUP	PEKT02000006_C_auris_B8441	647199	647597	gene-B9J08_002523			0.093199		OG0004211	1	1	Has domain(s) with predicted selenium binding activity and role in cell redox homeostasis	GO:0045454 (cell redox homeostasis)	GO:0008430 (selenium binding)		0.5	0.0513889	4	720	TRUE
Candida_auris	DUP	PEKT02000008_C_auris_B8441	259511	260533	gene-B9J08_004191		RRT2	0.0913043		OG0002746	1	1	Ortholog(s) have diphthine methylesterase activity, role in endocytic recycling, peptidyl-diphthamide biosynthetic process from peptidyl-histidine and cytoplasm, endosome localization	GO:0017183 (peptidyl-diphthamide biosynthetic process from peptidyl-histidine), GO:0032456 (endocytic recycling)	GO:0005515 (protein binding), GO:0061685 (diphthine methylesterase activity)	GO:0005737 (cytoplasm), GO:0005768 (endosome)	0.75	0.0486111	4	720	TRUE
Candida_auris	DUP	PEKT02000007_C_auris_B8441	16585	17466	gene-B9J08_002594			0.0909091		OG0003930	1	1	Has domain(s) with predicted NAD+ binding activity		GO:0036054 (protein-malonyllysine demalonylase activity), GO:0036055 (protein-succinyllysine desuccinylase activity), GO:0070403 (NAD+ binding)		0.5	0.05	4	720	TRUE
Candida_auris	DUP	PEKT02000007_C_auris_B8441	1402434	1403051	gene-B9J08_003280		MET28	0.0909091		OG0000083	1	1	Ortholog(s) have RNA polymerase II activating transcription factor binding activity	GO:0006355 (regulation of transcription, DNA-templated), GO:0006357 (regulation of transcription by RNA polymerase II), GO:0031335 (regulation of sulfur amino acid metabolic process), GO:2000679 (positive regulation of transcription regulatory region DNA binding)	GO:0001102 (RNA polymerase II-specific DNA-binding transcription factor binding), GO:0003700 (DNA-binding transcription factor activity), GO:0043565 (sequence-specific DNA binding)	GO:0089713 (Cbf1-Met4-Met28 complex)	0.5	0.05	4	720	TRUE
Candida_auris	DUP	PEKT02000007_C_auris_B8441	3147480	3148928	gene-B9J08_004089		ROX1	0.0909091		OG0001261	1	1	Ortholog(s) have DNA binding, bending, DNA-binding transcription repressor activity, RNA polymerase II-specific, cis-regulatory region sequence-specific DNA binding, sequence-specific DNA binding, transcription corepressor activity	GO:0000122 (negative regulation of transcription by RNA polymerase II), GO:0071470 (cellular response to osmotic stress), GO:0097201 (negative regulation of transcription from RNA polymerase II promoter in response to stress)	GO:0000987 (cis-regulatory region sequence-specific DNA binding), GO:0001227 (DNA-binding transcription repressor activity, RNA polymerase II-specific), GO:0003714 (transcription corepressor activity), GO:0008301 (DNA binding, bending), GO:0043565 (sequence-specific DNA binding)		0.5	0.05	4	720	TRUE
Candida_auris	DUP	PEKT02000008_C_auris_B8441	530393	532210	gene-B9J08_004310		MGA1	0.0909091		OG0003184	1	1	Ortholog(s) have role in pseudohyphal growth and nuclear chromatin localization	GO:0006355 (regulation of transcription, DNA-templated), GO:0007124 (pseudohyphal growth)	GO:0000981 (DNA-binding transcription factor activity, RNA polymerase II-specific), GO:0003700 (DNA-binding transcription factor activity), GO:0043565 (sequence-specific DNA binding)	GO:0000790 (chromatin), GO:0042025 (host cell nucleus)	0.5	0.05	4	720	TRUE
Candida_auris	DUP	PEKT02000010_C_auris_B8441	154420	154794	gene-B9J08_004963			0.0909091		OG0006182	1	1	Protein of unknown function				0.5	0.05	4	720	TRUE
Candida_auris	DUP	PEKT02000001_C_auris_B8441	678130	678909	gene-B9J08_000335		ARL3	0.0886076		OG0003200	1	1	Ortholog(s) have GTPase activity and role in Golgi to plasma membrane protein transport, intracellular protein transport, protein localization to Golgi apparatus, response to endoplasmic reticulum stress	GO:0006886 (intracellular protein transport), GO:0007264 (small GTPase mediated signal transduction), GO:0034067 (protein localization to Golgi apparatus), GO:0034976 (response to endoplasmic reticulum stress), GO:0043001 (Golgi to plasma membrane protein transport)	GO:0003924 (GTPase activity), GO:0005525 (GTP binding)	GO:0005794 (Golgi apparatus), GO:0042175 (nuclear outer membrane-endoplasmic reticulum membrane network)	0.5	0.0486111	4	720	TRUE
Candida_auris	DUP	PEKT02000007_C_auris_B8441	9774	10070	gene-B9J08_002591			0.0886076		OG0006211	1	1	Protein of unknown function				0.5	0.0486111	4	720	TRUE
Candida_auris	DUP	PEKT02000007_C_auris_B8441	10602	10967	gene-B9J08_002592			0.0886076		OG0006207	1	1	Protein of unknown function				0.5	0.0486111	4	720	TRUE
Candida_auris	DUP	PEKT02000001_C_auris_B8441	680096	685097	gene-B9J08_000336			0.0862944		OG0000741	2	1	Ortholog of C. albicans SC5314 : C1_11200W_A, C. dubliniensis CD36 : Cd36_10510, C. parapsilosis CDC317 : CPAR2_209100 and Debaryomyces hansenii CBS767 : DEHA2B15334g				0.5	0.0472222	4	720	TRUE
Candida_auris	DUP	PEKT02000009_C_auris_B8441	738965	740155	gene-B9J08_004787		CMR3	0.0862944		OG0000199	1	2	Ortholog(s) have DNA binding activity		GO:0003677 (DNA binding), GO:0008270 (zinc ion binding)		0.5	0.0472222	4	720	TRUE
Candida_auris	DUP	PEKT02000010_C_auris_B8441	83168	85018	gene-B9J08_004930		ARO10	0.0862944		OG0002582	1	1	Ortholog(s) have carboxy-lyase activity, phenylpyruvate decarboxylase activity	GO:0000949 (aromatic amino acid family catabolic process to alcohol via Ehrlich pathway), GO:0000950 (branched-chain amino acid catabolic process to alcohol via Ehrlich pathway), GO:0000951 (methionine catabolic process to 3-methylthiopropanol), GO:0006552 (leucine catabolic process), GO:0006559 (L-phenylalanine catabolic process), GO:0006569 (tryptophan catabolic process)	GO:0000287 (magnesium ion binding), GO:0003824 (catalytic activity), GO:0016831 (carboxy-lyase activity), GO:0030976 (thiamine pyrophosphate binding), GO:0050177 (phenylpyruvate decarboxylase activity)		0.5	0.0472222	4	720	TRUE
Candida_auris	DUP	PEKT02000010_C_auris_B8441	205655	207352	gene-B9J08_004987			0.0862944		OG0004569	1	2	Ortholog of C. albicans SC5314 : C1_01510W_B, C. dubliniensis CD36 : Cd36_01380, C. parapsilosis CDC317 : CPAR2_109270 and Candida tenuis NRRL Y-1498 : CANTEDRAFT_93810				0.5	0.0472222	4	720	TRUE
Candida_auris	DUP	PEKT02000007_C_auris_B8441	1874075	1875763	gene-B9J08_003501		AIM10	0.0839695		OG0000720	1	1	Has domain(s) with predicted ATP binding, aminoacyl-tRNA ligase activity, proline-tRNA ligase activity, role in prolyl-tRNA aminoacylation, tRNA aminoacylation for protein translation and cytoplasm localization	GO:0006418 (tRNA aminoacylation for protein translation), GO:0006433 (prolyl-tRNA aminoacylation)	GO:0000166 (nucleotide binding), GO:0004812 (aminoacyl-tRNA ligase activity), GO:0004827 (proline-tRNA ligase activity), GO:0005524 (ATP binding)	GO:0005737 (cytoplasm)	0.5	0.0458333	4	720	TRUE
Candida_auris	DUP	PEKT02000007_C_auris_B8441	1875796	1876122	gene-B9J08_003502		SBH2	0.0839695		OG0004261	1	1	Ortholog(s) have ARF guanyl-nucleotide exchange factor activity, role in SRP-dependent cotranslational protein targeting to membrane and Ssh1 translocon complex, nuclear inner membrane localization	GO:0006614 (SRP-dependent cotranslational protein targeting to membrane), GO:0006886 (intracellular protein transport)	GO:0005086 (guanyl-nucleotide exchange factor activity)	GO:0005637 (nuclear inner membrane), GO:0005784 (Sec61 translocon complex), GO:0071261 (Ssh1 translocon complex)	0.5	0.0458333	4	720	TRUE
Candida_auris	DUP	PEKT02000007_C_auris_B8441	1877815	1879947	gene-B9J08_003503		PIN4	0.0839695		OG0000400	1	1	Ortholog(s) have role in DNA damage checkpoint, G2/M transition of mitotic cell cycle and cytoplasm localization	GO:0000077 (DNA damage checkpoint signaling), GO:0000086 (G2/M transition of mitotic cell cycle)	GO:0000166 (nucleotide binding), GO:0003676 (nucleic acid binding)	GO:0005737 (cytoplasm)	0.5	0.0458333	4	720	TRUE
Candida_auris	DUP	PEKT02000009_C_auris_B8441	271511	271942	gene-B9J08_004577			0.0839695		OG0000069	1	1	Ortholog of C. albicans SC5314 : C1_05760C_A/PGA26, C. dubliniensis CD36 : Cd36_05430, C. parapsilosis CDC317 : CPAR2_107500 and Debaryomyces hansenii CBS767 : DEHA2D02332g				0.5	0.0458333	4	720	TRUE
Candida_auris	DUP	PEKT02000001_C_auris_B8441	15867	17213	gene-B9J08_000007			0.0839161		OG0005334	1	1	Ortholog of Candida lusitaniae ATCC 42720 : CLUG_01211				0.75	0.0444444	4	720	TRUE
Candida_auris	DUP	PEKT02000001_C_auris_B8441	659476	660927	gene-B9J08_000324		LCB4	0.0816327		OG0000484	1	1	Ortholog(s) have D-erythro-sphingosine kinase activity, role in calcium-mediated signaling, sphingolipid metabolic process and Golgi apparatus, cortical endoplasmic reticulum, endoplasmic reticulum, plasma membrane localization	GO:0006665 (sphingolipid metabolic process), GO:0007205 (protein kinase C-activating G protein-coupled receptor signaling pathway), GO:0019722 (calcium-mediated signaling)	GO:0003951 (NAD+ kinase activity), GO:0004143 (diacylglycerol kinase activity), GO:0016301 (kinase activity), GO:0017050 (D-erythro-sphingosine kinase activity)	GO:0005783 (endoplasmic reticulum), GO:0005794 (Golgi apparatus), GO:0005886 (plasma membrane), GO:0032541 (cortical endoplasmic reticulum)	0.5	0.0444444	4	720	TRUE
Candida_auris	DUP	PEKT02000001_C_auris_B8441	700457	701323	gene-B9J08_000342			0.0816327		OG0004539	1	1	Has domain(s) with predicted ATP transmembrane transporter activity and role in transmembrane transport	GO:0055085 (transmembrane transport)	GO:0005347 (ATP transmembrane transporter activity)		0.5	0.0444444	4	720	TRUE
Candida_auris	DUP	PEKT02000003_C_auris_B8441	44434	44850	gene-B9J08_001080		PIN2	0.0816327		OG0004902	1	2	Ortholog(s) have cellular bud neck, plasma membrane localization			GO:0005886 (plasma membrane), GO:0005935 (cellular bud neck)	0.5	0.0444444	4	720	TRUE
Candida_auris	DUP	PEKT02000003_C_auris_B8441	245058	245720	gene-B9J08_001179		WWM1	0.0816327		OG0001599	1	2	Ortholog(s) have nucleus localization		GO:0005515 (protein binding)	GO:0005634 (nucleus)	0.5	0.0444444	4	720	TRUE
Candida_auris	DUP	PEKT02000003_C_auris_B8441	246073	247281	gene-B9J08_001180			0.0816327		OG0006156	1	1	Ortholog of Candida tenuis NRRL Y-1498 : CANTEDRAFT_135884, Debaryomyces hansenii CBS767 : DEHA2G03366g and Pichia stipitis Pignal : PICST_31412				0.5	0.0444444	4	720	TRUE
Candida_auris	DUP	PEKT02000003_C_auris_B8441	248293	249552	gene-B9J08_001181		OPI1	0.0816327		OG0001828	2	1	Ortholog(s) have phosphatidic acid binding, transcription corepressor activity	GO:0000122 (negative regulation of transcription by RNA polymerase II), GO:0008654 (phospholipid biosynthetic process), GO:0030968 (endoplasmic reticulum unfolded protein response), GO:0045944 (positive regulation of transcription by RNA polymerase II), GO:0071072 (negative regulation of phospholipid biosynthetic process)	GO:0003714 (transcription corepressor activity), GO:0070300 (phosphatidic acid binding)	GO:0005634 (nucleus), GO:0005635 (nuclear envelope), GO:0005654 (nucleoplasm), GO:0005783 (endoplasmic reticulum), GO:0031965 (nuclear membrane)	0.5	0.0444444	4	720	TRUE
Candida_auris	DUP	PEKT02000006_C_auris_B8441	704290	704571	gene-B9J08_002546		YDL157C	0.0816327		OG0003191	1	1	Ortholog of S. cerevisiae : YDL157C, C. albicans SC5314 : CR_03870W_A, C. glabrata CBS138 : CAGL0I03520g, C. dubliniensis CD36 : Cd36_29140 and C. parapsilosis CDC317 : CPAR2_202460				0.5	0.0444444	4	720	TRUE
Candida_auris	DUP	PEKT02000008_C_auris_B8441	101166	102302	gene-B9J08_004135			0.0816327		OG0004518	1	2	Has domain(s) with predicted nucleic acid binding activity	GO:0006355 (regulation of transcription, DNA-templated)	GO:0003676 (nucleic acid binding)		0.5	0.0444444	4	720	TRUE
Candida_auris	DUP	PEKT02000001_C_auris_B8441	216534	219059	gene-B9J08_000096			0.0792839		OG0004780	1	2	Has domain(s) with predicted DNA-binding transcription factor activity, RNA polymerase II-specific, zinc ion binding activity, role in regulation of transcription, DNA-templated and host cell nucleus, nucleus localization	GO:0006355 (regulation of transcription, DNA-templated)	GO:0000981 (DNA-binding transcription factor activity, RNA polymerase II-specific), GO:0008270 (zinc ion binding)	GO:0005634 (nucleus), GO:0042025 (host cell nucleus)	0.5	0.0430556	4	720	TRUE
Candida_auris	DUP	PEKT02000001_C_auris_B8441	947725	948912	gene-B9J08_000447			0.0792839		OG0001912	1	1	Has domain(s) with predicted DNA binding, nucleic acid binding, zinc ion binding activity and role in DNA repair	GO:0006281 (DNA repair)	GO:0003676 (nucleic acid binding), GO:0003677 (DNA binding), GO:0008270 (zinc ion binding)		0.5	0.0430556	4	720	TRUE
Candida_auris	DUP	PEKT02000006_C_auris_B8441	65390	65899	gene-B9J08_002261		NCE102	0.0792839		OG0000633	1	1	Ortholog(s) have role in eisosome assembly, negative regulation of protein phosphorylation, negative regulation of sphingolipid biosynthetic process and plasma membrane organization, more	GO:0001933 (negative regulation of protein phosphorylation), GO:0007009 (plasma membrane organization), GO:0009306 (protein secretion), GO:0060237 (regulation of fungal-type cell wall organization), GO:0061091 (regulation of phospholipid translocation), GO:0070941 (eisosome assembly), GO:0072659 (protein localization to plasma membrane), GO:0090155 (negative regulation of sphingolipid biosyntheti…		GO:0005886 (plasma membrane), GO:0016020 (membrane), GO:0032126 (eisosome), GO:0033101 (cellular bud membrane), GO:0035838 (growing cell tip), GO:0045121 (membrane raft), GO:0070250 (mating projection membrane)	0.5	0.0430556	4	720	TRUE
Candida_auris	DUP	PEKT02000007_C_auris_B8441	52109	53392	gene-B9J08_002613			0.0792839		OG0004148	1	1	Ortholog of C. albicans SC5314 : CR_00050W_A/INO2, C. dubliniensis CD36 : Cd36_25070, C. parapsilosis CDC317 : CPAR2_800440 and Candida tenuis NRRL Y-1498 : CANTEDRAFT_116163				0.5	0.0430556	4	720	TRUE
Candida_auris	DUP	PEKT02000007_C_auris_B8441	1880671	1882161	gene-B9J08_003504		PTC2	0.0792839		OG0000480	1	1	Ortholog(s) have MAP kinase serine/threonine phosphatase activity, magnesium-dependent protein serine/threonine phosphatase activity, protein serine/threonine phosphatase activity	GO:0000079 (regulation of cyclin-dependent protein serine/threonine kinase activity), GO:0006470 (protein dephosphorylation), GO:0035970 (peptidyl-threonine dephosphorylation), GO:1900102 (negative regulation of endoplasmic reticulum unfolded protein response)	GO:0004722 (protein serine/threonine phosphatase activity), GO:0004724 (protein serine/threonine phosphatase activity), GO:0016791 (phosphatase activity), GO:0043169 (cation binding), GO:1990439 (MAP kinase serine/threonine phosphatase activity)	GO:0005634 (nucleus), GO:0005737 (cytoplasm)	0.5	0.0430556	4	720	TRUE
Candida_auris	DUP	PEKT02000010_C_auris_B8441	154817	156706	gene-B9J08_004964		TPH3	0.0792839		OG0004598	1	1	Ortholog of S. cerevisiae : TPH3, C. albicans SC5314 : C2_03020C_A, C. dubliniensis CD36 : Cd36_17790, C. parapsilosis CDC317 : CPAR2_212150 and Candida tenuis NRRL Y-1498 : CANTEDRAFT_128815				0.5	0.0430556	4	720	TRUE
Candida_auris	DUP	PEKT02000012_C_auris_B8441	2039	2731	gene-B9J08_005545			0.0792839		OG0000024	1	3	Ortholog of C. albicans SC5314 : C4_00130W_A/RBT5, C. dubliniensis CD36 : Cd36_40190, C. parapsilosis CDC317 : CPAR2_402920 and Candida tenuis NRRL Y-1498 : CANTEDRAFT_104115				0.5	0.0430556	4	720	TRUE
Candida_auris	SNP	PEKT02000003_C_auris_B8441	832733	834307	gene-B9J08_001448		ERG11	0.825449	0	OG0001532	1	1	Ortholog(s) have sterol 14-demethylase activity, role in cellular response to drug, ergosterol biosynthetic process and endoplasmic reticulum localization	GO:0006696 (ergosterol biosynthetic process), GO:0035690 (cellular response to drug)	GO:0004497 (monooxygenase activity), GO:0005506 (iron ion binding), GO:0008398 (sterol 14-demethylase activity), GO:0009055 (electron transfer activity), GO:0016705 (oxidoreductase activity, acting on paired donors, with incorporation or reduction of molecular oxygen), GO:0020037 (heme binding)	GO:0005783 (endoplasmic reticulum)	1	0.702778	4	720	TRUE
Candida_auris	SNP	PEKT02000003_C_auris_B8441	762797	767770	gene-B9J08_001415		UBR2	0.746512	0	OG0001210	1	1	Ortholog(s) have ubiquitin protein ligase activity, ubiquitin-protein transferase activity	GO:0000209 (protein polyubiquitination), GO:0006357 (regulation of transcription by RNA polymerase II), GO:0006511 (ubiquitin-dependent protein catabolic process), GO:0071596 (ubiquitin-dependent protein catabolic process via the N-end rule pathway), GO:0071629 (cytoplasm protein quality control by the ubiquitin-proteasome system)	GO:0004842 (ubiquitin-protein transferase activity), GO:0008270 (zinc ion binding), GO:0061630 (ubiquitin protein ligase activity)	GO:0005634 (nucleus), GO:1990304 (MUB1-RAD6-UBR2 ubiquitin ligase complex)	0.75	0.743056	4	720	TRUE
Candida_auris	SNP	PEKT02000001_C_auris_B8441	348521	353047	gene-B9J08_000164		PDR5	0.712828	0	OG0000009	1	2	Ortholog(s) have ATPase-coupled xenobiotic transmembrane transporter activity and role in cellular cation homeostasis, response to drug, xenobiotic detoxification by transmembrane export across the plasma membrane	GO:0030003 (cellular cation homeostasis), GO:0042493 (response to drug), GO:0055085 (transmembrane transport), GO:1990961 (xenobiotic detoxification by transmembrane export across the plasma membrane)	GO:0000166 (nucleotide binding), GO:0003924 (GTPase activity), GO:0005524 (ATP binding), GO:0005525 (GTP binding), GO:0008559 (ABC-type xenobiotic transporter activity), GO:0016887 (ATP hydrolysis activity), GO:0017111 (nucleoside-triphosphatase activity), GO:0042626 (ATPase-coupled transmembrane transporter activity), GO:0140359 (ABC-type transporter activity)	GO:0005886 (plasma membrane), GO:0016020 (membrane), GO:0016021 (integral component of membrane)	0.75	0.679167	4	720	TRUE
Candida_auris	SNP	PEKT02000002_C_auris_B8441	678991	680916	gene-B9J08_000815		SPT8	0.63738	0	OG0002419	1	1	Ortholog(s) have TBP-class protein binding, transcription coregulator activity	GO:0000122 (negative regulation of transcription by RNA polymerase II), GO:0006325 (chromatin organization), GO:0016573 (histone acetylation), GO:0045944 (positive regulation of transcription by RNA polymerase II), GO:1900237 (positive regulation of induction of conjugation with cellular fusion)	GO:0003712 (transcription coregulator activity), GO:0005515 (protein binding), GO:0017025 (TBP-class protein binding)	GO:0000124 (SAGA complex), GO:0000790 (chromatin)	0.75	0.554167	4	720	TRUE
Candida_auris	SNP	PEKT02000003_C_auris_B8441	394756	397842	gene-B9J08_001254		VNX1	0.60596	0	OG0001734	1	1	Ortholog(s) have calcium:proton antiporter activity, potassium:proton antiporter activity, sodium:proton antiporter activity and role in potassium ion transport, proton transmembrane transport, sodium ion transport	GO:0006812 (cation transport), GO:0006813 (potassium ion transport), GO:0006814 (sodium ion transport), GO:0055085 (transmembrane transport), GO:1902600 (proton transmembrane transport)	GO:0008324 (cation transmembrane transporter activity), GO:0015369 (calcium:proton antiporter activity), GO:0015385 (sodium:proton antiporter activity), GO:0015386 (potassium:proton antiporter activity)	GO:0000324 (fungal-type vacuole), GO:0000329 (fungal-type vacuole membrane), GO:0005789 (endoplasmic reticulum membrane), GO:0016021 (integral component of membrane), GO:1990816 (vacuole-mitochondrion membrane contact site)	0.75	0.508333	4	720	TRUE
Candida_auris	SNP	PEKT02000003_C_auris_B8441	369967	372845	gene-B9J08_001239		SVL3	0.604972	0	OG0000589	1	1	Ortholog(s) have role in endocytosis	GO:0006897 (endocytosis)	GO:0016491 (oxidoreductase activity), GO:0016616 (oxidoreductase activity, acting on the CH-OH group of donors, NAD or NADP as acceptor), GO:0050661 (NADP binding)		0.75	0.506944	4	720	TRUE
Candida_auris	SNP	PEKT02000001_C_auris_B8441	763906	766299	gene-B9J08_000376			0.603982	0	OG0000716	1	1	Ortholog of C. albicans SC5314 : CR_05030W_A, C. dubliniensis CD36 : Cd36_30530, C. parapsilosis CDC317 : CPAR2_203340 and Candida tenuis NRRL Y-1498 : CANTEDRAFT_117008				0.75	0.505556	4	720	TRUE
Candida_auris	SNP	PEKT02000009_C_auris_B8441	814591	817197	gene-B9J08_004820	TAC1b		0.603982	0	OG0000058	1	1	Has domain(s) with predicted DNA binding, DNA-binding transcription factor activity, RNA polymerase II-specific, zinc ion binding activity and role in regulation of transcription, DNA-templated, transcription, DNA-templated	GO:0006351 (transcription, DNA-templated), GO:0006355 (regulation of transcription, DNA-templated)	GO:0000981 (DNA-binding transcription factor activity, RNA polymerase II-specific), GO:0003677 (DNA binding), GO:0008270 (zinc ion binding)	GO:0005634 (nucleus), GO:0042025 (host cell nucleus)	0.75	0.505556	4	720	TRUE
Candida_auris	SNP	PEKT02000010_C_auris_B8441	684121	686454	gene-B9J08_005217		PAT1	0.594138	0	OG0001937	1	1	Ortholog(s) have RNA binding, chromatin binding, mRNA binding activity	GO:0000290 (deadenylation-dependent decapping of nuclear-transcribed mRNA), GO:0001731 (formation of translation preinitiation complex), GO:0006446 (regulation of translational initiation), GO:0033962 (P-body assembly), GO:0045947 (negative regulation of translational initiation)	GO:0003682 (chromatin binding), GO:0003723 (RNA binding), GO:0003729 (mRNA binding)	GO:0000776 (kinetochore), GO:0000932 (P-body), GO:0005634 (nucleus), GO:0005737 (cytoplasm), GO:0010494 (cytoplasmic stress granule), GO:0022627 (cytosolic small ribosomal subunit), GO:1990726 (Lsm1-7-Pat1 complex)	0.5	0.731944	4	720	TRUE
Candida_auris	SNP	PEKT02000001_C_auris_B8441	680096	685097	gene-B9J08_000336			0.59396	0	OG0000741	2	1	Ortholog of C. albicans SC5314 : C1_11200W_A, C. dubliniensis CD36 : Cd36_10510, C. parapsilosis CDC317 : CPAR2_209100 and Debaryomyces hansenii CBS767 : DEHA2B15334g				0.75	0.491667	4	720	TRUE
Candida_auris	SNP	PEKT02000009_C_auris_B8441	522796	524475	gene-B9J08_004690			0.587629	0	OG0003780	1	1	Has domain(s) with predicted transmembrane transporter activity, role in transmembrane transport and integral component of membrane localization	GO:0055085 (transmembrane transport)	GO:0022857 (transmembrane transporter activity)	GO:0016021 (integral component of membrane)	0.5	0.7125	4	720	TRUE
Candida_auris	SNP	PEKT02000003_C_auris_B8441	26007	34541	gene-B9J08_001075		TEL1	0.582673	0	OG0000275	1	1	Ortholog(s) have protein kinase activity, protein serine/threonine kinase activity, telomeric DNA binding activity	GO:0000077 (DNA damage checkpoint signaling), GO:0000723 (telomere maintenance), GO:0006281 (DNA repair), GO:0006302 (double-strand break repair), GO:0006974 (cellular response to DNA damage stimulus), GO:0006975 (DNA damage induced protein phosphorylation), GO:0016310 (phosphorylation), GO:0016572 (histone phosphorylation), GO:0044773 (mitotic DNA damage checkpoint signaling), GO:0045739 (positi…	GO:0004672 (protein kinase activity), GO:0004674 (protein serine/threonine kinase activity), GO:0005515 (protein binding), GO:0016301 (kinase activity), GO:0042162 (telomeric DNA binding)		0.75	0.476389	4	720	TRUE
Candida_auris	SNP	PEKT02000001_C_auris_B8441	103891	107106	gene-B9J08_000045		ISW2	0.555944	0	OG0000087	1	1	Ortholog(s) have DNA translocase activity, centromeric DNA binding, chromatin binding, single-stranded DNA binding activity	GO:0000183 (rDNA heterochromatin assembly), GO:0006338 (chromatin remodeling), GO:0006348 (chromatin silencing at telomere), GO:0006369 (termination of RNA polymerase II transcription), GO:0016584 (nucleosome positioning), GO:0043044 (ATP-dependent chromatin remodeling), GO:0046020 (negative regulation of transcription from RNA polymerase II promoter by pheromones), GO:0060195 (negative regulatio…	GO:0003677 (DNA binding), GO:0003682 (chromatin binding), GO:0003697 (single-stranded DNA binding), GO:0004386 (helicase activity), GO:0005524 (ATP binding), GO:0015616 (DNA translocase activity), GO:0019237 (centromeric DNA binding), GO:0031491 (nucleosome binding), GO:0070615 (nucleosome-dependent ATPase activity)	GO:0005634 (nucleus), GO:0005880 (nuclear microtubule), GO:0008623 (CHRAC)	0.75	0.441667	4	720	TRUE
Candida_auris	SNP	PEKT02000013_C_auris_B8441	15604	17145	gene-B9J08_005572			0.55335	0	OG0000148	1	2	Has domain(s) with predicted transmembrane transporter activity, role in transmembrane transport and integral component of membrane localization	GO:0055085 (transmembrane transport)	GO:0022857 (transmembrane transporter activity)	GO:0016021 (integral component of membrane)	0.5	0.619444	4	720	TRUE
Candida_auris	SNP	PEKT02000009_C_auris_B8441	578205	579110	gene-B9J08_004717			0.544304	0	OG0005353	1	1	Has domain(s) with predicted role in transport and integral component of membrane localization	GO:0006810 (transport)		GO:0016021 (integral component of membrane)	0.5	0.597222	4	720	TRUE
Candida_auris	SNP	PEKT02000009_C_auris_B8441	575439	576809	gene-B9J08_004715		TRM5	0.541401	0	OG0001458	1	1	Ortholog(s) have tRNA (guanine-N1-)-methyltransferase activity, role in mitochondrial tRNA methylation, tRNA N1-guanine methylation and cytoplasm, mitochondrial matrix localization	GO:0002939 (tRNA N1-guanine methylation), GO:0030488 (tRNA methylation), GO:0070901 (mitochondrial tRNA methylation)	GO:0009019 (tRNA (guanine-N1-)-methyltransferase activity)	GO:0005737 (cytoplasm), GO:0005759 (mitochondrial matrix)	0.5	0.590278	4	720	TRUE
Candida_auris	SNP	PEKT02000003_C_auris_B8441	427450	428598	gene-B9J08_001270		CST6	0.537869	0	OG0002013	1	2	Ortholog(s) have DNA-binding transcription activator activity, RNA polymerase II-specific, sequence-specific DNA binding activity	GO:0006355 (regulation of transcription, DNA-templated), GO:0043618 (regulation of transcription from RNA polymerase II promoter in response to stress), GO:0045944 (positive regulation of transcription by RNA polymerase II), GO:0061429 (positive regulation of transcription from RNA polymerase II promoter by oleic acid), GO:0071244 (cellular response to carbon dioxide), GO:0071400 (cellular respon…	GO:0001228 (DNA-binding transcription activator activity, RNA polymerase II-specific), GO:0003700 (DNA-binding transcription factor activity), GO:0043565 (sequence-specific DNA binding)	GO:0005634 (nucleus), GO:0005829 (cytosol)	0.5	0.581944	4	720	TRUE
Candida_auris	SNP	PEKT02000006_C_auris_B8441	524349	527177	gene-B9J08_002467		KAP104	0.518717	0	OG0002147	1	1	Ortholog(s) have nuclear localization sequence binding activity, role in exit from mitosis, protein import into nucleus and cellular bud neck, cellular bud tip, cytosol, mitotic spindle midzone, nuclear periphery localization	GO:0006606 (protein import into nucleus), GO:0006886 (intracellular protein transport), GO:0010458 (exit from mitosis)	GO:0008139 (nuclear localization sequence binding), GO:0008536 (small GTPase binding), GO:0031267 (small GTPase binding)	GO:0005643 (nuclear pore), GO:0005829 (cytosol), GO:0005934 (cellular bud tip), GO:0005935 (cellular bud neck), GO:0034399 (nuclear periphery), GO:1990023 (mitotic spindle midzone)	0.5	0.538889	4	720	TRUE
Candida_auris	SNP	PEKT02000010_C_auris_B8441	96467	98537	gene-B9J08_004936		CRN1	0.51417	0	OG0001300	1	3	Ortholog(s) have Arp2/3 complex binding, actin filament binding, microtubule binding, protein-macromolecule adaptor activity	GO:0007015 (actin filament organization), GO:0007017 (microtubule-based process), GO:0034316 (negative regulation of Arp2/3 complex-mediated actin nucleation), GO:0051666 (actin cortical patch localization), GO:2000601 (positive regulation of Arp2/3 complex-mediated actin nucleation)	GO:0005515 (protein binding), GO:0008017 (microtubule binding), GO:0030674 (protein-macromolecule adaptor activity), GO:0051015 (actin filament binding), GO:0071933 (Arp2/3 complex binding)	GO:0030139 (endocytic vesicle), GO:0030479 (actin cortical patch), GO:0051286 (cell tip), GO:0110085 (mitotic actomyosin contractile ring), GO:1990819 (actin fusion focus)	0.5	0.529167	4	720	TRUE
Candida_auris	SNP	PEKT02000007_C_auris_B8441	1920603	1921635	gene-B9J08_003524		TDA5	0.513514	0	OG0002660	1	1	Has domain(s) with predicted oxidoreductase activity and role in metabolic process	GO:0008152 (metabolic process)	GO:0016491 (oxidoreductase activity)		0.5	0.527778	4	720	TRUE
Candida_auris	SNP	PEKT02000003_C_auris_B8441	392135	392611	gene-B9J08_001251		MRPL25	0.512855	0	OG0003583	1	2	Ortholog(s) have structural constituent of ribosome activity and mitochondrial large ribosomal subunit localization		GO:0003735 (structural constituent of ribosome)	GO:0005762 (mitochondrial large ribosomal subunit)	0.5	0.526389	4	720	TRUE
Candida_auris	SNP	PEKT02000001_C_auris_B8441	509526	511136	gene-B9J08_000241		TFC6	0.512195	0	OG0002186	1	1	Ortholog(s) have RNA polymerase III type 1 promoter sequence-specific DNA binding, RNA polymerase III type 2 promoter sequence-specific DNA binding activity	GO:0006383 (transcription by RNA polymerase III), GO:0042791 (5S class rRNA transcription by RNA polymerase III)	GO:0001002 (RNA polymerase III type 1 promoter sequence-specific DNA binding), GO:0001003 (RNA polymerase III type 2 promoter sequence-specific DNA binding), GO:0005515 (protein binding)	GO:0000127 (transcription factor TFIIIC complex)	0.5	0.525	4	720	TRUE
Candida_auris	SNP	PEKT02000004_C_auris_B8441	558281	560842	gene-B9J08_001787			0.511533	0	OG0003746	1	1	Has domain(s) with predicted DNA-binding transcription factor activity, RNA polymerase II-specific, zinc ion binding activity, role in regulation of transcription, DNA-templated and host cell nucleus, nucleus localization	GO:0006355 (regulation of transcription, DNA-templated)	GO:0000981 (DNA-binding transcription factor activity, RNA polymerase II-specific), GO:0008270 (zinc ion binding)	GO:0005634 (nucleus), GO:0042025 (host cell nucleus)	0.5	0.523611	4	720	TRUE
Candida_auris	SNP	PEKT02000003_C_auris_B8441	219797	220765	gene-B9J08_001166		SNP1	0.51087	0	OG0000618	1	1	Ortholog(s) have U1 snRNA binding, mRNA binding activity, role in mRNA splicing, via spliceosome and U1 snRNP, U2-type prespliceosome, commitment complex localization	GO:0000398 (mRNA splicing, via spliceosome)	GO:0000166 (nucleotide binding), GO:0003676 (nucleic acid binding), GO:0003729 (mRNA binding), GO:0030619 (U1 snRNA binding)	GO:0000243 (commitment complex), GO:0005685 (U1 snRNP), GO:0071004 (U2-type prespliceosome)	0.5	0.522222	4	720	TRUE
Candida_auris	SNP	PEKT02000007_C_auris_B8441	1281695	1284277	gene-B9J08_003227		WAR1	0.510204	0	OG0002787	1	1	Ortholog(s) have sequence-specific DNA binding activity, role in positive regulation of transcription from RNA polymerase II promoter in response to acidic pH and nucleus localization	GO:0006355 (regulation of transcription, DNA-templated), GO:0061402 (positive regulation of transcription from RNA polymerase II promoter in response to acidic pH)	GO:0000981 (DNA-binding transcription factor activity, RNA polymerase II-specific), GO:0008270 (zinc ion binding), GO:0043565 (sequence-specific DNA binding)	GO:0005634 (nucleus), GO:0042025 (host cell nucleus)	0.5	0.520833	4	720	TRUE
Candida_auris	SNP	PEKT02000010_C_auris_B8441	1112463	1113734	gene-B9J08_005404		CST26	0.509537	0	OG0000926	1	1	Ortholog(s) have transferase activity, transferring acyl groups activity and role in phosphatidylinositol acyl-chain remodeling	GO:0036149 (phosphatidylinositol acyl-chain remodeling)	GO:0016746 (acyltransferase activity)		0.5	0.519444	4	720	TRUE
Candida_auris	SNP	PEKT02000003_C_auris_B8441	910912	914232	gene-B9J08_001476		PRP22	0.507524	0	OG0003080	1	1	Ortholog(s) have RNA helicase activity, second spliceosomal transesterification activity and role in generation of catalytic spliceosome for second transesterification step, spliceosomal complex disassembly	GO:0000350 (generation of catalytic spliceosome for second transesterification step), GO:0000390 (spliceosomal complex disassembly)	GO:0000166 (nucleotide binding), GO:0000386 (second spliceosomal transesterification activity), GO:0003676 (nucleic acid binding), GO:0003723 (RNA binding), GO:0003724 (RNA helicase activity), GO:0004386 (helicase activity), GO:0005524 (ATP binding)	GO:0071007 (U2-type catalytic step 2 spliceosome), GO:0071021 (U2-type post-spliceosomal complex)	0.5	0.515278	4	720	TRUE
Candida_auris	SNP	PEKT02000001_C_auris_B8441	588989	592321	gene-B9J08_000288		PKC1	0.506173	0	OG0003253	1	1	Ortholog(s) have protein kinase C activity	GO:0006468 (protein phosphorylation), GO:0007165 (signal transduction), GO:0009272 (fungal-type cell wall biogenesis), GO:0009612 (response to mechanical stimulus), GO:0010606 (positive regulation of cytoplasmic mRNA processing body assembly), GO:0030242 (autophagy of peroxisome), GO:0032186 (cellular bud neck septin ring organization), GO:0035556 (intracellular signal transduction), GO:0060211 (…	GO:0004672 (protein kinase activity), GO:0004674 (protein serine/threonine kinase activity), GO:0004697 (protein kinase C activity), GO:0004713 (protein tyrosine kinase activity), GO:0005524 (ATP binding)	GO:0000935 (division septum), GO:0005634 (nucleus), GO:0005737 (cytoplasm), GO:0005856 (cytoskeleton), GO:0030427 (site of polarized growth)	0.5	0.5125	4	720	TRUE
Candida_auris	SNP	PEKT02000002_C_auris_B8441	227685	231428	gene-B9J08_000611		UBP12	0.506173	0	OG0003309	1	1	Ortholog(s) have thiol-dependent ubiquitin-specific protease activity, role in negative regulation of mitochondrial fusion, protein deubiquitination and nucleus localization	GO:0006511 (ubiquitin-dependent protein catabolic process), GO:0010637 (negative regulation of mitochondrial fusion), GO:0016579 (protein deubiquitination)	GO:0004843 (thiol-dependent deubiquitinase)	GO:0005634 (nucleus)	0.5	0.5125	4	720	TRUE
Candida_auris	SNP	PEKT02000009_C_auris_B8441	584302	585876	gene-B9J08_004719		JIP5	0.506173	0	OG0000806	1	1	Ortholog(s) have role in ribosomal large subunit biogenesis	GO:0042273 (ribosomal large subunit biogenesis)	GO:0005515 (protein binding)		0.5	0.5125	4	720	TRUE
Candida_auris	SNP	PEKT02000009_C_auris_B8441	797647	799188	gene-B9J08_004813		PRP9	0.506173	0	OG0003186	1	1	Ortholog(s) have RNA binding activity, role in mRNA 5'-splice site recognition, mRNA splicing, via spliceosome and U2-type prespliceosome localization	GO:0000395 (mRNA 5'-splice site recognition), GO:0000398 (mRNA splicing, via spliceosome)	GO:0003723 (RNA binding), GO:0008270 (zinc ion binding)	GO:0005681 (spliceosomal complex), GO:0071004 (U2-type prespliceosome)	0.5	0.5125	4	720	TRUE
Candida_auris	SNP	PEKT02000002_C_auris_B8441	1043004	1044467	gene-B9J08_000976		LPD1	0.505495	0	OG0003136	1	1	Ortholog(s) have dihydrolipoyl dehydrogenase activity, glycine dehydrogenase (decarboxylating) activity, oxoglutarate dehydrogenase (succinyl-transferring) activity, pyruvate dehydrogenase activity	GO:0006090 (pyruvate metabolic process), GO:0006103 (2-oxoglutarate metabolic process), GO:0006546 (glycine catabolic process), GO:0006550 (isoleucine catabolic process), GO:0006552 (leucine catabolic process), GO:0006564 (L-serine biosynthetic process), GO:0006574 (valine catabolic process), GO:0042743 (hydrogen peroxide metabolic process), GO:0045454 (cell redox homeostasis)	GO:0004148 (dihydrolipoyl dehydrogenase activity), GO:0004375 (glycine dehydrogenase (decarboxylating) activity), GO:0004591 (oxoglutarate dehydrogenase (succinyl-transferring) activity), GO:0004738 (pyruvate dehydrogenase activity), GO:0016491 (oxidoreductase activity), GO:0016668 (oxidoreductase activity, acting on a sulfur group of donors, NAD(P) as acceptor), GO:0050660 (flavin adenine dinucl…	GO:0005576 (extracellular region), GO:0005960 (glycine cleavage complex), GO:0005967 (mitochondrial pyruvate dehydrogenase complex), GO:0009353 (mitochondrial oxoglutarate dehydrogenase complex), GO:0042645 (mitochondrial nucleoid)	0.5	0.511111	4	720	TRUE
Candida_auris	SNP	PEKT02000003_C_auris_B8441	459332	460558	gene-B9J08_001283		RPA49	0.505495	0	OG0002963	1	1	Ortholog(s) have RNA polymerase I activity and role in nucleolar large rRNA transcription by RNA polymerase I, transcription by RNA polymerase I, transcription elongation from RNA polymerase I promoter	GO:0006351 (transcription, DNA-templated), GO:0006360 (transcription by RNA polymerase I), GO:0006362 (transcription elongation from RNA polymerase I promoter), GO:0042790 (nucleolar large rRNA transcription by RNA polymerase I)	GO:0001054 (RNA polymerase I activity), GO:0003677 (DNA binding)	GO:0005730 (nucleolus), GO:0005736 (RNA polymerase I complex), GO:0042025 (host cell nucleus)	0.5	0.511111	4	720	TRUE
Candida_auris	SNP	PEKT02000010_C_auris_B8441	46398	47534	gene-B9J08_004911			0.505495	0	OG0004328	1	1	Ortholog of C. albicans SC5314 : CR_08620C_A, C. dubliniensis CD36 : Cd36_34210, C. parapsilosis CDC317 : CPAR2_205590 and Candida tenuis NRRL Y-1498 : cten_CGOB_00133				0.5	0.511111	4	720	TRUE
Candida_auris	SNP	PEKT02000007_C_auris_B8441	2546378	2547265	gene-B9J08_003810			0.504814	0	OG0000501	1	1	Ortholog of C. albicans SC5314 : C2_09980W_A, C. dubliniensis CD36 : Cd36_24050, C. parapsilosis CDC317 : CPAR2_405150 and Candida tenuis NRRL Y-1498 : CANTEDRAFT_133104				0.5	0.509722	4	720	TRUE
Candida_auris	SNP	PEKT02000010_C_auris_B8441	245261	248779	gene-B9J08_005008		UTP22	0.504814	0	OG0003066	1	1	Ortholog(s) have role in rRNA processing, tRNA export from nucleus and CURI complex, UTP-C complex, nucleolus, small-subunit processome localization	GO:0006364 (rRNA processing), GO:0006409 (tRNA export from nucleus)		GO:0005730 (nucleolus), GO:0032040 (small-subunit processome), GO:0032545 (CURI complex), GO:0034456 (UTP-C complex)	0.5	0.509722	4	720	TRUE
Candida_auris	SNP	PEKT02000010_C_auris_B8441	1342489	1345833	gene-B9J08_005511		URB2	0.504814	0	OG0002418	1	1	Ortholog(s) have role in rRNA metabolic process, ribosome biogenesis and nucleolus localization	GO:0016072 (rRNA metabolic process), GO:0042254 (ribosome biogenesis)		GO:0005730 (nucleolus)	0.5	0.509722	4	720	TRUE
Candida_auris	SNP	PEKT02000002_C_auris_B8441	1193767	1194725	gene-B9J08_001043			0.504132	0	OG0004126	1	1	Ortholog of C. albicans SC5314 : C1_01610C_A, C. dubliniensis CD36 : Cd36_01480, C. parapsilosis CDC317 : CPAR2_109380 and Candida tenuis NRRL Y-1498 : CANTEDRAFT_112177				0.5	0.508333	4	720	TRUE
Candida_auris	SNP	PEKT02000009_C_auris_B8441	392331	393713	gene-B9J08_004630		NUP49	0.504132	0	OG0002906	1	2	Ortholog(s) have structural constituent of nuclear pore activity	GO:0000055 (ribosomal large subunit export from nucleus), GO:0006409 (tRNA export from nucleus), GO:0006606 (protein import into nucleus), GO:0010389 (regulation of G2/M transition of mitotic cell cycle), GO:0016973 (poly(A)+ mRNA export from nucleus)	GO:0017056 (structural constituent of nuclear pore)	GO:0005643 (nuclear pore), GO:0034399 (nuclear periphery), GO:0044613 (nuclear pore central transport channel)	0.5	0.508333	4	720	TRUE
Candida_auris	SNP	PEKT02000002_C_auris_B8441	773454	774953	gene-B9J08_000859			0.503448	0	OG0006137	1	1	Protein of unknown function				0.5	0.506944	4	720	TRUE
Candida_auris	SNP	PEKT02000006_C_auris_B8441	201188	202888	gene-B9J08_002321		ARX1	0.502075	0	OG0001066	1	1	Ortholog(s) have role in ribosomal large subunit export from nucleus and cytoplasm, nucleolus, nucleoplasm, nucleus, preribosome, large subunit precursor localization	GO:0000055 (ribosomal large subunit export from nucleus)		GO:0005634 (nucleus), GO:0005654 (nucleoplasm), GO:0005730 (nucleolus), GO:0005737 (cytoplasm), GO:0030687 (preribosome, large subunit precursor)	0.5	0.504167	4	720	TRUE
Candida_auris	SNP	PEKT02000007_C_auris_B8441	1829947	1832973	gene-B9J08_003479		DAL81	0.502075	0	OG0003488	1	1	Ortholog(s) have DNA-binding transcription factor activity, RNA polymerase II-specific, transcription coactivator activity	GO:0001080 (nitrogen catabolite activation of transcription from RNA polymerase II promoter), GO:0006351 (transcription, DNA-templated), GO:0006355 (regulation of transcription, DNA-templated), GO:0019740 (nitrogen utilization), GO:0045848 (positive regulation of nitrogen utilization), GO:0045944 (positive regulation of transcription by RNA polymerase II), GO:0051123 (RNA polymerase II preinitiat…	GO:0000981 (DNA-binding transcription factor activity, RNA polymerase II-specific), GO:0003677 (DNA binding), GO:0003713 (transcription coactivator activity), GO:0008270 (zinc ion binding)	GO:0005634 (nucleus), GO:0042025 (host cell nucleus)	0.5	0.504167	4	720	TRUE
Candida_auris	SNP	PEKT02000010_C_auris_B8441	120216	122537	gene-B9J08_004948		VPS27	0.502075	0	OG0001498	1	1	Ortholog(s) have phosphatidylinositol-3-phosphate binding, ubiquitin binding activity	GO:0006623 (protein targeting to vacuole), GO:0006897 (endocytosis), GO:0016237 (lysosomal microautophagy), GO:0031321 (ascospore-type prospore assembly), GO:0043328 (protein transport to vacuole involved in ubiquitin-dependent protein catabolic process via the multivesicular body sorting pathway), GO:0045053 (protein retention in Golgi apparatus), GO:0045324 (late endosome to vacuole transport),…	GO:0032266 (phosphatidylinositol-3-phosphate binding), GO:0035091 (phosphatidylinositol binding), GO:0043130 (ubiquitin binding), GO:0046872 (metal ion binding)	GO:0000329 (fungal-type vacuole membrane), GO:0005628 (prospore membrane), GO:0005768 (endosome), GO:0005774 (vacuolar membrane), GO:0033565 (ESCRT-0 complex)	0.5	0.504167	4	720	TRUE
Candida_auris	SNP	PEKT02000007_C_auris_B8441	66700	68979	gene-B9J08_002617		FLC3	0.501385	0	OG0000551	1	1	Ortholog(s) have role in sphingolipid biosynthetic process and endoplasmic reticulum localization	GO:0030148 (sphingolipid biosynthetic process)		GO:0005783 (endoplasmic reticulum)	0.5	0.502778	4	720	TRUE
Candida_auris	SNP	PEKT02000007_C_auris_B8441	1483030	1485621	gene-B9J08_003315		IML2	0.501385	0	OG0000659	1	1	Ortholog(s) have role in cellular response to misfolded protein	GO:0071218 (cellular response to misfolded protein)	GO:0005515 (protein binding)		0.5	0.502778	4	720	TRUE
Candida_auris	SNP	PEKT02000007_C_auris_B8441	2839075	2841864	gene-B9J08_003944		RPG1	0.500693	0	OG0003644	1	1	Ortholog(s) have translation initiation factor activity and role in translation reinitiation, translational initiation	GO:0002188 (translation reinitiation), GO:0006413 (translational initiation)	GO:0003743 (translation initiation factor activity)	GO:0000131 (incipient cellular bud site), GO:0005852 (eukaryotic translation initiation factor 3 complex), GO:0010494 (cytoplasmic stress granule), GO:0016282 (eukaryotic 43S preinitiation complex), GO:0043614 (multi-eIF complex), GO:0071540 (eukaryotic translation initiation factor 3 complex, eIF3e), GO:0071541 (eukaryotic translation initiation factor 3 complex, eIF3m)	0.5	0.501389	4	720	TRUE
Candida_auris	SNP	PEKT02000007_C_auris_B8441	526432	529107	gene-B9J08_002836		MNR2	0.5	0	OG0001440	1	3	Ortholog(s) have magnesium ion transmembrane transporter activity, role in cellular magnesium ion homeostasis and fungal-type vacuole membrane, vacuole-mitochondrion membrane contact site localization	GO:0010961 (cellular magnesium ion homeostasis), GO:0030001 (metal ion transport), GO:0055085 (transmembrane transport), GO:1903830 (magnesium ion transmembrane transport)	GO:0015095 (magnesium ion transmembrane transporter activity), GO:0046873 (metal ion transmembrane transporter activity)	GO:0000329 (fungal-type vacuole membrane), GO:0016020 (membrane), GO:1990816 (vacuole-mitochondrion membrane contact site)	0.5	0.5	4	720	TRUE
Candida_auris	SNP	PEKT02000007_C_auris_B8441	1866277	1867968	gene-B9J08_003498		JJJ1	0.5	0	OG0003672	1	1	Ortholog(s) have ATPase activator activity, role in endocytosis, rRNA processing, ribosomal large subunit biogenesis, ribosomal large subunit export from nucleus and cytoplasm, cytosol, nucleolus localization	GO:0000055 (ribosomal large subunit export from nucleus), GO:0006364 (rRNA processing), GO:0006897 (endocytosis), GO:0042273 (ribosomal large subunit biogenesis)	GO:0001671 (ATPase activator activity), GO:0003676 (nucleic acid binding), GO:0008270 (zinc ion binding)	GO:0005730 (nucleolus), GO:0005737 (cytoplasm), GO:0005829 (cytosol)	0.5	0.5	4	720	TRUE
Candida_auris	SNP	PEKT02000007_C_auris_B8441	2613896	2618731	gene-B9J08_003845			0.5	0	OG0005546	1	1	Protein of unknown function				0.5	0.5	4	720	TRUE
Candida_auris	SNP	PEKT02000005_C_auris_B8441	113317	114567	gene-B9J08_001996			0.497207	0	OG0003795	1	1	Has domain(s) with predicted oxidoreductase activity and role in oxidation-reduction process		GO:0016491 (oxidoreductase activity)		0.5	0.494444	4	720	TRUE
Candida_auris	SNP	PEKT02000001_C_auris_B8441	234020	234859	gene-B9J08_000106		ATP10	0.492243	0	OG0002029	1	1	Ortholog(s) have unfolded protein binding activity, role in mitochondrial proton-transporting ATP synthase complex assembly and integral component of mitochondrial membrane, mitochondrial inner membrane localization	GO:0033615 (mitochondrial proton-transporting ATP synthase complex assembly)	GO:0051082 (unfolded protein binding)	GO:0005743 (mitochondrial inner membrane), GO:0032592 (integral component of mitochondrial membrane)	0.5	0.484722	4	720	TRUE
Candida_auris	SNP	PEKT02000002_C_auris_B8441	74835	77490	gene-B9J08_000534		ELG1	0.491525	0	OG0002652	1	1	Ortholog(s) have chromatin binding activity	GO:0000724 (double-strand break repair via homologous recombination), GO:0006261 (DNA-dependent DNA replication), GO:0007064 (mitotic sister chromatid cohesion), GO:0010526 (negative regulation of transposition, RNA-mediated), GO:0090618 (DNA clamp unloading)	GO:0003682 (chromatin binding), GO:0005524 (ATP binding), GO:0016887 (ATP hydrolysis activity)	GO:0031391 (Elg1 RFC-like complex)	0.5	0.483333	4	720	TRUE
Candida_auris	SNP	PEKT02000007_C_auris_B8441	2552155	2553384	gene-B9J08_003815		PNT1	0.438178	0	OG0005115	1	2	Ortholog(s) have role in protein insertion into mitochondrial inner membrane from matrix and integral component of mitochondrial inner membrane localization	GO:0032979 (protein insertion into mitochondrial inner membrane from matrix)		GO:0005743 (mitochondrial inner membrane), GO:0031305 (integral component of mitochondrial inner membrane)	1	0.280556	4	720	TRUE
Candida_auris	SNP	PEKT02000007_C_auris_B8441	594831	598472	gene-B9J08_002861		RSE1	0.436482	0	OG0002102	1	1	Ortholog(s) have U2 snRNA binding activity, role in mRNA splicing, via spliceosome, spliceosomal complex assembly and U2 snRNP, U2-type prespliceosome localization	GO:0000245 (spliceosomal complex assembly), GO:0000398 (mRNA splicing, via spliceosome)	GO:0003676 (nucleic acid binding), GO:0005515 (protein binding), GO:0030620 (U2 snRNA binding)	GO:0005634 (nucleus), GO:0005686 (U2 snRNP), GO:0071004 (U2-type prespliceosome)	1	0.279167	4	720	TRUE
Candida_auris	SNP	PEKT02000003_C_auris_B8441	198673	200808	gene-B9J08_001156		GUS1	0.43128	0	OG0002771	1	1	Ortholog(s) have glutamate-tRNA ligase activity, role in glutamyl-tRNA aminoacylation and cytoplasm, cytoplasmic stress granule, methionyl glutamyl tRNA synthetase complex, mitochondrion localization	GO:0006412 (translation), GO:0006418 (tRNA aminoacylation for protein translation), GO:0006424 (glutamyl-tRNA aminoacylation), GO:0043039 (tRNA aminoacylation)	GO:0000166 (nucleotide binding), GO:0004812 (aminoacyl-tRNA ligase activity), GO:0004818 (glutamate-tRNA ligase activity), GO:0005524 (ATP binding)	GO:0005737 (cytoplasm), GO:0005739 (mitochondrion), GO:0010494 (cytoplasmic stress granule), GO:0017102 (methionyl glutamyl tRNA synthetase complex)	0.5	0.379167	4	720	TRUE
Candida_auris	SNP	PEKT02000009_C_auris_B8441	444011	447136	gene-B9J08_004651		SDD3	0.43038	0	OG0002011	1	1	Has domain(s) with predicted metal ion binding activity		GO:0046872 (metal ion binding)		0.5	0.377778	4	720	TRUE
Candida_auris	SNP	PEKT02000004_C_auris_B8441	514393	517611	gene-B9J08_001768		MDM1	0.414209	0	OG0001895	1	1	Ortholog(s) have phosphatidylinositol-3-phosphate binding activity, role in mitochondrion inheritance, nucleus inheritance, vacuole-ER tethering and nucleus-vacuole junction localization	GO:0000001 (mitochondrion inheritance), GO:0007154 (cell communication), GO:0038032 (termination of G protein-coupled receptor signaling pathway), GO:1990854 (vacuole-ER tethering)	GO:0032266 (phosphatidylinositol-3-phosphate binding), GO:0035091 (phosphatidylinositol binding)	GO:0071561 (nucleus-vacuole junction)	0.75	0.286111	4	720	TRUE
Candida_auris	SNP	PEKT02000009_C_auris_B8441	515828	518029	gene-B9J08_004686			0.41129	0	OG0001155	1	1	Protein of unknown function				0.75	0.283333	4	720	TRUE
Candida_auris	SNP	PEKT02000010_C_auris_B8441	699971	701947	gene-B9J08_005222		RIX1	0.406883	0	OG0003595	1	1	Ortholog(s) have chromatin binding activity	GO:0000027 (ribosomal large subunit assembly), GO:0006267 (pre-replicative complex assembly involved in nuclear cell cycle DNA replication), GO:0006364 (rRNA processing), GO:0030174 (regulation of DNA-dependent DNA replication initiation)	GO:0003682 (chromatin binding)	GO:0005634 (nucleus), GO:0005654 (nucleoplasm), GO:0005829 (cytosol), GO:0097344 (Rix1 complex)	0.75	0.279167	4	720	TRUE
Candida_auris	SNP	PEKT02000007_C_auris_B8441	2720423	2722357	gene-B9J08_003892		ORC4	0.403974	0	OG0001616	1	1	Ortholog(s) have DNA replication origin binding activity and role in DNA replication initiation, pre-replicative complex assembly involved in nuclear cell cycle DNA replication, silent mating-type cassette heterochromatin assembly	GO:0006260 (DNA replication), GO:0006267 (pre-replicative complex assembly involved in nuclear cell cycle DNA replication), GO:0006270 (DNA replication initiation), GO:0030466 (silent mating-type cassette heterochromatin assembly)	GO:0000166 (nucleotide binding), GO:0003677 (DNA binding), GO:0003688 (DNA replication origin binding), GO:0017111 (nucleoside-triphosphatase activity)	GO:0000808 (origin recognition complex), GO:0005634 (nucleus), GO:0005656 (nuclear pre-replicative complex), GO:0005664 (nuclear origin of replication recognition complex), GO:0031261 (DNA replication preinitiation complex)	0.5	0.338889	4	720	TRUE
Candida_auris	SNP	PEKT02000008_C_auris_B8441	399507	403271	gene-B9J08_004254			0.396458	0	OG0006179	1	1	Protein of unknown function				0.75	0.269444	4	720	TRUE
Candida_auris	SNP	PEKT02000009_C_auris_B8441	600063	601262	gene-B9J08_004727			0.354839	0	OG0003870	1	1	Ortholog of C. albicans SC5314 : C7_01590C_A/COE2, C. dubliniensis CD36 : Cd36_71420, C. parapsilosis CDC317 : CPAR2_300980 and Candida tenuis NRRL Y-1498 : CANTEDRAFT_94952				0.5	0.275	4	720	TRUE
Candida_auris	SNP	PEKT02000005_C_auris_B8441	535319	537811	gene-B9J08_002190			0.352518	0	OG0004772	1	2	Has domain(s) with predicted DNA-binding transcription factor activity, RNA polymerase II-specific, zinc ion binding activity, role in regulation of transcription, DNA-templated and host cell nucleus, nucleus localization	GO:0006355 (regulation of transcription, DNA-templated)	GO:0000981 (DNA-binding transcription factor activity, RNA polymerase II-specific), GO:0008270 (zinc ion binding)	GO:0005634 (nucleus), GO:0042025 (host cell nucleus)	0.5	0.272222	4	720	TRUE
Candida_auris	SNP	PEKT02000005_C_auris_B8441	459136	460704	gene-B9J08_002154		BUD22	0.351351	0	OG0003507	1	1	Ortholog(s) have role in maturation of SSU-rRNA, ribosomal small subunit biogenesis and 90S preribosome, nucleus localization	GO:0030490 (maturation of SSU-rRNA), GO:0042274 (ribosomal small subunit biogenesis)		GO:0005634 (nucleus), GO:0030686 (90S preribosome)	0.5	0.270833	4	720	TRUE
Candida_auris	SNP	PEKT02000007_C_auris_B8441	260812	264183	gene-B9J08_002698		BIR1	0.347826	0	OG0004254	1	1	Ortholog(s) have role in apoptotic process, chromosome segregation, mitotic spindle assembly checkpoint, mitotic spindle elongation, sister chromatid biorientation	GO:0000022 (mitotic spindle elongation), GO:0006915 (apoptotic process), GO:0007059 (chromosome segregation), GO:0007094 (mitotic spindle assembly checkpoint signaling), GO:0031134 (sister chromatid biorientation)		GO:0000778 (kinetochore), GO:0005634 (nucleus), GO:0005737 (cytoplasm), GO:0005819 (spindle), GO:0032133 (chromosome passenger complex), GO:0051233 (spindle midzone)	0.5	0.266667	4	720	TRUE
Candida_auris	SNP	PEKT02000002_C_auris_B8441	94784	96502	gene-B9J08_000546		AEP3	0.345455	0	OG0003095	1	1	Ortholog(s) have role in mRNA metabolic process, mitochondrial translational initiation and extrinsic component of membrane, mitochondrial inner membrane localization	GO:0016071 (mRNA metabolic process), GO:0070124 (mitochondrial translational initiation)		GO:0005743 (mitochondrial inner membrane), GO:0019898 (extrinsic component of membrane)	0.5	0.263889	4	720	TRUE
Candida_auris	SNP	PEKT02000007_C_auris_B8441	239776	241959	gene-B9J08_002686			0.343066	0	OG0000007	2	2	Protein of unknown function				0.5	0.261111	4	720	TRUE
Candida_auris	SNP	PEKT02000006_C_auris_B8441	270791	271312	gene-B9J08_002352		YER134C	0.338235	0	OG0001621	1	1	Ortholog(s) have acid phosphatase activity, protein tyrosine phosphatase activity, metal-dependent activity		GO:0003993 (acid phosphatase activity), GO:0016791 (phosphatase activity), GO:0030946 (protein tyrosine phosphatase activity, metal-dependent)		0.5	0.255556	4	720	TRUE
Candida_auris	SNP	PEKT02000004_C_auris_B8441	310288	312681	gene-B9J08_001676		HRD3	0.337017	0	OG0002522	1	1	Ortholog(s) have ubiquitin-protein transferase activity and role in negative regulation of protein autoubiquitination, retrograde protein transport, ER to cytosol, ubiquitin-dependent ERAD pathway	GO:0030433 (ubiquitin-dependent ERAD pathway), GO:0030970 (retrograde protein transport, ER to cytosol), GO:1905524 (negative regulation of protein autoubiquitination)	GO:0004842 (ubiquitin-protein transferase activity), GO:0005515 (protein binding)	GO:0000838 (Hrd1p ubiquitin ligase ERAD-M complex), GO:0000839 (Hrd1p ubiquitin ligase ERAD-L complex), GO:0005789 (endoplasmic reticulum membrane), GO:0034099 (luminal surveillance complex)	0.5	0.254167	4	720	TRUE
Candida_auris	SNP	PEKT02000004_C_auris_B8441	463201	465027	gene-B9J08_001745		DBP5	0.315789	0	OG0003566	1	1	Ortholog(s) have RNA helicase activity, RNA-dependent ATPase activity, inositol hexakisphosphate binding activity and role in mRNA export from nucleus, poly(A)+ mRNA export from nucleus, tRNA export from nucleus, translational termination	GO:0006406 (mRNA export from nucleus), GO:0006409 (tRNA export from nucleus), GO:0006415 (translational termination), GO:0016973 (poly(A)+ mRNA export from nucleus)	GO:0000822 (inositol hexakisphosphate binding), GO:0003676 (nucleic acid binding), GO:0003724 (RNA helicase activity), GO:0005524 (ATP binding), GO:0008186 (ATPase, acting on RNA)	GO:0005634 (nucleus), GO:0005737 (cytoplasm), GO:0005844 (polysome), GO:0005934 (cellular bud tip), GO:0010494 (cytoplasmic stress granule), GO:0044614 (nuclear pore cytoplasmic filaments)	0.75	0.2	4	720	TRUE
Candida_auris	SNP	PEKT02000007_C_auris_B8441	754884	757406	gene-B9J08_002945		KIC1	0.310573	0	OG0000921	1	1	Ortholog(s) have protein kinase activity, role in budding cell apical bud growth, fungal-type cell wall organization and cellular bud, incipient cellular bud site, mating projection tip localization	GO:0006468 (protein phosphorylation), GO:0007118 (budding cell apical bud growth), GO:0031505 (fungal-type cell wall organization)	GO:0004672 (protein kinase activity), GO:0004713 (protein tyrosine kinase activity), GO:0005524 (ATP binding)	GO:0000131 (incipient cellular bud site), GO:0005933 (cellular bud), GO:0043332 (mating projection tip)	0.75	0.195833	4	720	TRUE
Candida_auris	SNP	PEKT02000001_C_auris_B8441	770103	771711	gene-B9J08_000379		TRP2	0.285714	0	OG0003370	1	1	Ortholog(s) have anthranilate synthase activity, role in cleistothecium development, tryptophan biosynthetic process and anthranilate synthase complex localization	GO:0000162 (tryptophan biosynthetic process), GO:0009058 (biosynthetic process), GO:0070791 (cleistothecium development)	GO:0004049 (anthranilate synthase activity)	GO:0005950 (anthranilate synthase complex)	0.5	0.2	4	720	TRUE
Candida_auris	SNP	PEKT02000009_C_auris_B8441	46432	48963	gene-B9J08_004487		YPR089W	0.282869	0	OG0002421	1	1	Ortholog of S. cerevisiae : YPR089W, C. albicans SC5314 : C1_04860W_A, C. glabrata CBS138 : CAGL0K08008g, C. dubliniensis CD36 : Cd36_04600 and C. parapsilosis CDC317 : CPAR2_105630		GO:0005515 (protein binding)		0.5	0.197222	4	720	TRUE
Candida_auris	SNP	PEKT02000003_C_auris_B8441	248293	249552	gene-B9J08_001181		OPI1	0.281955	0	OG0001828	2	1	Ortholog(s) have phosphatidic acid binding, transcription corepressor activity	GO:0000122 (negative regulation of transcription by RNA polymerase II), GO:0008654 (phospholipid biosynthetic process), GO:0030968 (endoplasmic reticulum unfolded protein response), GO:0045944 (positive regulation of transcription by RNA polymerase II), GO:0071072 (negative regulation of phospholipid biosynthetic process)	GO:0003714 (transcription corepressor activity), GO:0070300 (phosphatidic acid binding)	GO:0005634 (nucleus), GO:0005635 (nuclear envelope), GO:0005654 (nucleoplasm), GO:0005783 (endoplasmic reticulum), GO:0031965 (nuclear membrane)	0.75	0.173611	4	720	TRUE
Candida_auris	SNP	PEKT02000001_C_auris_B8441	785314	787149	gene-B9J08_000385		BFA1	0.281437	0	OG0003622	1	1	Ortholog(s) have GDP-dissociation inhibitor activity, GTPase activator activity, role in mitotic spindle orientation checkpoint, negative regulation of exit from mitosis and Bfa1-Bub2 complex, spindle pole body localization	GO:0001100 (negative regulation of exit from mitosis), GO:0031578 (mitotic spindle orientation checkpoint signaling)	GO:0005092 (GDP-dissociation inhibitor activity), GO:0005096 (GTPase activator activity)	GO:0005816 (spindle pole body), GO:1990334 (Bfa1-Bub2 complex)	0.5	0.195833	4	720	TRUE
Candida_auris	SNP	PEKT02000007_C_auris_B8441	1071425	1072867	gene-B9J08_003116		HSL7	0.281437	0	OG0005563	1	1	Ortholog(s) have protein-arginine omega-N monomethyltransferase activity, protein-arginine omega-N symmetric methyltransferase activity	GO:0000086 (G2/M transition of mitotic cell cycle), GO:0018216 (peptidyl-arginine methylation), GO:0044257 (cellular protein catabolic process), GO:0051726 (regulation of cell cycle)	GO:0016274 (protein-arginine N-methyltransferase activity), GO:0035241 (protein-arginine omega-N monomethyltransferase activity), GO:0035243 (protein-arginine omega-N symmetric methyltransferase activity)	GO:0000144 (cellular bud neck septin ring), GO:0005824 (outer plaque of spindle pole body), GO:0005935 (cellular bud neck), GO:0032174 (cellular bud neck septin collar)	0.5	0.195833	4	720	TRUE
Candida_auris	SNP	PEKT02000003_C_auris_B8441	562124	563404	gene-B9J08_001320		HFI1	0.275654	0	OG0003117	1	2	Ortholog(s) have transcription coactivator activity, transcription coregulator activity and role in chromatin organization, histone acetylation, transcription by RNA polymerase II	GO:0006325 (chromatin organization), GO:0006366 (transcription by RNA polymerase II), GO:0016573 (histone acetylation)	GO:0003712 (transcription coregulator activity), GO:0003713 (transcription coactivator activity)	GO:0000124 (SAGA complex), GO:0005671 (Ada2/Gcn5/Ada3 transcription activator complex), GO:0046695 (SLIK (SAGA-like) complex), GO:0070461 (SAGA-type complex)	0.5	0.190278	4	720	TRUE
Candida_auris	SNP	PEKT02000007_C_auris_B8441	3182242	3183810	gene-B9J08_004099			0.275654	0	OG0000027	1	1	Has domain(s) with predicted transmembrane transporter activity, role in transmembrane transport and integral component of membrane localization	GO:0055085 (transmembrane transport)	GO:0022857 (transmembrane transporter activity)	GO:0016021 (integral component of membrane)	0.5	0.190278	4	720	TRUE
Candida_auris	SNP	PEKT02000002_C_auris_B8441	339277	340173	gene-B9J08_000668		THI80	0.263804	0	OG0001393	1	1	Ortholog(s) have thiamine diphosphokinase activity and role in thiamine diphosphate biosynthetic process	GO:0006772 (thiamine metabolic process), GO:0009229 (thiamine diphosphate biosynthetic process)	GO:0004788 (thiamine diphosphokinase activity), GO:0005524 (ATP binding), GO:0030975 (thiamine binding)		0.5	0.179167	4	720	TRUE
Candida_auris	SNP	PEKT02000001_C_auris_B8441	189022	190035	gene-B9J08_000089		DSC2	0.259259	0	OG0003392	1	1	Ortholog(s) have Dsc E3 ubiquitin ligase complex localization			GO:0044695 (Dsc E3 ubiquitin ligase complex)	0.5	0.175	4	720	TRUE
Candida_auris	SNP	PEKT02000007_C_auris_B8441	3093802	3096522	gene-B9J08_004061	MRR1a		0.227468	0	OG0000007	2	2	Has domain(s) with predicted DNA binding, DNA-binding transcription factor activity, RNA polymerase II-specific, zinc ion binding activity and role in regulation of transcription, DNA-templated, transcription, DNA-templated	GO:0006351 (transcription, DNA-templated), GO:0006355 (regulation of transcription, DNA-templated)	GO:0000981 (DNA-binding transcription factor activity, RNA polymerase II-specific), GO:0003677 (DNA binding), GO:0008270 (zinc ion binding)	GO:0005634 (nucleus), GO:0042025 (host cell nucleus)	0.5	0.147222	4	720	TRUE
Candida_auris	SNP	PEKT02000002_C_auris_B8441	621830	622855	gene-B9J08_000791			0.219089	0	OG0006315	1	1	Has domain(s) with predicted DNA-binding transcription factor activity, RNA polymerase II-specific, zinc ion binding activity, role in regulation of transcription, DNA-templated and host cell nucleus, nucleus localization	GO:0006355 (regulation of transcription, DNA-templated)	GO:0000981 (DNA-binding transcription factor activity, RNA polymerase II-specific), GO:0008270 (zinc ion binding)	GO:0005634 (nucleus), GO:0042025 (host cell nucleus)	0.5	0.140278	4	720	TRUE
Candida_auris	SNP	PEKT02000003_C_auris_B8441	718441	721437	gene-B9J08_001391		GPB1	0.210526	0	OG0004183	1	1	Ortholog(s) have GTPase activating protein binding, cAMP-dependent protein kinase inhibitor activity	GO:0000209 (protein polyubiquitination), GO:0001403 (invasive growth in response to glucose limitation), GO:0006511 (ubiquitin-dependent protein catabolic process), GO:0007124 (pseudohyphal growth), GO:0010255 (glucose mediated signaling pathway), GO:0042326 (negative regulation of phosphorylation), GO:0046579 (positive regulation of Ras protein signal transduction), GO:0046580 (negative regulati…	GO:0004862 (cAMP-dependent protein kinase inhibitor activity), GO:0005515 (protein binding), GO:0032794 (GTPase activating protein binding)	GO:0005886 (plasma membrane)	0.5	0.133333	4	720	TRUE
Candida_auris	SNP	PEKT02000010_C_auris_B8441	147890	149608	gene-B9J08_004960			0.208791	0	OG0002044	1	1	Has domain(s) with predicted transmembrane transporter activity, role in transmembrane transport and membrane localization	GO:0055085 (transmembrane transport)	GO:0022857 (transmembrane transporter activity)	GO:0016020 (membrane)	0.5	0.131944	4	720	TRUE
Candida_auris	SNP	PEKT02000009_C_auris_B8441	506039	506974	gene-B9J08_004681		YDL114W	0.190955	0	OG0000740	1	1	Has domain(s) with predicted oxidoreductase activity and role in metabolic process	GO:0008152 (metabolic process)	GO:0016491 (oxidoreductase activity)		1	0.105556	4	720	TRUE
Candida_auris	SNP	PEKT02000007_C_auris_B8441	740426	741634	gene-B9J08_002938			0.130435	0	OG0003577	1	1	Ortholog of Candida tenuis NRRL Y-1498 : CANTEDRAFT_135274, Debaryomyces hansenii CBS767 : DEHA2E13046g, Pichia stipitis Pignal : PICST_33418 and Spathaspora passalidarum NRRL Y-27907 : SPAPADRAFT_61145				0.5	0.075	4	720	TRUE
Candida_auris	SNP	PEKT02000009_C_auris_B8441	566641	567501	gene-B9J08_004710		NSE3	0.115479	0	OG0003548	1	1	Ortholog(s) have SUMO transferase activity, role in DNA repair and Smc5-Smc6 complex localization	GO:0006281 (DNA repair)	GO:0019789 (SUMO transferase activity)	GO:0030915 (Smc5-Smc6 complex)	0.5	0.0652778	4	720	TRUE
Candida_auris	SNP	PEKT02000003_C_auris_B8441	175834	176790	gene-B9J08_001144		MED4	0.0649351	0	OG0002718	1	1	Ortholog(s) have RNA polymerase II core promoter sequence-specific DNA binding activity, role in transcription by RNA polymerase II and core mediator complex localization	GO:0006357 (regulation of transcription by RNA polymerase II), GO:0006366 (transcription by RNA polymerase II)	GO:0000979 (RNA polymerase II core promoter sequence-specific DNA binding), GO:0003712 (transcription coregulator activity)	GO:0016592 (mediator complex), GO:0070847 (core mediator complex)	0.5	0.0347222	4	720	TRUE
Candida_auris	SNP	PEKT02000006_C_auris_B8441	286332	287507	gene-B9J08_002357		AIM24	0.281437	0.000478889	OG0001363	1	1	Ortholog(s) have role in inner mitochondrial membrane organization and integral component of mitochondrial inner membrane localization	GO:0007007 (inner mitochondrial membrane organization)		GO:0031305 (integral component of mitochondrial inner membrane)	0.5	0.195833	4	720	TRUE
Candida_auris	SNP	PEKT02000007_C_auris_B8441	2794159	2799441	gene-B9J08_003924		IRA2	0.0217391	0.000478889	OG0000601	1	2	Ortholog(s) have GTPase activator activity	GO:0007165 (signal transduction), GO:0007193 (adenylate cyclase-inhibiting G protein-coupled receptor signaling pathway), GO:0034599 (cellular response to oxidative stress), GO:0043087 (regulation of GTPase activity), GO:0043547 (positive regulation of GTPase activity), GO:0046580 (negative regulation of Ras protein signal transduction), GO:0070301 (cellular response to hydrogen peroxide), GO:007…	GO:0005096 (GTPase activator activity)	GO:0005739 (mitochondrion), GO:0005789 (endoplasmic reticulum membrane)	0.5	0.0111111	4	720	TRUE
Candida_auris	SNP	PEKT02000010_C_auris_B8441	450534	453257	gene-B9J08_005105		STE13	0.0450928	0.00236813	OG0001915	1	1	Ortholog(s) have aminopeptidase activity, role in peptide pheromone maturation and trans-Golgi network localization	GO:0006508 (proteolysis), GO:0007323 (peptide pheromone maturation)	GO:0004177 (aminopeptidase activity), GO:0008236 (serine-type peptidase activity)	GO:0005802 (trans-Golgi network), GO:0016020 (membrane)	0.5	0.0236111	4	720	TRUE
Candida_auris	SNP	PEKT02000002_C_auris_B8441	315996	319838	gene-B9J08_000658		UBP2	0.213974	0.00281087	OG0000992	1	1	Ortholog(s) have Lys63-specific deubiquitinase activity, thiol-dependent ubiquitin-specific protease activity	GO:0006511 (ubiquitin-dependent protein catabolic process), GO:0010636 (positive regulation of mitochondrial fusion), GO:0010992 (ubiquitin recycling), GO:0016579 (protein deubiquitination), GO:0034599 (cellular response to oxidative stress), GO:0043162 (ubiquitin-dependent protein catabolic process via the multivesicular body sorting pathway)	GO:0004843 (thiol-dependent deubiquitinase), GO:0061578 (Lys63-specific deubiquitinase activity)		0.5	0.136111	4	720	TRUE
Candida_auris	SNP	PEKT02000007_C_auris_B8441	1020956	1023238	gene-B9J08_003090		KCS1	0.045781	0.0152935	OG0003449	1	1	Ortholog(s) have inositol heptakisphosphate kinase activity, inositol hexakisphosphate kinase activity, inositol-1,3,4,5,6-pentakisphosphate kinase activity	GO:0010919 (regulation of inositol phosphate biosynthetic process), GO:0032958 (inositol phosphate biosynthetic process)	GO:0000827 (inositol-1,3,4,5,6-pentakisphosphate kinase activity), GO:0000828 (inositol hexakisphosphate kinase activity), GO:0000829 (inositol heptakisphosphate kinase activity), GO:0008440 (inositol-1,4,5-trisphosphate 3-kinase activity), GO:0016301 (kinase activity)		0.75	0.0236111	4	720	TRUE
Candida_auris	SNP	PEKT02000010_C_auris_B8441	1187424	1191218	gene-B9J08_005430		YOL075C	0.310573	0.0160479	OG0003564	1	2	Ortholog(s) have fungal-type vacuole membrane localization		GO:0000166 (nucleotide binding), GO:0005524 (ATP binding), GO:0016887 (ATP hydrolysis activity), GO:0017111 (nucleoside-triphosphatase activity), GO:0140359 (ABC-type transporter activity)	GO:0000329 (fungal-type vacuole membrane), GO:0016020 (membrane)	0.75	0.195833	4	720	TRUE
Candida_auris	SNP	PEKT02000005_C_auris_B8441	84836	86827	gene-B9J08_001981			0.047619	0.0176937	OG0004981	1	1	Has domain(s) with predicted transferase activity, transferring glycosyl groups activity and role in protein glycosylation	GO:0006486 (protein glycosylation)	GO:0016757 (glycosyltransferase activity)		0.5	0.025	4	720	TRUE
Candida_auris	SNP	PEKT02000007_C_auris_B8441	2360547	2361803	gene-B9J08_003733			0.108911	0.0354677	OG0005552	1	1	Ortholog of C. albicans SC5314 : C2_04280W_A, C. dubliniensis CD36 : Cd36_18930, C. parapsilosis CDC317 : CPAR2_211130 and Candida tenuis NRRL Y-1498 : CANTEDRAFT_115781				0.5	0.0611111	4	720	TRUE
Candida_auris	if_INDEL	PEKT02000003_C_auris_B8441	41376	42560	gene-B9J08_001079		WSC2	0.373435		OG0000118	1	1	Ortholog(s) have transmembrane signaling receptor activity, role in Rho protein signal transduction, fungal-type cell wall organization, response to heat and cellular bud, site of polarized growth localization	GO:0007266 (Rho protein signal transduction), GO:0009408 (response to heat), GO:0031505 (fungal-type cell wall organization)	GO:0004888 (transmembrane signaling receptor activity)	GO:0005933 (cellular bud), GO:0030427 (site of polarized growth)	0.75	0.248611	4	720	TRUE
Candida_auris	if_INDEL	PEKT02000009_C_auris_B8441	481142	484609	gene-B9J08_004670		TTI1	0.341865		OG0003126	1	1	Ortholog(s) have role in chromatin remodeling and ASTRA complex, TTT complex localization	GO:0006338 (chromatin remodeling)		GO:0070209 (ASTRA complex), GO:0110078 (TTT complex)	0.5	0.259722	4	720	TRUE
Candida_auris	if_INDEL	PEKT02000002_C_auris_B8441	792389	793819	gene-B9J08_000870		NOP12	0.269777		OG0002503	1	1	Ortholog(s) have rRNA binding activity, role in maturation of LSU-rRNA from tricistronic rRNA transcript (SSU-rRNA, 5.8S rRNA, LSU-rRNA) and nucleolus, preribosome localization	GO:0000463 (maturation of LSU-rRNA from tricistronic rRNA transcript (SSU-rRNA, 5.8S rRNA, LSU-rRNA))	GO:0000166 (nucleotide binding), GO:0003676 (nucleic acid binding), GO:0019843 (rRNA binding)	GO:0005730 (nucleolus), GO:0030684 (preribosome)	0.5	0.184722	4	720	TRUE
Candida_glabrata	DEL	ChrF_C_glabrata_CBS138	96837	100778	CAGL0F00913g		PSK2	0.316718		OG0000639	1	1	Ortholog(s) have protein serine/threonine kinase activity	GO:0006468 (protein phosphorylation), GO:0007165 (signal transduction), GO:0045719 (negative regulation of glycogen biosynthetic process), GO:0060917 (regulation of (1->6)-beta-D-glucan biosynthetic process), GO:2000766 (negative regulation of cytoplasmic translation)	GO:0004672 (protein kinase activity), GO:0004674 (protein serine/threonine kinase activity), GO:0004713 (protein tyrosine kinase activity), GO:0005524 (ATP binding)	GO:0005575 (cellular_component)	0.681818	0.206266	22	383	TRUE
Candida_glabrata	DEL	ChrM_C_glabrata_CBS138	1208754	1210810	CAGL0M12100g			0.224233		OG0004629	2	1	Has domain(s) with predicted protein dimerization activity	GO:0008150 (biological_process)	GO:0046983 (protein dimerization activity)	GO:0005575 (cellular_component)	0.454545	0.148825	22	383	TRUE
Candida_glabrata	DEL	ChrE_C_glabrata_CBS138	508085	509417	CAGL0E05214g			0.218251		OG0000170	1	1	Protein of unknown function	GO:0008150 (biological_process)	GO:0003674 (molecular_function), GO:0047834 (D-threo-aldose 1-dehydrogenase activity)	GO:0005575 (cellular_component)	0.409091	0.148825	22	383	TRUE
Candida_glabrata	DEL	ChrC_C_glabrata_CBS138	553243	553584	CAGL0C05621g			0.199355		OG0006398	1	1	Protein of unknown function	GO:0008150 (biological_process)	GO:0003674 (molecular_function)	GO:0005575 (cellular_component)	0.227273	0.177546	22	383	TRUE
Candida_glabrata	DEL	ChrD_C_glabrata_CBS138	394552	396469	CAGL0D03960g		BRL1	0.187289		OG0002190	1	1	Ortholog(s) have role in lipid homeostasis, nuclear envelope organization and endoplasmic reticulum, integral component of membrane, nuclear envelope localization	GO:0006406 (mRNA export from nucleus), GO:0006998 (nuclear envelope organization), GO:0055088 (lipid homeostasis)	GO:0003674 (molecular_function)	GO:0005635 (nuclear envelope), GO:0005783 (endoplasmic reticulum), GO:0016021 (integral component of membrane), GO:0031965 (nuclear membrane)	0.227273	0.159269	22	383	TRUE
Candida_glabrata	DEL	ChrA_C_glabrata_CBS138	394980	396953	CAGL0A03905g	HMX1	HMX1	0.183629		OG0002375	1	1	Ortholog(s) have heme oxygenase (decyclizing) activity and role in cellular iron ion homeostasis, heme catabolic process, response to carbon monoxide, response to oxidative stress	GO:0006788 (heme oxidation), GO:0006879 (cellular iron ion homeostasis), GO:0006979 (response to oxidative stress), GO:0034465 (response to carbon monoxide), GO:0042167 (heme catabolic process)	GO:0004392 (heme oxygenase (decyclizing) activity)	GO:0005640 (nuclear outer membrane), GO:0005783 (endoplasmic reticulum), GO:0005886 (plasma membrane)	0.227273	0.154047	22	383	TRUE
Candida_glabrata	DEL	ChrE_C_glabrata_CBS138	509625	510863	CAGL0E05236g			0.183603		OG0000170	1	1	Protein of unknown function	GO:0008150 (biological_process)	GO:0003674 (molecular_function), GO:0047834 (D-threo-aldose 1-dehydrogenase activity)	GO:0005575 (cellular_component)	0.272727	0.138381	22	383	TRUE
Candida_glabrata	DEL	ChrM_C_glabrata_CBS138	1394713	1399226	CAGL0M14091g			0.182495		OG0006610	1	1	Putative quinone reductase/NADPH dehydrogenase; gene is upregulated in azole-resistant strain	GO:0008150 (biological_process)	GO:0003674 (molecular_function)	GO:0005575 (cellular_component)	0.318182	0.127937	22	383	TRUE
Candida_glabrata	DEL	ChrF_C_glabrata_CBS138	744030	747903	CAGL0F07667g	MSS11	MSS11	0.166382		OG0000259	1	2	Ortholog(s) have DNA-binding transcription factor activity	GO:0036178 (filamentous growth of a population of unicellular organisms in response to neutral pH), GO:0036244 (cellular response to neutral pH), GO:1900442 (positive regulation of filamentous growth of a population of unicellular organisms in response to neutral pH), GO:1900461 (positive regulation of pseudohyphal growth by positive regulation of transcription from RNA polymerase II promoter)	GO:0003700 (DNA-binding transcription factor activity), GO:0005515 (protein binding)	GO:0005575 (cellular_component)	0.454545	0.101828	22	383	TRUE
Candida_glabrata	DEL	ChrL_C_glabrata_CBS138	277790	285577	CAGL0L02453g		MIT1	0.152174		OG0000332	2	1	Ortholog(s) have DNA-binding transcription factor activity, sequence-specific DNA binding activity	GO:0007155 (cell adhesion), GO:0036166 (phenotypic switching), GO:0044011 (single-species biofilm formation on inanimate substrate), GO:0044182 (filamentous growth of a population of unicellular organisms), GO:0044406 (adhesion of symbiont to host), GO:1900231 (regulation of single-species biofilm formation on inanimate substrate), GO:1900241 (positive regulation of phenotypic switching), GO:1900…	GO:0003700 (DNA-binding transcription factor activity), GO:0043565 (sequence-specific DNA binding)	GO:0000790 (chromatin)	0.454545	0.0913838	22	383	TRUE
Candida_glabrata	DEL	ChrH_C_glabrata_CBS138	250756	256730	CAGL0H02783g		NET1	0.148212		OG0000419	1	1	Ortholog(s) have rDNA binding activity, role in chromatin silencing at rDNA, nucleolus organization, regulation of exit from mitosis and RENT complex localization	GO:0000183 (rDNA heterochromatin assembly), GO:0007000 (nucleolus organization), GO:0007096 (regulation of exit from mitosis)	GO:0000182 (rDNA binding)	GO:0030869 (RENT complex)	0.318182	0.0966057	22	383	TRUE
Candida_glabrata	DEL	ChrI_C_glabrata_CBS138	487084	493372	CAGL0I05170g	CST6	CST6	0.146062		OG0002013	1	2	bZIP domain-containing protein involved in regulation of biofilm formation; negatively regulates expression of the EPA6 adhesin independently of Yak1p/Sir4p signaling; regulates carbonic anhydrase Nce103p in response to carbon dioxide	GO:0006355 (regulation of transcription, DNA-templated), GO:0030447 (filamentous growth), GO:0031505 (fungal-type cell wall organization), GO:0043618 (regulation of transcription from RNA polymerase II promoter in response to stress), GO:0061429 (positive regulation of transcription from RNA polymerase II promoter by oleic acid), GO:0071244 (cellular response to carbon dioxide), GO:0071400 (cellu…	GO:0001228 (DNA-binding transcription activator activity, RNA polymerase II-specific), GO:0003700 (DNA-binding transcription factor activity), GO:0043565 (sequence-specific DNA binding)	GO:0000790 (chromatin), GO:0005829 (cytosol)	0.363636	0.0913838	22	383	TRUE
Candida_glabrata	DEL	ChrC_C_glabrata_CBS138	1	11451	CAGL0C00110g	EPA6		0.142674		OG0000049	3	1	Sub-telomerically encoded adhesin with a role in cell adhesion; binds to ligands containing a terminal galactose residue; expressed during murine urinary tract infection, biofilm-upregulated; belongs to adhesin cluster I	GO:0044011 (single-species biofilm formation on inanimate substrate), GO:0044406 (adhesion of symbiont to host)	GO:0030246 (carbohydrate binding)	GO:0009277 (fungal-type cell wall), GO:0009986 (cell surface)	0.272727	0.0966057	22	383	TRUE
Candida_glabrata	DEL	ChrC_C_glabrata_CBS138	555325	557469	CAGL0C05643g	EPA7		0.136808		OG0000049	3	1	Adhesin-like protein with a predicted GPI-anchor; belongs to adhesin cluster I; strain BG14 encodes the full-length protein, whereas CBS138 contains a stop codon that terminates the ORF at codon 379	GO:0008150 (biological_process)	GO:0003674 (molecular_function)	GO:0009277 (fungal-type cell wall)	0.181818	0.109661	22	383	TRUE
Candida_glabrata	DEL	ChrK_C_glabrata_CBS138	1233398	1240929	CAGL0K12562g	RIM15	RIM15	0.135142		OG0002478	1	1	Ortholog(s) have protein serine/threonine kinase activity	GO:0000160 (phosphorelay signal transduction system), GO:0006468 (protein phosphorylation), GO:0010508 (positive regulation of autophagy), GO:0018105 (peptidyl-serine phosphorylation), GO:0030448 (hyphal growth), GO:0035556 (intracellular signal transduction), GO:0046777 (protein autophosphorylation), GO:0051039 (positive regulation of transcription involved in meiotic cell cycle), GO:0061406 (po…	GO:0000156 (phosphorelay response regulator activity), GO:0004672 (protein kinase activity), GO:0004674 (protein serine/threonine kinase activity), GO:0004713 (protein tyrosine kinase activity), GO:0005524 (ATP binding)	GO:0005634 (nucleus), GO:0005737 (cytoplasm)	0.409091	0.0809399	22	383	TRUE
Candida_glabrata	DEL	ChrB_C_glabrata_CBS138	330537	335989	CAGL0B03399g	RIF1		0.128933		OG0001236	1	1	Protein involved in sub-telomeric silencing and regulation of biofilm formation; involved in regulation of telomere length; mutants display increased colonization of mouse kidneys relative to wild-type; required for silencing at MTL3	GO:0006348 (chromatin silencing at telomere), GO:0044011 (single-species biofilm formation on inanimate substrate)	GO:0003674 (molecular_function)	GO:0005575 (cellular_component)	0.545455	0.073107	22	383	TRUE
Candida_glabrata	DEL	ChrK_C_glabrata_CBS138	131358	134683	CAGL0K01507g		GPR1	0.126931		OG0003439	2	1	Ortholog(s) have G protein-coupled receptor activity, glucose binding activity	GO:0001402 (signal transduction involved in filamentous growth), GO:0001403 (invasive growth in response to glucose limitation), GO:0007124 (pseudohyphal growth), GO:0007186 (G protein-coupled receptor signaling pathway), GO:0009267 (cellular response to starvation), GO:0009731 (detection of sucrose stimulus), GO:0009745 (sucrose mediated signaling), GO:0010255 (glucose mediated signaling pathway…	GO:0004930 (G protein-coupled receptor activity), GO:0005536 (glucose binding)	GO:0005886 (plasma membrane), GO:0031410 (cytoplasmic vesicle)	0.636364	0.0704961	22	383	TRUE
Candida_glabrata	DEL	ChrL_C_glabrata_CBS138	448047	456206	CAGL0L03916g			0.119298		OG0000285	1	2	Has domain(s) with predicted nucleic acid binding activity	GO:0008150 (biological_process)	GO:0003676 (nucleic acid binding)	GO:0005575 (cellular_component)	0.181818	0.0887728	22	383	TRUE
Candida_glabrata	DEL	ChrE_C_glabrata_CBS138	670430	674692	CAGL0E06666g	EPA2		0.118896		OG0000049	3	1	Epithelial adhesion protein; predicted GPI-anchor; belongs to adhesin cluster I	GO:0008150 (biological_process)	GO:0003674 (molecular_function)	GO:0005575 (cellular_component)	0.318182	0.073107	22	383	TRUE
Candida_glabrata	DEL	ChrD_C_glabrata_CBS138	521445	522071	CAGL0D05456g			0.118529		OG0006871	2	1	Protein of unknown function	GO:0008150 (biological_process)	GO:0003674 (molecular_function)	GO:0005575 (cellular_component)	0.272727	0.075718	22	383	TRUE
Candida_glabrata	DEL	ChrG_C_glabrata_CBS138	327473	330944	CAGL0G03421g	FLO8		0.114411		OG0000259	1	2	Protein of unknown function	GO:0008150 (biological_process)	GO:0003674 (molecular_function), GO:0005515 (protein binding)	GO:0005575 (cellular_component)	0.363636	0.0678851	22	383	TRUE
Candida_glabrata	DEL	ChrM_C_glabrata_CBS138	959510	961848	CAGL0M09669g		RIM13	0.113092		OG0000954	1	1	Ortholog(s) have calcium-dependent cysteine-type endopeptidase activity	GO:0001410 (chlamydospore formation), GO:0016485 (protein processing), GO:0044182 (filamentous growth of a population of unicellular organisms), GO:0044409 (entry into host), GO:0071467 (cellular response to pH)	GO:0004198 (calcium-dependent cysteine-type endopeptidase activity)	GO:0005575 (cellular_component)	0.136364	0.0966057	22	383	TRUE
Candida_glabrata	DEL	ChrM_C_glabrata_CBS138	987294	996992	CAGL0M09999g		IRA1	0.107226		OG0000601	2	2	Ortholog(s) have GTPase activator activity	GO:0007165 (signal transduction), GO:0007193 (adenylate cyclase-inhibiting G protein-coupled receptor signaling pathway), GO:0043087 (regulation of GTPase activity), GO:0043547 (positive regulation of GTPase activity), GO:0045761 (regulation of adenylate cyclase activity), GO:0046580 (negative regulation of Ras protein signal transduction)	GO:0005096 (GTPase activator activity)	GO:0005622 (intracellular anatomical structure), GO:0016020 (membrane)	0.5	0.0600522	22	383	TRUE
Candida_glabrata	DEL	ChrG_C_glabrata_CBS138	336975	339467	CAGL0G03487g		TMN3	0.10142		OG0000527	1	1	Ortholog(s) have role in cellular copper ion homeostasis, cellular response to drug, invasive growth in response to glucose limitation, pseudohyphal growth, vacuolar transport	GO:0001403 (invasive growth in response to glucose limitation), GO:0006878 (cellular copper ion homeostasis), GO:0007034 (vacuolar transport), GO:0007124 (pseudohyphal growth), GO:0035690 (cellular response to drug)	GO:0003674 (molecular_function)	GO:0016021 (integral component of membrane)	0.227273	0.0652742	22	383	TRUE
Candida_glabrata	DEL	ChrH_C_glabrata_CBS138	890587	894309	CAGL0H09130g		MNN4	0.100738		OG0000017	1	2	Ortholog(s) have enzyme activator activity and role in fungal-type cell wall polysaccharide biosynthetic process, protein N-linked glycosylation, protein O-linked glycosylation	GO:0006487 (protein N-linked glycosylation), GO:0006493 (protein O-linked glycosylation), GO:0051278 (fungal-type cell wall polysaccharide biosynthetic process)	GO:0008047 (enzyme activator activity)	GO:0005575 (cellular_component)	0.409091	0.0574413	22	383	TRUE
Candida_glabrata	DUP	ChrC_C_glabrata_CBS138	81411	82193	CAGL0C00781g			0.165977		OG0006899	2	1	Protein of unknown function	GO:0008150 (biological_process)	GO:0003674 (molecular_function)	GO:0005575 (cellular_component)	0.318182	0.112272	22	383	TRUE
Candida_glabrata	DUP	ChrA_C_glabrata_CBS138	136007	139529	CAGL0A01325g	PGD1		0.138762		OG0005604	1	1	Has domain(s) with predicted transcription coregulator activity, role in regulation of transcription by RNA polymerase II and mediator complex localization	GO:0006357 (regulation of transcription by RNA polymerase II)	GO:0003712 (transcription coregulator activity)	GO:0016592 (mediator complex)	0.409091	0.0835509	22	383	TRUE
Candida_glabrata	DUP	ChrA_C_glabrata_CBS138	140257	144775	CAGL0A01366g	EPA9		0.132408		OG0000049	3	1	Putative adhesin; belongs to adhesin cluster I	GO:0008150 (biological_process)	GO:0003674 (molecular_function)	GO:0005575 (cellular_component)	0.363636	0.0809399	22	383	TRUE
Candida_glabrata	DUP	ChrH_C_glabrata_CBS138	406327	406485	CAGL0H04279g	MT-IIB		0.100467		OG0005356	1	1	Copper-binding metallothionein, involved in sequestration of metal ions; inducible by copper and silver; present in multiple (3-9) tandemly arranged copies in various strains	GO:0071280 (cellular response to copper ion), GO:0071292 (cellular response to silver ion)	GO:0005507 (copper ion binding)	GO:0005575 (cellular_component)	0.0909091	0.112272	22	383	TRUE
Candida_glabrata	DUP	mito_C_glabrata_CBS138	16756	17565	CaglfMp12	COX3		0.0952921		OG0000759	1	1	Subunit III of cytochrome c oxidase, which is the terminal member of the mitochondrial inner membrane electron transport chain; one of three mitochondrially-encoded subunits	GO:0006123 (mitochondrial electron transport, cytochrome c to oxygen), GO:0019646 (aerobic electron transport chain), GO:0022904 (respiratory electron transport chain)	GO:0004129 (cytochrome-c oxidase activity), GO:0009055 (electron transfer activity)	GO:0005751 (mitochondrial respiratory chain complex IV), GO:0016020 (membrane)	0.363636	0.0548303	22	383	TRUE
Candida_glabrata	DUP	ChrE_C_glabrata_CBS138	95238	96587	CAGL0E01067g		ACL4	0.0945626		OG0000447	1	1	Ortholog(s) have role in ubiquitin-dependent ERAD pathway	GO:0030433 (ubiquitin-dependent ERAD pathway)	GO:0003674 (molecular_function), GO:0005515 (protein binding)	GO:0005575 (cellular_component)	0.5	0.0522193	22	383	TRUE
Candida_glabrata	DUP	ChrC_C_glabrata_CBS138	297244	297864	CAGL0C03003g		YCR051W	0.0926164		OG0003558	1	1	Ortholog of S. cerevisiae : YCR051W, C. albicans SC5314 : C2_07000W_A, C. dubliniensis CD36 : Cd36_21290, C. parapsilosis CDC317 : CPAR2_406670 and Candida tenuis NRRL Y-1498 : CANTEDRAFT_113636	GO:0008150 (biological_process)	GO:0003674 (molecular_function), GO:0005515 (protein binding)	GO:0005575 (cellular_component)	0.409091	0.0522193	22	383	TRUE
Candida_glabrata	DUP	ChrC_C_glabrata_CBS138	303435	304422	CAGL0C03069g		CHO1	0.0926164		OG0003198	1	1	Ortholog(s) have CDP-diacylglycerol-serine O-phosphatidyltransferase activity	GO:0006646 (phosphatidylethanolamine biosynthetic process), GO:0006659 (phosphatidylserine biosynthetic process), GO:0008654 (phospholipid biosynthetic process), GO:0009267 (cellular response to starvation), GO:0010512 (negative regulation of phosphatidylinositol biosynthetic process), GO:0036170 (filamentous growth of a population of unicellular organisms in response to starvation), GO:0036171 (…	GO:0003882 (CDP-diacylglycerol-serine O-phosphatidyltransferase activity), GO:0016780 (phosphotransferase activity, for other substituted phosphate groups)	GO:0005741 (mitochondrial outer membrane), GO:0005789 (endoplasmic reticulum membrane), GO:0016020 (membrane), GO:0016021 (integral component of membrane)	0.409091	0.0522193	22	383	TRUE
Candida_glabrata	DUP	ChrC_C_glabrata_CBS138	323072	323551	CAGL0C03245g		ATG10	0.0926164		OG0006597	1	1	Ortholog(s) have Atg12 transferase activity and role in autophagy of mitochondrion, cellular protein modification process, late nucleophagy, macroautophagy, piecemeal microautophagy of the nucleus, protein localization by the Cvt pathway	GO:0000422 (autophagy of mitochondrion), GO:0006464 (cellular protein modification process), GO:0006914 (autophagy), GO:0016236 (macroautophagy), GO:0032258 (cytoplasm to vacuole transport by the Cvt pathway), GO:0034727 (piecemeal microautophagy of the nucleus), GO:0044805 (late nucleophagy)	GO:0019777 (Atg12 transferase activity), GO:0019787 (ubiquitin-like protein transferase activity)	GO:0005575 (cellular_component)	0.409091	0.0522193	22	383	TRUE
Candida_glabrata	DUP	ChrC_C_glabrata_CBS138	337857	338959	CAGL0C03355g		ESF2	0.0926164		OG0002458	1	1	Ortholog(s) have ATPase activator activity, RNA binding activity	GO:0000447 (endonucleolytic cleavage in ITS1 to separate SSU-rRNA from 5.8S rRNA and LSU-rRNA from tricistronic rRNA transcript (SSU-rRNA, 5.8S rRNA, LSU-rRNA)), GO:0000472 (endonucleolytic cleavage to generate mature 5'-end of SSU-rRNA from (SSU-rRNA, 5.8S rRNA, LSU-rRNA)), GO:0000480 (endonucleolytic cleavage in 5'-ETS of tricistronic rRNA transcript (SSU-rRNA, 5.8S rRNA, LSU-rRNA)), GO:0034462…	GO:0000166 (nucleotide binding), GO:0001671 (ATPase activator activity), GO:0003676 (nucleic acid binding), GO:0003723 (RNA binding)	GO:0005730 (nucleolus)	0.409091	0.0522193	22	383	TRUE
Candida_glabrata	DUP	ChrC_C_glabrata_CBS138	353733	354606	CAGL0C03531g		TRM112	0.0926164		OG0004730	1	1	Ortholog(s) have protein methyltransferase activity, rRNA (guanine) methyltransferase activity, tRNA (guanine-N2-)-methyltransferase activity	GO:0000470 (maturation of LSU-rRNA), GO:0018364 (peptidyl-glutamine methylation), GO:0030488 (tRNA methylation), GO:0030490 (maturation of SSU-rRNA), GO:0070476 (rRNA (guanine-N7)-methylation)	GO:0004809 (tRNA (guanine-N2-)-methyltransferase activity), GO:0008276 (protein methyltransferase activity), GO:0016435 (rRNA (guanine) methyltransferase activity), GO:0046982 (protein heterodimerization activity)	GO:0035657 (eRF1 methyltransferase complex), GO:0043528 (tRNA (m2G10) methyltransferase complex)	0.409091	0.0522193	22	383	TRUE
Candida_glabrata	DUP	ChrC_C_glabrata_CBS138	354713	356035	CAGL0C03553g		PET494	0.0926164		OG0006551	1	1	Ortholog(s) have translation regulator activity, role in positive regulation of mitochondrial translation and mitochondrial inner membrane localization	GO:0070131 (positive regulation of mitochondrial translation)	GO:0045182 (translation regulator activity)	GO:0005743 (mitochondrial inner membrane)	0.409091	0.0522193	22	383	TRUE
Candida_glabrata	DUP	ChrE_C_glabrata_CBS138	93518	94027	CAGL0E01023g		CWC15	0.0902613		OG0006887	1	1	Ortholog(s) have RNA binding activity, role in mRNA cis splicing, via spliceosome and Prp19 complex, U2-type spliceosomal complex, post-mRNA release spliceosomal complex localization	GO:0000398 (mRNA splicing, via spliceosome), GO:0045292 (mRNA cis splicing, via spliceosome)	GO:0003723 (RNA binding)	GO:0000974 (Prp19 complex), GO:0005681 (spliceosomal complex), GO:0005684 (U2-type spliceosomal complex), GO:0071014 (post-mRNA release spliceosomal complex)	0.5	0.0496084	22	383	TRUE
Candida_glabrata	DUP	ChrE_C_glabrata_CBS138	94067	95783	CAGL0E01045g		NBP2	0.0902613		OG0001801	1	2	Ortholog(s) have protein binding, bridging, protein kinase activator activity, role in hyphal growth, inactivation of MAPK activity, intracellular signal transduction, vacuole organization and cytoplasm localization	GO:0007033 (vacuole organization), GO:0030448 (hyphal growth), GO:0035556 (intracellular signal transduction)	GO:0005515 (protein binding), GO:0030295 (protein kinase activator activity), GO:0030674 (protein-macromolecule adaptor activity)	GO:0005737 (cytoplasm)	0.5	0.0496084	22	383	TRUE
Candida_glabrata	DUP	ChrE_C_glabrata_CBS138	139008	143197	CAGL0E01485g		RTC1	0.0902613		OG0001416	1	1	Ortholog(s) have role in positive regulation of TORC1 signaling and Seh1-associated complex, extrinsic component of fungal-type vacuolar membrane localization	GO:0032008 (positive regulation of TOR signaling), GO:1904263 (positive regulation of TORC1 signaling)	GO:0005515 (protein binding), GO:0008270 (zinc ion binding)	GO:0035859 (Seh1-associated complex), GO:0097042 (extrinsic component of fungal-type vacuolar membrane)	0.5	0.0496084	22	383	TRUE
Candida_glabrata	DUP	ChrE_C_glabrata_CBS138	147218	148097	CAGL0E01551g		MED7	0.0902613		OG0001150	1	1	Ortholog(s) have transcription coactivator activity and role in negative regulation of transcription by RNA polymerase II, positive regulation of transcription by RNA polymerase II	GO:0000122 (negative regulation of transcription by RNA polymerase II), GO:0006357 (regulation of transcription by RNA polymerase II), GO:0045944 (positive regulation of transcription by RNA polymerase II)	GO:0003712 (transcription coregulator activity), GO:0003713 (transcription coactivator activity)	GO:0005719 (euchromatin), GO:0016592 (mediator complex), GO:0070847 (core mediator complex)	0.5	0.0496084	22	383	TRUE
Candida_glabrata	DUP	ChrE_C_glabrata_CBS138	147558	149280	CAGL0E01567g	RBX1	HRT1	0.0902613		OG0003650	1	1	Ortholog(s) have protein binding, bridging, ubiquitin protein ligase activity and role in G1/S transition of mitotic cell cycle, SCF-dependent proteasomal ubiquitin-dependent protein catabolic process	GO:0000082 (G1/S transition of mitotic cell cycle), GO:0031146 (SCF-dependent proteasomal ubiquitin-dependent protein catabolic process)	GO:0008270 (zinc ion binding), GO:0030674 (protein-macromolecule adaptor activity), GO:0061630 (ubiquitin protein ligase activity)	GO:0005737 (cytoplasm), GO:0031463 (Cul3-RING ubiquitin ligase complex), GO:0035361 (Cul8-RING ubiquitin ligase complex), GO:0043224 (nuclear SCF ubiquitin ligase complex), GO:0043494 (CLRC complex)	0.5	0.0496084	22	383	TRUE
Candida_glabrata	DUP	ChrE_C_glabrata_CBS138	149050	151847	CAGL0E01573g			0.0902613		OG0003006	1	1	Protein of unknown function	GO:0008150 (biological_process)	GO:0003674 (molecular_function), GO:0005515 (protein binding)	GO:0005575 (cellular_component)	0.5	0.0496084	22	383	TRUE
Candida_glabrata	DUP	ChrE_C_glabrata_CBS138	47547	48239	CAGL0E00495g		YCR090C	0.0894539		OG0001320	1	1	Ortholog(s) have fungal biofilm matrix localization	GO:0008150 (biological_process)	GO:0003674 (molecular_function)	GO:0062040 (fungal biofilm matrix)	0.454545	0.0496084	22	383	TRUE
Candida_glabrata	DUP	ChrE_C_glabrata_CBS138	85634	86427	CAGL0E00935g		TAF10	0.0894539		OG0002572	1	1	Ortholog(s) have chromatin binding, protein-containing complex scaffold activity and role in RNA polymerase II preinitiation complex assembly, histone acetylation	GO:0006352 (DNA-templated transcription, initiation), GO:0016573 (histone acetylation), GO:0051123 (RNA polymerase II preinitiation complex assembly)	GO:0003682 (chromatin binding), GO:0032947 (molecular adaptor activity)	GO:0000124 (SAGA complex), GO:0005634 (nucleus), GO:0005669 (transcription factor TFIID complex), GO:0046695 (SLIK (SAGA-like) complex)	0.454545	0.0496084	22	383	TRUE
Candida_glabrata	DUP	ChrC_C_glabrata_CBS138	202812	204262	CAGL0C01925g			0.0873061		OG0001701	1	1	Ortholog(s) have GDP binding, RNA pyrophosphohydrolase activity and role in nuclear-transcribed mRNA catabolic process, exonucleolytic, 5'-3'	GO:0034428 (nuclear-transcribed mRNA catabolic process, exonucleolytic, 5'-3')	GO:0019003 (GDP binding), GO:0034353 (RNA pyrophosphohydrolase activity)	GO:0005575 (cellular_component)	0.363636	0.0496084	22	383	TRUE
Candida_glabrata	DUP	ChrC_C_glabrata_CBS138	208692	210248	CAGL0C01991g		CNN1	0.0873061		OG0006581	1	1	Ortholog(s) have centromeric DNA binding, protein-containing complex binding activity, role in chromosome segregation, negative regulation of NMS complex assembly and kinetochore localization	GO:0007059 (chromosome segregation), GO:1901720 (negative regulation of NMS complex assembly)	GO:0019237 (centromeric DNA binding), GO:0044877 (protein-containing complex binding)	GO:0000776 (kinetochore)	0.363636	0.0496084	22	383	TRUE
Candida_glabrata	DUP	ChrC_C_glabrata_CBS138	268568	268789	CAGL0C02623g		COX8	0.0873061		OG0002476	1	1	Ortholog(s) have cytochrome-c oxidase activity, role in mitochondrial electron transport, cytochrome c to oxygen and plasma membrane localization	GO:0006123 (mitochondrial electron transport, cytochrome c to oxygen)	GO:0004129 (cytochrome-c oxidase activity)	GO:0005751 (mitochondrial respiratory chain complex IV), GO:0005886 (plasma membrane)	0.363636	0.0496084	22	383	TRUE
Candida_glabrata	DUP	ChrC_C_glabrata_CBS138	275297	276499	CAGL0C02717g		SPO7	0.0873061		OG0002943	1	1	Ortholog(s) have phosphoprotein phosphatase activity and role in negative regulation of phospholipid biosynthetic process, nuclear envelope organization, positive regulation of phosphatidate phosphatase activity, protein dephosphorylation	GO:0006470 (protein dephosphorylation), GO:0006998 (nuclear envelope organization), GO:0071072 (negative regulation of phospholipid biosynthetic process), GO:1903740 (positive regulation of phosphatidate phosphatase activity)	GO:0004721 (phosphoprotein phosphatase activity), GO:0019888 (protein phosphatase regulator activity)	GO:0016021 (integral component of membrane), GO:0071595 (Nem1-Spo7 phosphatase complex)	0.363636	0.0496084	22	383	TRUE
Candida_glabrata	DUP	ChrC_C_glabrata_CBS138	276587	277341	CAGL0C02739g		FUN14	0.0873061		OG0003916	1	1	Ortholog(s) have role in mitochondrion organization, phospholipid homeostasis and integral component of mitochondrial outer membrane localization	GO:0007005 (mitochondrion organization), GO:0055091 (phospholipid homeostasis)	GO:0003674 (molecular_function)	GO:0031307 (integral component of mitochondrial outer membrane)	0.363636	0.0496084	22	383	TRUE
Candida_glabrata	DUP	ChrC_C_glabrata_CBS138	277448	278207	CAGL0C02761g		ERP2	0.0873061		OG0000217	1	1	Ortholog(s) have role in ER to Golgi vesicle-mediated transport, protein retention in ER lumen and COPII-coated ER to Golgi transport vesicle localization	GO:0006621 (protein retention in ER lumen), GO:0006888 (endoplasmic reticulum to Golgi vesicle-mediated transport)	GO:0003674 (molecular_function)	GO:0016021 (integral component of membrane), GO:0030134 (COPII-coated ER to Golgi transport vesicle)	0.363636	0.0496084	22	383	TRUE
Candida_glabrata	DUP	ChrC_C_glabrata_CBS138	278279	279587	CAGL0C02783g		SPO11	0.0873061		OG0002080	1	1	Ortholog(s) have DNA end binding, chromatin binding, endodeoxyribonuclease activity, producing 3'-phosphomonoesters activity	GO:0000737 (DNA catabolic process, endonucleolytic), GO:0006259 (DNA metabolic process), GO:0007131 (reciprocal meiotic recombination), GO:0031619 (homologous chromosome orientation involved in meiotic metaphase I plate congression), GO:0042138 (meiotic DNA double-strand break formation)	GO:0003677 (DNA binding), GO:0003682 (chromatin binding), GO:0003824 (catalytic activity), GO:0003918 (DNA topoisomerase type II (double strand cut, ATP-hydrolyzing) activity), GO:0005524 (ATP binding), GO:0016889 (endodeoxyribonuclease activity, producing 3'-phosphomonoesters), GO:0045027 (DNA end binding)	GO:0005694 (chromosome), GO:0035861 (site of double-strand break)	0.363636	0.0496084	22	383	TRUE
Candida_glabrata	DUP	ChrC_C_glabrata_CBS138	283697	284302	CAGL0C02849g		RBL2	0.0873061		OG0003782	1	1	Ortholog(s) have beta-tubulin binding activity and role in tubulin complex assembly	GO:0007021 (tubulin complex assembly), GO:0007023 (post-chaperonin tubulin folding pathway)	GO:0048487 (beta-tubulin binding), GO:0051082 (unfolded protein binding)	GO:0005874 (microtubule)	0.363636	0.0496084	22	383	TRUE
Candida_glabrata	DUP	ChrC_C_glabrata_CBS138	284397	285619	CAGL0C02871g		PNT1	0.0873061		OG0005115	1	2	Ortholog(s) have role in protein insertion into mitochondrial inner membrane from matrix side and integral component of mitochondrial inner membrane localization	GO:0032979 (protein insertion into mitochondrial inner membrane from matrix)	GO:0003674 (molecular_function)	GO:0031305 (integral component of mitochondrial inner membrane)	0.363636	0.0496084	22	383	TRUE
Candida_glabrata	DUP	ChrC_C_glabrata_CBS138	294799	297084	CAGL0C02981g		ARE1	0.0873061		OG0000284	1	1	Putative acyl-CoA:sterol acyltransferase involved in sterol esterification; gene is upregulated in azole-resistant strain	GO:0016125 (sterol metabolic process)	GO:0008374 (O-acyltransferase activity), GO:0034737 (ergosterol O-acyltransferase activity), GO:0034738 (lanosterol O-acyltransferase activity)	GO:0005783 (endoplasmic reticulum)	0.363636	0.0496084	22	383	TRUE
Candida_glabrata	DUP	ChrC_C_glabrata_CBS138	298076	299765	CAGL0C03025g		RSC6	0.0873061		OG0000518	1	1	Ortholog(s) have DNA translocase activity and role in ATP-dependent chromatin remodeling, nucleosome disassembly, nucleosome positioning, positive regulation of transcription elongation from RNA polymerase II promoter	GO:0006337 (nucleosome disassembly), GO:0016584 (nucleosome positioning), GO:0032968 (positive regulation of transcription elongation from RNA polymerase II promoter), GO:0043044 (ATP-dependent chromatin remodeling)	GO:0015616 (DNA translocase activity)	GO:0016586 (RSC-type complex)	0.363636	0.0496084	22	383	TRUE
Candida_glabrata	DUP	ChrC_C_glabrata_CBS138	304991	306370	CAGL0C03113g		DCS1	0.0873061		OG0000733	1	1	Ortholog(s) have RNA 7-methylguanosine cap binding, exoribonuclease activator activity, m7G(5')pppN diphosphatase activity	GO:0000290 (deadenylation-dependent decapping of nuclear-transcribed mRNA), GO:0009267 (cellular response to starvation), GO:0031086 (nuclear-transcribed mRNA catabolic process, deadenylation-independent decay), GO:1901919 (positive regulation of exoribonuclease activity)	GO:0000340 (RNA 7-methylguanosine cap binding), GO:0016787 (hydrolase activity), GO:0044692 (exoribonuclease activator activity), GO:0050072 (m7G(5')pppN diphosphatase activity)	GO:0000932 (P-body), GO:0005634 (nucleus)	0.363636	0.0496084	22	383	TRUE
Candida_glabrata	DUP	ChrC_C_glabrata_CBS138	306001	309942	CAGL0C03135g		YCS4	0.0873061		OG0001739	1	1	Ortholog(s) have ATPase activity, chromatin binding, double-stranded DNA binding, single-stranded DNA binding activity	GO:0000278 (mitotic cell cycle), GO:0007076 (mitotic chromosome condensation), GO:0007130 (synaptonemal complex assembly), GO:0010032 (meiotic chromosome condensation), GO:0030261 (chromosome condensation), GO:0030466 (silent mating-type cassette heterochromatin assembly), GO:0043007 (maintenance of rDNA), GO:0051307 (meiotic chromosome separation), GO:0070058 (tRNA gene clustering), GO:1903342 (…	GO:0003682 (chromatin binding), GO:0003690 (double-stranded DNA binding), GO:0003697 (single-stranded DNA binding), GO:0016887 (ATP hydrolysis activity)	GO:0000778 (kinetochore), GO:0000799 (condensin complex), GO:0005634 (nucleus), GO:0005730 (nucleolus), GO:0005737 (cytoplasm), GO:0035327 (transcriptionally active chromatin)	0.363636	0.0496084	22	383	TRUE
Candida_glabrata	DUP	ChrC_C_glabrata_CBS138	310146	311836	CAGL0C03179g		SEC22	0.0873061		OG0003834	1	1	Ortholog(s) have SNAP receptor activity and role in ER to Golgi vesicle-mediated transport, retrograde vesicle-mediated transport, Golgi to ER, vesicle fusion with Golgi apparatus	GO:0006888 (endoplasmic reticulum to Golgi vesicle-mediated transport), GO:0006890 (retrograde vesicle-mediated transport, Golgi to endoplasmic reticulum), GO:0016192 (vesicle-mediated transport), GO:0048280 (vesicle fusion with Golgi apparatus)	GO:0005484 (SNAP receptor activity)	GO:0005783 (endoplasmic reticulum), GO:0005794 (Golgi apparatus), GO:0012507 (ER to Golgi transport vesicle membrane), GO:0016021 (integral component of membrane), GO:0031201 (SNARE complex)	0.363636	0.0496084	22	383	TRUE
Candida_glabrata	DUP	ChrC_C_glabrata_CBS138	333849	334588	CAGL0C03311g			0.0873061		OG0006537	1	1	Protein of unknown function	GO:0008150 (biological_process)	GO:0003674 (molecular_function)	GO:0005575 (cellular_component)	0.363636	0.0496084	22	383	TRUE
Candida_glabrata	DUP	ChrC_C_glabrata_CBS138	335097	337588	CAGL0C03333g		FRE6	0.0873061		OG0000000	1	3	Ortholog(s) have ferric-chelate reductase activity and role in cellular response to iron ion starvation, copper ion import, intracellular sequestering of iron ion, iron assimilation by reduction and transport	GO:0006880 (intracellular sequestering of iron ion), GO:0010106 (cellular response to iron ion starvation), GO:0015677 (copper ion import), GO:0033215 (reductive iron assimilation)	GO:0000293 (ferric-chelate reductase activity), GO:0016491 (oxidoreductase activity)	GO:0000329 (fungal-type vacuole membrane)	0.363636	0.0496084	22	383	TRUE
Candida_glabrata	DUP	ChrC_C_glabrata_CBS138	348217	349100	CAGL0C03465g		MSO1	0.0873061		OG0006680	1	1	Ortholog(s) have role in ascospore-type prospore membrane assembly, membrane fusion, vesicle docking involved in exocytosis and SNARE complex, cellular bud membrane, cellular bud neck, cellular bud tip, prospore membrane localization	GO:0006904 (vesicle docking involved in exocytosis), GO:0032120 (ascospore-type prospore membrane formation), GO:0061025 (membrane fusion)	GO:0003674 (molecular_function)	GO:0005628 (prospore membrane), GO:0005934 (cellular bud tip), GO:0005935 (cellular bud neck), GO:0031201 (SNARE complex), GO:0033101 (cellular bud membrane)	0.363636	0.0496084	22	383	TRUE
Candida_glabrata	DUP	ChrC_C_glabrata_CBS138	348982	350585	CAGL0C03487g		YNR048W	0.0873061		OG0000428	1	1	Ortholog(s) have role in phospholipid translocation and trans-Golgi network localization	GO:0045332 (phospholipid translocation)	GO:0003674 (molecular_function)	GO:0005802 (trans-Golgi network), GO:0016020 (membrane)	0.363636	0.0496084	22	383	TRUE
Candida_glabrata	DUP	ChrC_C_glabrata_CBS138	350577	353742	CAGL0C03509g		FPK1	0.0873061		OG0003697	1	1	Ortholog(s) have protein serine/threonine kinase activity	GO:0000749 (response to pheromone triggering conjugation with cellular fusion), GO:0006468 (protein phosphorylation), GO:0018105 (peptidyl-serine phosphorylation), GO:0044387 (negative regulation of protein kinase activity by regulation of protein phosphorylation), GO:0046777 (protein autophosphorylation), GO:0061092 (positive regulation of phospholipid translocation), GO:2000370 (positive regula…	GO:0004672 (protein kinase activity), GO:0004674 (protein serine/threonine kinase activity), GO:0004713 (protein tyrosine kinase activity), GO:0005524 (ATP binding)	GO:0005737 (cytoplasm), GO:0005886 (plasma membrane), GO:0043332 (mating projection tip)	0.363636	0.0496084	22	383	TRUE
Candida_glabrata	DUP	ChrC_C_glabrata_CBS138	356203	358209	CAGL0C03575g		AGA1	0.0873061		OG0006955	1	1	Predicted GPI-linked protein; putative adhesin-like protein	GO:0000752 (agglutination involved in conjugation with cellular fusion)	GO:0050839 (cell adhesion molecule binding)	GO:0009277 (fungal-type cell wall)	0.363636	0.0496084	22	383	TRUE
Candida_glabrata	DUP	ChrC_C_glabrata_CBS138	365902	367017	CAGL0C03674g		YNR040W	0.0873061		OG0003188	1	1	Ortholog of S. cerevisiae : YNR040W, C. albicans SC5314 : C1_05210C_A, C. dubliniensis CD36 : Cd36_04950, C. parapsilosis CDC317 : CPAR2_107890 and Candida tenuis NRRL Y-1498 : CANTEDRAFT_127542	GO:0008150 (biological_process)	GO:0003674 (molecular_function)	GO:0005575 (cellular_component)	0.363636	0.0496084	22	383	TRUE
Candida_glabrata	DUP	ChrC_C_glabrata_CBS138	397228	399397	CAGL0C04026g			0.0873061		OG0000075	1	1	Has domain(s) with predicted transferase activity, transferring glycosyl groups activity and role in protein glycosylation	GO:0006486 (protein glycosylation)	GO:0016757 (glycosyltransferase activity)	GO:0005575 (cellular_component)	0.363636	0.0496084	22	383	TRUE
Candida_glabrata	DUP	ChrC_C_glabrata_CBS138	399581	401707	CAGL0C04048g			0.0873061		OG0000075	1	1	Has domain(s) with predicted transferase activity, transferring glycosyl groups activity and role in protein glycosylation	GO:0006486 (protein glycosylation)	GO:0016757 (glycosyltransferase activity)	GO:0005575 (cellular_component)	0.363636	0.0496084	22	383	TRUE
Candida_glabrata	DUP	ChrC_C_glabrata_CBS138	430710	433111	CAGL0C04477g	MED2		0.0873061		OG0006894	1	1	Protein of unknown function	GO:0008150 (biological_process)	GO:0003674 (molecular_function)	GO:0005575 (cellular_component)	0.363636	0.0496084	22	383	TRUE
Candida_glabrata	DUP	ChrC_C_glabrata_CBS138	430946	433519	CAGL0C04499g			0.0873061		OG0001154	1	1	Ortholog(s) have MAP kinase serine/threonine phosphatase activity, magnesium-dependent protein serine/threonine phosphatase activity	GO:0006470 (protein dephosphorylation), GO:0032873 (negative regulation of stress-activated MAPK cascade), GO:0071470 (cellular response to osmotic stress), GO:1900034 (regulation of cellular response to heat)	GO:0004722 (protein serine/threonine phosphatase activity), GO:0004724 (protein serine/threonine phosphatase activity), GO:0016791 (phosphatase activity), GO:0043169 (cation binding), GO:1990439 (MAP kinase serine/threonine phosphatase activity)	GO:0005575 (cellular_component)	0.363636	0.0496084	22	383	TRUE
Candida_glabrata	DUP	ChrC_C_glabrata_CBS138	434004	435218	CAGL0C04543g		YJR096W	0.0873061		OG0004054	1	1	Ortholog(s) have alditol:NADP+ 1-oxidoreductase activity and role in D-xylose catabolic process, arabinose catabolic process, cellular response to oxidative stress	GO:0019568 (arabinose catabolic process), GO:0034599 (cellular response to oxidative stress), GO:0042843 (D-xylose catabolic process)	GO:0004032 (alditol:NADP+ 1-oxidoreductase activity), GO:0016491 (oxidoreductase activity), GO:0047834 (D-threo-aldose 1-dehydrogenase activity)	GO:0005575 (cellular_component)	0.363636	0.0496084	22	383	TRUE
Candida_glabrata	DUP	ChrC_C_glabrata_CBS138	435248	436468	CAGL0C04565g		JJJ3	0.0873061		OG0002587	1	1	Ortholog(s) have ferrous iron binding activity and role in peptidyl-diphthamide biosynthetic process from peptidyl-histidine	GO:0017183 (peptidyl-diphthamide biosynthetic process from peptidyl-histidine)	GO:0008198 (ferrous iron binding), GO:0046872 (metal ion binding)	GO:0005575 (cellular_component)	0.363636	0.0496084	22	383	TRUE
Candida_glabrata	DUP	ChrE_C_glabrata_CBS138	31847	33990	CAGL0E00385g			0.0851869		OG0000337	1	1	Ortholog(s) have mitochondrion localization	GO:0055085 (transmembrane transport)	GO:0000166 (nucleotide binding), GO:0005524 (ATP binding), GO:0016887 (ATP hydrolysis activity), GO:0017111 (nucleoside-triphosphatase activity), GO:0042626 (ATPase-coupled transmembrane transporter activity), GO:0140359 (ABC-type transporter activity)	GO:0005739 (mitochondrion), GO:0016021 (integral component of membrane)	0.454545	0.0469974	22	383	TRUE
Candida_glabrata	DUP	ChrE_C_glabrata_CBS138	34167	35489	CAGL0E00407g		OCA4	0.0851869		OG0002469	1	1	Ortholog of S. cerevisiae : OCA4, C. albicans SC5314 : C1_12170C_A, C. dubliniensis CD36 : Cd36_11400, C. parapsilosis CDC317 : CPAR2_207620 and Candida tenuis NRRL Y-1498 : CANTEDRAFT_99966	GO:0008150 (biological_process)	GO:0003674 (molecular_function)	GO:0005575 (cellular_component)	0.454545	0.0469974	22	383	TRUE
Candida_glabrata	DUP	ChrE_C_glabrata_CBS138	35498	36907	CAGL0E00429g		CDC50	0.0851869		OG0000428	1	1	Ortholog(s) have phospholipid-translocating ATPase activity and role in actin cortical patch localization, endocytosis, intracellular protein transport, phospholipid translocation, retrograde transport, endosome to Golgi	GO:0006886 (intracellular protein transport), GO:0006897 (endocytosis), GO:0042147 (retrograde transport, endosome to Golgi), GO:0045332 (phospholipid translocation), GO:0051666 (actin cortical patch localization)	GO:0004012 (ATPase-coupled intramembrane lipid transporter activity)	GO:0005802 (trans-Golgi network), GO:0016020 (membrane), GO:0031902 (late endosome membrane), GO:1990530 (Cdc50p-Drs2p complex)	0.454545	0.0469974	22	383	TRUE
Candida_glabrata	DUP	ChrE_C_glabrata_CBS138	89735	91077	CAGL0E00979g		TRM82	0.0851869		OG0000739	1	1	Ortholog(s) have tRNA (guanine-N7-)-methyltransferase activity, role in tRNA (guanine-N7)-methylation and cytosol, nucleus, tRNA (m7G46) methyltransferase complex localization	GO:0036265 (RNA (guanine-N7)-methylation), GO:0106004 (tRNA (guanine-N7)-methylation)	GO:0003676 (nucleic acid binding), GO:0005515 (protein binding), GO:0008176 (tRNA (guanine-N7-)-methyltransferase activity)	GO:0005634 (nucleus), GO:0005829 (cytosol), GO:0106143 (tRNA (m7G46) methyltransferase complex)	0.454545	0.0469974	22	383	TRUE
Candida_glabrata	DUP	ChrE_C_glabrata_CBS138	91000	93634	CAGL0E01001g		SEC1	0.0851869		OG0000308	1	1	Ortholog(s) have SNARE binding activity, role in exocytosis, positive regulation of vesicle fusion and cellular bud neck, cellular bud tip, plasma membrane, prospore membrane localization	GO:0006887 (exocytosis), GO:0006904 (vesicle docking involved in exocytosis), GO:0016192 (vesicle-mediated transport), GO:0031340 (positive regulation of vesicle fusion)	GO:0000149 (SNARE binding)	GO:0005628 (prospore membrane), GO:0005886 (plasma membrane), GO:0005934 (cellular bud tip), GO:0005935 (cellular bud neck)	0.454545	0.0469974	22	383	TRUE
Candida_glabrata	DUP	ChrE_C_glabrata_CBS138	96758	99427	CAGL0E01089g		SSY1	0.0843091		OG0001663	1	1	Ortholog(s) have role in adaptation to pheromone regulating conjugation with mutual genetic exchange, amino acid transmembrane transport and cellular response to neutral pH, more	GO:0000760 (adaptation to pheromone regulating conjugation with mutual genetic exchange), GO:0003333 (amino acid transmembrane transport), GO:0031669 (cellular response to nutrient levels), GO:0036178 (filamentous growth of a population of unicellular organisms in response to neutral pH), GO:0036180 (filamentous growth of a population of unicellular organisms in response to biotic stimulus), GO:0…	GO:0003674 (molecular_function)	GO:0005886 (plasma membrane), GO:0016020 (membrane)	0.409091	0.0469974	22	383	TRUE
Candida_glabrata	DUP	ChrE_C_glabrata_CBS138	181007	182747	CAGL0E01815g	YPS8		0.0843091		OG0000137	1	1	Putative aspartic protease; predicted GPI-anchor; member of a YPS gene cluster that is required for virulence in mice; induced in response to low pH and high temperature	GO:0006508 (proteolysis)	GO:0004190 (aspartic-type endopeptidase activity)	GO:0005575 (cellular_component)	0.409091	0.0469974	22	383	TRUE
Candida_glabrata	DUP	ChrE_C_glabrata_CBS138	188177	190021	CAGL0E01881g	YPS11		0.0843091		OG0000137	1	1	Putative aspartic protease; member of a YPS gene cluster that is required for virulence in mice; induced in response to low pH and high temperature	GO:0006508 (proteolysis)	GO:0004190 (aspartic-type endopeptidase activity)	GO:0005575 (cellular_component)	0.409091	0.0469974	22	383	TRUE
Candida_glabrata	DUP	ChrE_C_glabrata_CBS138	190427	191780	CAGL0E01903g		TRM13	0.0843091		OG0003649	1	1	Ortholog(s) have tRNA 2'-O-methyltransferase activity and role in tRNA methylation	GO:0008033 (tRNA processing), GO:0030488 (tRNA methylation)	GO:0008168 (methyltransferase activity), GO:0106050 (tRNA 2'-O-methyltransferase activity)	GO:0005575 (cellular_component)	0.409091	0.0469974	22	383	TRUE
Candida_glabrata	DUP	ChrE_C_glabrata_CBS138	191265	193258	CAGL0E01925g		TRM11	0.0843091		OG0001618	1	1	Ortholog(s) have tRNA (guanine-N2-)-methyltransferase activity, role in tRNA methylation and tRNA (m2G10) methyltransferase complex localization	GO:0030488 (tRNA methylation), GO:0032259 (methylation)	GO:0003676 (nucleic acid binding), GO:0004809 (tRNA (guanine-N2-)-methyltransferase activity), GO:0008168 (methyltransferase activity)	GO:0043528 (tRNA (m2G10) methyltransferase complex)	0.409091	0.0469974	22	383	TRUE
Candida_glabrata	DUP	ChrE_C_glabrata_CBS138	260438	261278	CAGL0E02761g		LDB7	0.0843091		OG0006457	1	1	Ortholog(s) have DNA translocase activity, role in ATP-dependent chromatin remodeling, nucleosome disassembly, transcription elongation from RNA polymerase II promoter and RSC-type complex localization	GO:0006337 (nucleosome disassembly), GO:0006368 (transcription elongation from RNA polymerase II promoter), GO:0043044 (ATP-dependent chromatin remodeling)	GO:0015616 (DNA translocase activity)	GO:0016586 (RSC-type complex)	0.409091	0.0469974	22	383	TRUE
Candida_glabrata	SNP	ChrH_C_glabrata_CBS138	545660	552736	CAGL0H05577g		SEC16	0.343231	0	OG0003372	1	2	Ortholog(s) have protein membrane anchor activity and role in COPII vesicle coating, macroautophagy, protein localization to endoplasmic reticulum exit site	GO:0006914 (autophagy), GO:0016236 (macroautophagy), GO:0048208 (COPII vesicle coating), GO:0070973 (protein localization to endoplasmic reticulum exit site)	GO:0043495 (protein-membrane adaptor activity)	GO:0012507 (ER to Golgi transport vesicle membrane), GO:0070971 (endoplasmic reticulum exit site)	0.636364	0.234987	22	383	TRUE
Candida_glabrata	SNP	ChrA_C_glabrata_CBS138	44303	51186	CAGL0A00451g	PDR1	PDR1	0.337627	0	OG0001819	1	1	Zinc finger transcription factor, activator of drug resistance genes via pleiotropic drug response elements (PDRE); regulates drug efflux pumps and controls multi-drug resistance; gene upregulated and/or mutated in azole-resistant strains	GO:0006351 (transcription, DNA-templated), GO:0006355 (regulation of transcription, DNA-templated), GO:0006357 (regulation of transcription by RNA polymerase II), GO:0030522 (intracellular receptor signaling pathway), GO:0035690 (cellular response to drug), GO:0042493 (response to drug), GO:0045944 (positive regulation of transcription by RNA polymerase II), GO:0071466 (cellular response to xenob…	GO:0000981 (DNA-binding transcription factor activity, RNA polymerase II-specific), GO:0001228 (DNA-binding transcription activator activity, RNA polymerase II-specific), GO:0003677 (DNA binding), GO:0003700 (DNA-binding transcription factor activity), GO:0008144 (drug binding), GO:0008270 (zinc ion binding), GO:0043565 (sequence-specific DNA binding)	GO:0005634 (nucleus), GO:0005829 (cytosol)	0.636364	0.229765	22	383	TRUE
Candida_glabrata	SNP	ChrM_C_glabrata_CBS138	987294	996992	CAGL0M09999g		IRA1	0.285006	0	OG0000601	2	2	Ortholog(s) have GTPase activator activity	GO:0007165 (signal transduction), GO:0007193 (adenylate cyclase-inhibiting G protein-coupled receptor signaling pathway), GO:0043087 (regulation of GTPase activity), GO:0043547 (positive regulation of GTPase activity), GO:0045761 (regulation of adenylate cyclase activity), GO:0046580 (negative regulation of Ras protein signal transduction)	GO:0005096 (GTPase activator activity)	GO:0005622 (intracellular anatomical structure), GO:0016020 (membrane)	0.681818	0.180157	22	383	TRUE
Candida_glabrata	SNP	ChrH_C_glabrata_CBS138	23331	32037	CAGL0H00330g		FMP27	0.276551	0	OG0000469	1	1	Ortholog of S. cerevisiae : FMP27, C. albicans SC5314 : C6_01650C_A/FMP27, C. dubliniensis CD36 : Cd36_61740, C. parapsilosis CDC317 : CPAR2_602570 and Candida tenuis NRRL Y-1498 : CANTEDRAFT_125882	GO:0008150 (biological_process)	GO:0003674 (molecular_function)	GO:0005575 (cellular_component)	0.409091	0.208877	22	383	TRUE
Candida_glabrata	SNP	ChrM_C_glabrata_CBS138	759676	762930	CAGL0M07612g		FMS1	0.258932	0	OG0000149	1	1	Ortholog(s) have polyamine oxidase activity and role in pantothenate biosynthetic process, spermine catabolic process	GO:0015940 (pantothenate biosynthetic process), GO:0046208 (spermine catabolic process)	GO:0016491 (oxidoreductase activity), GO:0046592 (polyamine oxidase activity)	GO:0005575 (cellular_component)	0.363636	0.201044	22	383	TRUE
Candida_glabrata	SNP	ChrJ_C_glabrata_CBS138	1023303	1027623	CAGL0J10472g		SSN2	0.253411	0	OG0002308	1	2	Ortholog(s) have RNA polymerase II transcription regulator recruiting activity, transcription coactivator activity	GO:0000122 (negative regulation of transcription by RNA polymerase II), GO:0000435 (positive regulation of transcription from RNA polymerase II promoter by galactose), GO:0006357 (regulation of transcription by RNA polymerase II), GO:0030448 (hyphal growth), GO:0044011 (single-species biofilm formation on inanimate substrate), GO:1900233 (positive regulation of single-species biofilm formation on…	GO:0003712 (transcription coregulator activity), GO:0003713 (transcription coactivator activity)	GO:0016592 (mediator complex)	0.5	0.169713	22	383	TRUE
Candida_glabrata	SNP	ChrK_C_glabrata_CBS138	131358	134683	CAGL0K01507g		GPR1	0.251313	0	OG0003439	2	1	Ortholog(s) have G protein-coupled receptor activity, glucose binding activity	GO:0001402 (signal transduction involved in filamentous growth), GO:0001403 (invasive growth in response to glucose limitation), GO:0007124 (pseudohyphal growth), GO:0007186 (G protein-coupled receptor signaling pathway), GO:0009267 (cellular response to starvation), GO:0009731 (detection of sucrose stimulus), GO:0009745 (sucrose mediated signaling), GO:0010255 (glucose mediated signaling pathway…	GO:0004930 (G protein-coupled receptor activity), GO:0005536 (glucose binding)	GO:0005886 (plasma membrane), GO:0031410 (cytoplasmic vesicle)	0.681818	0.154047	22	383	TRUE
Candida_glabrata	SNP	ChrD_C_glabrata_CBS138	140355	141038	CAGL0D01254g			0.23142	0	OG0007055	1	1	Protein of unknown function	GO:0008150 (biological_process)	GO:0003674 (molecular_function)	GO:0005575 (cellular_component)	0.363636	0.169713	22	383	TRUE
Candida_glabrata	SNP	ChrH_C_glabrata_CBS138	58921	61106	CAGL0H00616g		HFI1	0.227213	0	OG0003117	1	2	Ortholog(s) have transcription coactivator activity, role in histone acetylation, transcription by RNA polymerase II and Ada2/Gcn5/Ada3 transcription activator complex, SAGA complex, SLIK (SAGA-like) complex localization	GO:0006366 (transcription by RNA polymerase II), GO:0016573 (histone acetylation)	GO:0003713 (transcription coactivator activity)	GO:0000124 (SAGA complex), GO:0005671 (Ada2/Gcn5/Ada3 transcription activator complex), GO:0046695 (SLIK (SAGA-like) complex), GO:0070461 (SAGA-type complex)	0.227273	0.227154	22	383	TRUE
Candida_glabrata	SNP	ChrF_C_glabrata_CBS138	386043	390694	CAGL0F03971g		ESC1	0.219959	0	OG0006965	1	1	Ortholog(s) have role in chromatin silencing at telomere, negative regulation of gene silencing, telomere tethering at nuclear periphery and nuclear chromosome, telomeric region, nuclear periphery localization	GO:0006348 (chromatin silencing at telomere), GO:0034398 (telomere tethering at nuclear periphery), GO:0060969 (negative regulation of gene silencing)	GO:0003674 (molecular_function)	GO:0000784 (chromosome, telomeric region), GO:0034399 (nuclear periphery)	0.5	0.140992	22	383	TRUE
Candida_glabrata	SNP	ChrG_C_glabrata_CBS138	852991	853635	CAGL0G08888g		CSM2	0.203168	0	OG0007071	1	1	Ortholog(s) have role in DNA recombinase assembly, maintenance of rDNA, meiotic chromosome segregation and Shu complex, site of double-strand break localization	GO:0000725 (recombinational repair), GO:0000730 (DNA recombinase assembly), GO:0043007 (maintenance of rDNA), GO:0045132 (meiotic chromosome segregation)	GO:0003674 (molecular_function)	GO:0005634 (nucleus), GO:0035861 (site of double-strand break), GO:0097196 (Shu complex)	0.272727	0.16188	22	383	TRUE
Candida_glabrata	SNP	ChrK_C_glabrata_CBS138	550313	552850	CAGL0K05643g		WHI5	0.203168	0	OG0006979	1	1	Ortholog(s) have RNA polymerase II transcription factor binding, RNA polymerase II transcription regulator recruiting activity, transcription corepressor activity	GO:0007089 (traversing start control point of mitotic cell cycle), GO:0071930 (negative regulation of transcription involved in G1/S transition of mitotic cell cycle)	GO:0001085 (RNA polymerase II-specific DNA-binding transcription factor binding), GO:0003712 (transcription coregulator activity), GO:0003714 (transcription corepressor activity)	GO:0005737 (cytoplasm), GO:0033309 (SBF transcription complex)	0.272727	0.16188	22	383	TRUE
Candida_glabrata	SNP	ChrG_C_glabrata_CBS138	114755	117407	CAGL0G01232g			0.20099	0	OG0000241	1	1	Has domain(s) with predicted serine-type carboxypeptidase activity and role in proteolysis	GO:0006508 (proteolysis)	GO:0004185 (serine-type carboxypeptidase activity)	GO:0005575 (cellular_component)	0.227273	0.180157	22	383	TRUE
Candida_glabrata	SNP	ChrM_C_glabrata_CBS138	1087508	1090724	CAGL0M10978g			0.199005	0	OG0004809	1	1	Protein of unknown function	GO:0008150 (biological_process)	GO:0003674 (molecular_function)	GO:0005575 (cellular_component)	0.272727	0.156658	22	383	TRUE
Candida_glabrata	SNP	ChrJ_C_glabrata_CBS138	164808	172073	CAGL0J01774g			0.196862	0	OG0000756	1	1	Putative adhesin-like protein; has glycine and serine rich repeats; belongs to adhesin cluster VI	GO:0008150 (biological_process)	GO:0003674 (molecular_function)	GO:0005575 (cellular_component)	0.545455	0.120104	22	383	TRUE
Candida_glabrata	SNP	ChrJ_C_glabrata_CBS138	263988	267347	CAGL0J02662g	IRC5	IRC5	0.193257	0	OG0002783	1	1	Ortholog(s) have role in mitotic recombination	GO:0006312 (mitotic recombination)	GO:0003676 (nucleic acid binding), GO:0003677 (DNA binding), GO:0004386 (helicase activity), GO:0005524 (ATP binding), GO:0070615 (nucleosome-dependent ATPase activity)	GO:0005575 (cellular_component)	0.454545	0.122715	22	383	TRUE
Candida_glabrata	SNP	ChrF_C_glabrata_CBS138	467965	469094	CAGL0F04631g		MOH1	0.185471	0	OG0000895	1	1	Ortholog of S. cerevisiae : MOH1, C. albicans SC5314 : C4_03430W_A/MOH1, C. dubliniensis CD36 : Cd36_43220, C. parapsilosis CDC317 : CPAR2_403470 and Candida tenuis NRRL Y-1498 : CANTEDRAFT_113777	GO:0008150 (biological_process)	GO:0003674 (molecular_function)	GO:0005575 (cellular_component)	0.227273	0.156658	22	383	TRUE
Candida_glabrata	SNP	ChrE_C_glabrata_CBS138	665110	668214	CAGL0E06644g	EPA1		0.17712	0	OG0000049	3	1	Sub-telomerically encoded adhesin with a role in cell adhesion; GPI-anchored cell wall protein; N-terminal ligand binding domain binds to ligands containing a terminal galactose residue; belongs to adhesin cluster I	GO:0044406 (adhesion of symbiont to host)	GO:0030246 (carbohydrate binding), GO:0050839 (cell adhesion molecule binding)	GO:0009277 (fungal-type cell wall), GO:0009986 (cell surface)	0.318182	0.122715	22	383	TRUE
Candida_glabrata	SNP	ChrB_C_glabrata_CBS138	412200	415175	CAGL0B04213g		RGC1	0.171571	0	OG0000172	1	1	Ortholog(s) have role in positive regulation of glycerol transport	GO:0090372 (positive regulation of glycerol transport)	GO:0005543 (phospholipid binding)	GO:0005575 (cellular_component)	0.363636	0.112272	22	383	TRUE
Candida_glabrata	SNP	ChrK_C_glabrata_CBS138	716065	721494	CAGL0K07293g		FAA4	0.169694	0	OG0000547	1	1	Ortholog(s) have long-chain fatty acid-CoA ligase activity and role in long-chain fatty acid import, long-chain fatty-acyl-CoA metabolic process, sphingoid long-chain base transport	GO:0035336 (long-chain fatty-acyl-CoA metabolic process), GO:0044539 (long-chain fatty acid import into cell), GO:1905329 (sphingoid long-chain base transport)	GO:0004467 (long-chain fatty acid-CoA ligase activity)	GO:0005811 (lipid droplet), GO:0005886 (plasma membrane), GO:0010494 (cytoplasmic stress granule)	0.409091	0.10705	22	383	TRUE
Candida_glabrata	SNP	ChrJ_C_glabrata_CBS138	397771	401313	CAGL0J04246g			0.165242	0	OG0000188	1	1	Ortholog(s) have RNA-DNA hybrid ribonuclease activity, role in RNA catabolic process and nuclear chromatin localization	GO:0006401 (RNA catabolic process)	GO:0003676 (nucleic acid binding), GO:0004523 (RNA-DNA hybrid ribonuclease activity)	GO:0000790 (chromatin)	0.181818	0.151436	22	383	TRUE
Candida_glabrata	SNP	ChrI_C_glabrata_CBS138	550180	551682	CAGL0I05808g		ATG3	0.163676	0	OG0002860	1	1	Ortholog(s) have Atg8 ligase activity and role in C-terminal protein lipidation, autophagosome assembly, autophagy of mitochondrion, late nucleophagy, piecemeal microautophagy of the nucleus, protein localization by the Cvt pathway	GO:0000045 (autophagosome assembly), GO:0000422 (autophagy of mitochondrion), GO:0006501 (C-terminal protein lipidation), GO:0032258 (cytoplasm to vacuole transport by the Cvt pathway), GO:0034727 (piecemeal microautophagy of the nucleus), GO:0044805 (late nucleophagy)	GO:0019776 (Atg8 ligase activity), GO:0019787 (ubiquitin-like protein transferase activity)	GO:0000407 (phagophore assembly site), GO:0005829 (cytosol), GO:0061908 (phagophore)	0.181818	0.148825	22	383	TRUE
Candida_glabrata	SNP	ChrJ_C_glabrata_CBS138	458388	460589	CAGL0J04818g	CRN1	CRN1	0.163107	0	OG0001300	1	3	Coronin-like protein; protein abundance increased in ace2 mutant cells	GO:0007015 (actin filament organization), GO:0007017 (microtubule-based process), GO:0009847 (spore germination), GO:0030100 (regulation of endocytosis), GO:0030448 (hyphal growth), GO:0034316 (negative regulation of Arp2/3 complex-mediated actin nucleation), GO:0048315 (conidium formation), GO:0051666 (actin cortical patch localization), GO:0071555 (cell wall organization), GO:2000601 (positive …	GO:0005515 (protein binding), GO:0008017 (microtubule binding), GO:0030674 (protein-macromolecule adaptor activity), GO:0051015 (actin filament binding), GO:0071933 (Arp2/3 complex binding)	GO:0005826 (actomyosin contractile ring), GO:0030139 (endocytic vesicle), GO:0030479 (actin cortical patch), GO:0035838 (growing cell tip), GO:1990819 (actin fusion focus)	0.318182	0.109661	22	383	TRUE
Candida_glabrata	SNP	ChrJ_C_glabrata_CBS138	447713	449761	CAGL0J04708g		SPP382	0.154281	0	OG0001765	1	1	Ortholog(s) have ATP-dependent RNA helicase activity, role in generation of catalytic spliceosome for first transesterification step, spliceosomal complex disassembly and U2-type post-mRNA release spliceosomal complex localization	GO:0000349 (generation of catalytic spliceosome for first transesterification step), GO:0000390 (spliceosomal complex disassembly), GO:0006355 (regulation of transcription, DNA-templated)	GO:0003676 (nucleic acid binding), GO:0003677 (DNA binding), GO:0004004 (RNA helicase activity)	GO:0071008 (U2-type post-mRNA release spliceosomal complex)	0.318182	0.101828	22	383	TRUE
Candida_glabrata	SNP	ChrI_C_glabrata_CBS138	176743	177165	CAGL0I02068g		REC104	0.15373	0	OG0006670	1	1	Ortholog(s) have role in reciprocal meiotic recombination and condensed nuclear chromosome localization	GO:0007131 (reciprocal meiotic recombination)	GO:0003674 (molecular_function)	GO:0000794 (condensed nuclear chromosome)	0.181818	0.133159	22	383	TRUE
Candida_glabrata	SNP	ChrJ_C_glabrata_CBS138	435534	437438	CAGL0J04576g			0.149395	0	OG0000427	1	2	Has domain(s) with predicted role in peptidyl-diphthamide biosynthetic process from peptidyl-histidine and cytoplasm localization	GO:0017183 (peptidyl-diphthamide biosynthetic process from peptidyl-histidine)	GO:0003674 (molecular_function)	GO:0005737 (cytoplasm)	0.409091	0.0913838	22	383	TRUE
Candida_glabrata	SNP	ChrG_C_glabrata_CBS138	941852	944397	CAGL0G09867g		HDA3	0.149378	0	OG0001926	1	1	Ortholog(s) have DNA binding, chromatin binding, histone deacetylase activity	GO:0000122 (negative regulation of transcription by RNA polymerase II), GO:0007059 (chromosome segregation), GO:0016575 (histone deacetylation), GO:0031047 (gene silencing by RNA)	GO:0003677 (DNA binding), GO:0003682 (chromatin binding), GO:0004407 (histone deacetylase activity)	GO:0005634 (nucleus), GO:0005829 (cytosol), GO:0070823 (HDA1 complex)	0.363636	0.0939948	22	383	TRUE
Candida_glabrata	SNP	ChrF_C_glabrata_CBS138	432740	436316	CAGL0F04345g			0.148816	0	OG0001484	1	1	Protein of unknown function	GO:0008150 (biological_process)	GO:0003674 (molecular_function)	GO:0005575 (cellular_component)	0.545455	0.0861619	22	383	TRUE
Candida_glabrata	SNP	ChrA_C_glabrata_CBS138	361683	365024	CAGL0A03564g		RIC1	0.145501	0	OG0001972	1	1	Ortholog(s) have guanyl-nucleotide exchange factor activity and role in intracellular protein transport, retrograde transport, endosome to Golgi	GO:0006886 (intracellular protein transport), GO:0042147 (retrograde transport, endosome to Golgi)	GO:0005085 (guanyl-nucleotide exchange factor activity), GO:0005515 (protein binding)	GO:0000139 (Golgi membrane), GO:0005801 (cis-Golgi network), GO:0034066 (Ric1-Rgp1 guanyl-nucleotide exchange factor complex)	0.272727	0.0992167	22	383	TRUE
Candida_glabrata	SNP	ChrA_C_glabrata_CBS138	348677	349603	CAGL0A03410g			0.144667	0	OG0006517	1	1	Protein of unknown function	GO:0008150 (biological_process)	GO:0003674 (molecular_function)	GO:0005575 (cellular_component)	0.136364	0.154047	22	383	TRUE
[truncated: 320 more rows]

## Sheet: Genes under selection >1 species
species	type_var	chromosome	start	end	gff_upmost_parent	gene_name	Scerevisiae_orthologs	selection_score_S	fdr_p_S	orthofinder_orthocluster	n_types_vars_in_species_orthogroup	n_species_orthogroup	description	biological_process_GO	molecular_function_GO	cellular_component_GO	fraction_clusters_w_selection	fraction_strains_w_selection	total_number_clusters	total_number_strains	significant_selection
[truncated: 166 more rows]

[truncated: 3 more sheets: Selection scores all genes, Functional enrichments, Gene features]
