# Supplementary material for: Recent gene selection and drug resistance underscore clinical adaptation across Candida species
Source: Nat Microbiol. 2024 Jan 4;9(1):284–307. doi: 10.1038/s41564-023-01547-z (PMC10769879; doi:10.1038/s41564-023-01547-z)
Supplement: Supplementary file 5 — GWAS associations. [file 41564_2023_1547_MOESM5_ESM.xlsx]

## Sheet: High-confidence GWAS hits
species	drug	type_vars	type_mutations	type_collapsing	group_name	epsilon	OR	nodes_GenoAndPheno	nodes_noGenoAndNoPheno	nodes_GenoAndNoPheno	nodes_noGenoAndPheno	orthogroups	n_spp_drug_worthogroups	n_spp_drug_wpathway	pval_chi_square_maxT	pval_epsilon_maxT	pval_chi_square_phenotypes	pval_GenoAndPheno_phenotypes	pval_fisher	pval_chi_square_phenotypes_bonferroni	pval_GenoAndPheno_phenotypes_bonferroni	pval_fisher_bonferroni	description	biological_process_GO	cellular_component_GO	molecular_function_GO
Candida_albicans	FLC	all_vars	all_muts	none	Ca22chr3A_C_albicans_SC5314_933012_C/A	0.571429	61	4	122	2	4	OG0003253	1	0	0.048	0	0	0	8.25982e-05	0	0	1	mis|p.667|D/E in PKC1 (C3_04470W_A, Protein kinase C; functional homolog of S. cerevisiae Pkc1p; mutant has abnormal yeast-form cell morphology and increased cell lysis; activated by phosphatidylserine; target of antifungal, cercosporamide; R400P mutant is activated)	GO:0006468 (protein phosphorylation), GO:0007165 (signal transduction), GO:0009272 (fungal-type cell wall biogenesis), GO:0009612 (response to mechanical stimulus), GO:0010606 (positive regulation of cytoplasmic mRNA processing body assembly), GO:0030242 (autophagy of peroxisome), GO:0031505 (fungal-type cell wall organization), GO:0032186 (cellular bud neck septin ring organization), GO:0033554 …	GO:0000935 (division septum), GO:0005634 (nucleus), GO:0005737 (cytoplasm), GO:0005856 (cytoskeleton), GO:0030427 (site of polarized growth)	GO:0004672 (protein kinase activity), GO:0004674 (protein serine/threonine kinase activity), GO:0004697 (protein kinase C activity), GO:0004713 (protein tyrosine kinase activity), GO:0005524 (ATP binding)
Candida_albicans	FLC	small_vars	non_syn_non_truncating_muts	GO	GO:1905589	0.428571	37	3	148	2	6			1	0.048	0.048	0	0	0.00120507	0	0	1	GO-GO:1905589 (positive regulation of L-arginine import across plasma membrane (BP))
Candida_albicans	FLC	coverageCNVs	non_syn_non_truncating_muts	GO	GO:0042175	0.416667	16.375	5	131	10	4			1	0	0.048	0	0.0384	0.000503987	0	1	1	GO-GO:0042175 (nuclear outer membrane-endoplasmic reticulum membrane network (CC))
Candida_auris	AMB	all_vars	all_muts	none	PEKT02000001.1_821828_C/T	0.526316	inf	5	138	0	9	OG0000259	1	0	0	0.048	0	0	3.16436e-06	0	0	0.00663249	mis|p.108|S/N in gene-B9J08_000402 (gene-B9J08_000402, Protein of unknown function)			GO:0005515 (protein binding)
Candida_auris	AMB	all_vars	all_muts	none	PEKT02000009.1_968953_T/C	0.526316	inf	5	138	0	9	OG0005343	1	0	0	0.048	0	0	3.16436e-06	0	0	0.00663249	mis|p.139|I/T in gene-B9J08_004887 (gene-B9J08_004887, Ortholog of Candida tenuis NRRL Y-1498 : CANTEDRAFT_116386, Debaryomyces hansenii CBS767 : DEHA2B12276g, Pichia stipitis Pignal : PICST_29977 and Candida guilliermondii ATCC 6260 : PGUG_05541)
Candida_auris	AMB	small_vars	non_syn_muts	domains	pChunk_179_188#gene-B9J08_000807#179_188	0.526316	inf	5	136	0	9	OG0006180	2	0	0	0	0	0	3.38404e-06	0	0	0.00507606	region 179-188 from gene gene-B9J08_000807 (gene-B9J08_000807, Protein of unknown function)
Candida_auris	AMB	small_vars_and_CNVs	non_syn_muts	domains	pChunk_701_750#gene-B9J08_004537#701_750	0.5	76.1111	5	137	1	9	OG0000006	1	0	0	0	0	0.0048	1.80175e-05	0	1	0.0714753	region 701-750 from gene gene-B9J08_004537 (gene-B9J08_004537, Has domain(s) with predicted role in transmembrane transport)	GO:0055085 (transmembrane transport)		GO:0035673 (oligopeptide transmembrane transporter activity)
Candida_auris	AMB	small_vars	non_syn_non_truncating_muts	domains	cd07597#gene-B9J08_005415#382_638	0.444444	inf	4	136	0	10	OG0001909	1	0	0	0	0	0.0048	4.9407e-05	0	1	0.056324	IP-signature cd07597 (CDD, BAR_SNX8) (region 382-638) from gene gene-B9J08_005415 (Scer_MVP1, Ortholog(s) have phosphatidylinositol-3-phosphate binding activity, role in plasma membrane tubulation, protein targeting to vacuole, retrograde transport, endosome to Golgi and cytoplasm, endosome, nucleus localization)	GO:0006623 (protein targeting to vacuole), GO:0007154 (cell communication), GO:0042147 (retrograde transport, endosome to Golgi), GO:0097320 (plasma membrane tubulation)	GO:0005634 (nucleus), GO:0005737 (cytoplasm), GO:0005768 (endosome)	GO:0032266 (phosphatidylinositol-3-phosphate binding), GO:0035091 (phosphatidylinositol binding)
Candida_auris	AMB	small_vars	non_syn_non_truncating_muts	domains	pChunk_26_50#gene-B9J08_004248#26_50	0.434783	17.7778	5	128	4	9	OG0005120	3	0	0	0	0	0.0096	0.000392378	0	1	0.447311	region 26-50 from gene gene-B9J08_004248 (gene-B9J08_004248, Has domain(s) with predicted RNA binding, RNA-directed DNA polymerase activity and role in RNA-dependent DNA biosynthetic process)	GO:0006278 (RNA-dependent DNA biosynthetic process)		GO:0003723 (RNA binding), GO:0003964 (RNA-directed DNA polymerase activity)
Candida_auris	AMB	coverageCNVs	truncating_muts	domains	mobidb-lite#gene-B9J08_005494#602_791	0.307692	5.18519	4	105	9	9	OG0005170	2	0	0.048	0.048	0.0384	0.1535	0.0284854	1	1	1	IP-signature mobidb-lite (MobiDBLite, consensus disorder prediction) (region 602-791) from gene gene-B9J08_005494 (gene-B9J08_005494, Has domain(s) with predicted nucleic acid binding, zinc ion binding activity)			GO:0003676 (nucleic acid binding), GO:0008270 (zinc ion binding)
Candida_auris	AMB	SVs	truncating_muts	GO	GO:0016052	0.230769	3.66667	3	121	9	11			1	0.049	0.049	0.1152	0.2976	0.0952551	0.576	1	0.476276	GO-GO:0016052 (carbohydrate catabolic process (BP))
Candida_auris	AMB	small_vars	truncating_muts	Reactome	R-SPO-75105	0.347826	10.32	4	129	5	10			1	0	0	0	0.0096	0.0049291	0	0.9024	0.463335	Reactome-R-SPO-75105 (Fatty acyl-CoA biosynthesis)
Candida_auris	ANI	small_vars_and_SVs	non_syn_muts	domains	pChunk_157_181#gene-B9J08_003526#157_181	0.5	inf	2	64	0	4	OG0003992	1	0	0	0.184	0.0048	0.024	0.00621118	0.9168	1	1	region 157-181 from gene gene-B9J08_003526 (gene-B9J08_003526, Ortholog of C. albicans SC5314 : C4_00600C_A/MUC1, C. dubliniensis CD36 : Cd36_40650, C. parapsilosis CDC317 : CPAR2_402420 and Debaryomyces hansenii CBS767 : DEHA2F05808g)
Candida_auris	ANI	coverageCNVs	non_syn_non_truncating_muts	genes	gene-B9J08_004470	0.4	10.5	3	63	6	3		0	0	0	0.096	0.0192	0.1104	0.0204734	0.0768	0.4416	0.0818935	gene-B9J08_004470 (gene-B9J08_004470, nan)
Candida_auris	ANI	SVs_and_CNVs	truncating_muts	MetaCyc	PWY-6823	0.4	13.5	2	54	2	4			1	0	0.048	0.0336	0.048	0.043444	0.4368	0.624	0.564772	MetaCyc-PWY-6823 (molybdopterin biosynthesis)
Candida_auris	ANI	small_vars_and_CNVs	truncating_muts	GO	GO:0015294	0.4	16.25	2	65	2	4			1	0	0.096	0.0192	0.0624	0.0317154	1	1	1	GO-GO:0015294 (solute:cation symporter activity (MF))
Candida_auris	FLC	all_vars	all_muts	none	PEKT02000013.1_27305_C/A	0.526316	37.2222	5	134	3	6	OG0005551	1	0	0	0	0	0	4.20478e-05	0	0	0.0837172	mis|p.110|C/F in gene-B9J08_005576 (gene-B9J08_005576, Protein of unknown function)
Candida_auris	FLC	small_vars	non_syn_non_truncating_muts	domains	PTHR24269:SF21#gene-B9J08_001079#115_311	0.461538	17	3	68	4	3	OG0000118	1	0	0.096	0	0.0192	0	0.0081327	1	0	1	IP-signature PTHR24269:SF21 (PANTHER, CELL WALL INTEGRITY AND STRESS RESPONSE COMPONENT 3) (region 115-311) from gene gene-B9J08_001079 (Scer_WSC2, Ortholog(s) have transmembrane signaling receptor activity, role in Rho protein signal transduction, fungal-type cell wall organization, response to heat and cellular bud, site of polarized growth localization)	GO:0007266 (Rho protein signal transduction), GO:0009408 (response to heat), GO:0031505 (fungal-type cell wall organization)	GO:0005933 (cellular bud), GO:0030427 (site of polarized growth)	GO:0004888 (transmembrane signaling receptor activity)
Candida_auris	FLC	small_vars	non_syn_non_truncating_muts	domains	pChunk_51_75#gene-B9J08_004102#51_75	0.444444	45	2	90	1	4	OG0000750	1	0	0	0	0	0	0.00939365	0	0	1	region 51-75 from gene gene-B9J08_004102 (gene-B9J08_004102, Protein of unknown function)
Candida_auris	FLC	small_vars	non_syn_non_truncating_muts	domains	pChunk_331_355#gene-B9J08_002655#331_355	0.4	16.05	3	107	4	5	OG0006203	1	0	0.096	0.048	0	0	0.00627048	0	0	1	region 331-355 from gene gene-B9J08_002655 (gene-B9J08_002655, Ortholog of Candida lusitaniae ATCC 42720 : CLUG_03968)
Candida_auris	FLC	small_vars	non_syn_non_truncating_muts	domains	pChunk_546_555#gene-B9J08_003551#546_555	0.4	12.9545	5	114	11	4	OG0006303	1	0	0	0.048	0	0	0.00122508	0	0	0.409178	region 546-555 from gene gene-B9J08_003551 (gene-B9J08_003551, Protein of unknown function)
Candida_auris	FLC	small_vars	non_syn_non_truncating_muts	domains	pChunk_38_137#gene-B9J08_001468#38_137	0.4	12.0556	7	93	18	3	OG0005335	1	0	0.096	0.048	0	0	0.000583394	0	0	0.194854	region 38-137 from gene gene-B9J08_001468 (gene-B9J08_001468, Protein of unknown function)
Candida_auris	FLC	SVs	truncating_muts	domains	PTHR34187#gene-B9J08_005472#19_138	0.375	25.3125	3	135	2	8	OG0004546	1	0	0	0	0	0	0.00286384	0	0	0.249154	IP-signature PTHR34187 (PANTHER, FGR18P) (region 19-138) from gene gene-B9J08_005472 (gene-B9J08_005472, Ortholog of C. albicans SC5314 : CR_03780C_A, C. dubliniensis CD36 : Cd36_28990, C. parapsilosis CDC317 : CPAR2_202530 and Candida tenuis NRRL Y-1498 : CANTEDRAFT_116730)
Candida_auris	FLC	small_vars_and_CNVs	non_syn_non_truncating_muts	domains	SSF56219#gene-B9J08_004248#10_194	0.363636	11.5152	4	95	11	3	OG0005120	3	0	0.096	0	0	0	0.00575814	0	0	1	IP-signature SSF56219 (SUPERFAMILY, DNase I-like) (region 10-194) from gene gene-B9J08_004248 (gene-B9J08_004248, Has domain(s) with predicted RNA binding, RNA-directed DNA polymerase activity and role in RNA-dependent DNA biosynthetic process)	GO:0006278 (RNA-dependent DNA biosynthetic process)		GO:0003723 (RNA binding), GO:0003964 (RNA-directed DNA polymerase activity)
Candida_auris	FLC	small_vars	non_syn_non_truncating_muts	domains	pChunk_1078_1177#gene-B9J08_004679#1078_1177	0.363636	10.2041	4	125	7	7	OG0003865	1	0	0.096	0.048	0	0	0.0048712	0	0	1	region 1078-1177 from gene gene-B9J08_004679 (gene-B9J08_004679, Has domain(s) with predicted DNA binding, DNA-directed 5'-3' RNA polymerase activity and role in transcription, DNA-templated)	GO:0006351 (transcription, DNA-templated)		GO:0003677 (DNA binding), GO:0003899 (DNA-directed 5'-3' RNA polymerase activity)
Candida_auris	FLC	small_vars_and_SVs	truncating_muts	domains	PTHR36206:SF13#gene-B9J08_002136#266_334	0.352941	16.75	3	134	3	8	OG0003845	1	0	0.048	0	0	0	0.00548944	0	0	1	IP-signature PTHR36206:SF13 (PANTHER, TRANSCRIPTIONAL REGULATORY PROTEIN MOC3) (region 266-334) from gene gene-B9J08_002136 (gene-B9J08_002136, Has domain(s) with predicted DNA-binding transcription factor activity, RNA polymerase II-specific, zinc ion binding activity, role in regulation of transcription, DNA-templated and host cell nucleus, nucleus localization)	GO:0006355 (regulation of transcription, DNA-templated)	GO:0005634 (nucleus), GO:0042025 (host cell nucleus)	GO:0000981 (DNA-binding transcription factor activity, RNA polymerase II-specific), GO:0008270 (zinc ion binding)
Candida_auris	FLC	small_vars	non_syn_non_truncating_muts	domains	PTHR24286:SF176#gene-B9J08_001448#18_512	0.352941	13.0714	3	122	4	7	OG0001532	2	0	0.096	0.048	0	0	0.00871196	0	0	1	IP-signature PTHR24286:SF176 (PANTHER, CYTOCHROME P450 STEROL 14 ALPHA-DEMETHYLASE) (region 18-512) from gene gene-B9J08_001448 (Scer_ERG11, Ortholog(s) have sterol 14-demethylase activity, role in cellular response to drug, ergosterol biosynthetic process and endoplasmic reticulum localization)	GO:0006696 (ergosterol biosynthetic process), GO:0035690 (cellular response to drug)	GO:0005783 (endoplasmic reticulum)	GO:0004497 (monooxygenase activity), GO:0005506 (iron ion binding), GO:0008398 (sterol 14-demethylase activity), GO:0009055 (electron transfer activity), GO:0016705 (oxidoreductase activity, acting on paired donors, with incorporation or reduction of molecular oxygen), GO:0020037 (heme binding)
Candida_auris	FLC	small_vars	non_syn_non_truncating_muts	domains	pChunk_596_605#gene-B9J08_000526#596_605	0.333333	9.16667	3	110	6	6	OG0005183	1	0	0.568	0.048	0.0096	0	0.017683	1	0	1	region 596-605 from gene gene-B9J08_000526 (gene-B9J08_000526, Ortholog of Candida tenuis NRRL Y-1498 : CANTEDRAFT_91525, Debaryomyces hansenii CBS767 : DEHA2G04862g, Pichia stipitis Pignal : PICST_31875 and Candida guilliermondii ATCC 6260 : PGUG_02950)			GO:0005515 (protein binding)
Candida_auris	FLC	small_vars_and_CNVs	non_syn_non_truncating_muts	domains	pChunk_51_75#gene-B9J08_005429#51_75	0.322581	5.6875	5	91	16	5	OG0000717	2	0	0.808	0.048	0.0192	0	0.0161627	1	0	1	region 51-75 from gene gene-B9J08_005429 (Scer_NRG2, Ortholog(s) have sequence-specific DNA binding activity)	GO:0000122 (negative regulation of transcription by RNA polymerase II), GO:0000433 (carbon catabolite repression of transcription from RNA polymerase II promoter by glucose), GO:0043709 (cell adhesion involved in single-species biofilm formation), GO:1900464 (negative regulation of cellular hyperosmotic salinity response by negative regulation of transcription from RNA polymerase II promoter), GO…	GO:0005634 (nucleus)	GO:0008270 (zinc ion binding), GO:0043565 (sequence-specific DNA binding)
Candida_auris	FLC	small_vars_and_CNVs	non_syn_muts	domains	pChunk_511_520#gene-B9J08_001155#511_520	0.32	6.97143	4	122	10	7	OG0000296	1	0	0.568	0.048	0.0288	0.0048	0.0130056	1	1	1	region 511-520 from gene gene-B9J08_001155 (gene-B9J08_001155, Protein of unknown function)
Candida_auris	FLC	small_vars_and_CNVs	truncating_muts	domains	PTHR10404#gene-B9J08_002463#320_656	0.285714	30.8889	2	139	1	9	OG0004282	1	0	0.144	0	0	0	0.0139828	0	0	1	IP-signature PTHR10404 (PANTHER, N-ACETYLATED-ALPHA-LINKED ACIDIC DIPEPTIDASE) (region 320-656) from gene gene-B9J08_002463 (gene-B9J08_002463, Ortholog of C. albicans SC5314 : C1_04700C_A, C. dubliniensis CD36 : Cd36_04450, C. parapsilosis CDC317 : CPAR2_105460, Debaryomyces hansenii CBS767 : DEHA2D07128g and Pichia stipitis Pignal : PICST_80203)			GO:0008235 (metalloexopeptidase activity)
Candida_auris	FLC	SVs_and_CNVs	non_syn_non_truncating_muts	domains	mobidb-lite#gene-B9J08_005576#503_534	0.285714	12.2857	2	129	3	7	OG0005551	1	0	0.096	0	0	0	0.0329191	0	0	1	IP-signature mobidb-lite (MobiDBLite, consensus disorder prediction) (region 503-534) from gene gene-B9J08_005576 (gene-B9J08_005576, Protein of unknown function)
Candida_auris	FLC	small_vars	truncating_muts	domains	SSF81698#gene-B9J08_002265#209_270	0.275862	4.40816	4	108	14	7	OG0004655	1	0	0.048	0	0	0	0.0427393	0	0	1	IP-signature SSF81698 (SUPERFAMILY, FF domain) (region 209-270) from gene gene-B9J08_002265 (Scer_URN1, Ortholog(s) have prespliceosome localization)		GO:0071010 (prespliceosome)	GO:0005515 (protein binding)
Candida_auris	FLC	coverageCNVs	truncating_muts	domains	pChunk_201_287#gene-B9J08_004101#201_287	0.272727	7.2	6	72	30	2	OG0002155	1	0	0.24	0	0.0144	0.0048	0.0144225	1	1	1	region 201-287 from gene gene-B9J08_004101 (gene-B9J08_004101, Protein of unknown function)
Candida_auris	FLC	coverageCNVs	non_syn_non_truncating_muts	domains	mobidb-lite#gene-B9J08_004249#599_1004	0.266667	14.7778	2	133	2	9	OG0005170	2	0	0.048	0	0	0	0.0286327	0	0	1	IP-signature mobidb-lite (MobiDBLite, consensus disorder prediction) (region 599-1004) from gene gene-B9J08_004249 (gene-B9J08_004249, Has domain(s) with predicted nucleic acid binding, zinc ion binding activity)			GO:0003676 (nucleic acid binding), GO:0008270 (zinc ion binding)
Candida_auris	FLC	small_vars_and_CNVs	truncating_muts	domains	pChunk_201_213#gene-B9J08_002310#201_213	0.26087	5.22727	3	115	11	6	OG0001262	1	0	0.52	0	0.0976	0	0.0516993	1	0	1	region 201-213 from gene gene-B9J08_002310 (Scer_TPT1, Ortholog(s) have tRNA 2'-phosphotransferase activity, role in tRNA splicing, via endonucleolytic cleavage and ligation and cytoplasm, nucleus localization)	GO:0006388 (tRNA splicing, via endonucleolytic cleavage and ligation)	GO:0005634 (nucleus), GO:0005737 (cytoplasm)	GO:0000215 (tRNA 2'-phosphotransferase activity), GO:0003950 (NAD+ ADP-ribosyltransferase activity), GO:0016740 (transferase activity)
Candida_auris	FLC	SVs_and_CNVs	truncating_muts	domains	PF00650#gene-B9J08_005552#191_338	0.25	7.375	2	118	4	8	OG0005334	2	0	0.28	0.048	0	0	0.0660219	0	0	1	IP-signature PF00650 (Pfam, CRAL/TRIO domain) (region 191-338) from gene gene-B9J08_005552 (gene-B9J08_005552, Ortholog of Candida tenuis NRRL Y-1498 : CANTEDRAFT_121681, Candida guilliermondii ATCC 6260 : PGUG_00029 and Candida lusitaniae ATCC 42720 : CLUG_04099)
Candida_auris	FLC	coverageCNVs	truncating_muts	domains	pChunk_272_371#gene-B9J08_004602#272_371	0.235294	6.65	2	133	5	8	OG0003827	1	0	0.28	0.048	0	0	0.0721167	0	0	1	region 272-371 from gene gene-B9J08_004602 (Scer_OPT1, Ortholog(s) have oligopeptide transmembrane transporter activity, proton-dependent oligopeptide secondary active transmembrane transporter activity, tetrapeptide transmembrane transporter activity)	GO:0006857 (oligopeptide transport), GO:0055085 (transmembrane transport), GO:1901583 (tetrapeptide transmembrane transport)	GO:0005794 (Golgi apparatus), GO:0005886 (plasma membrane), GO:0005887 (integral component of plasma membrane)	GO:0005427 (proton-dependent oligopeptide secondary active transmembrane transporter activity), GO:0035673 (oligopeptide transmembrane transporter activity), GO:1901584 (tetrapeptide transmembrane transporter activity)
Candida_auris	FLC	coverageCNVs	truncating_muts	domains	mobidb-lite#gene-B9J08_005273#388_1166	0.222222	5.91111	2	133	5	9	OG0004675	1	0	0.28	0.048	0	0.0096	0.0850648	0	1	1	IP-signature mobidb-lite (MobiDBLite, consensus disorder prediction) (region 388-1166) from gene gene-B9J08_005273 (Scer_NUP1, Ortholog(s) have structural constituent of nuclear pore activity)	GO:0000055 (ribosomal large subunit export from nucleus), GO:0000972 (transcription-dependent tethering of RNA polymerase II gene DNA at nuclear periphery), GO:0006606 (protein import into nucleus), GO:0006607 (NLS-bearing protein import into nucleus), GO:0016973 (poly(A)+ mRNA export from nucleus)	GO:0005643 (nuclear pore), GO:0044613 (nuclear pore central transport channel), GO:0044615 (nuclear pore nuclear basket)	GO:0017056 (structural constituent of nuclear pore)
Candida_auris	FLC	small_vars	truncating_muts	domains	pChunk_301_400#gene-B9J08_005550#301_400	0.2	4.22222	2	133	7	9	OG0000579	2	0	0.096	0.048	0.0192	0.0048	0.131178	1	0.8256	1	region 301-400 from gene gene-B9J08_005550 (gene-B9J08_005550, Has domain(s) with predicted RNA binding activity)			GO:0003676 (nucleic acid binding), GO:0003723 (RNA binding)
Candida_auris	FLC	coverageCNVs	non_syn_non_truncating_muts	domains	PTHR24393:SF104#gene-B9J08_000447#52_374	0.2	4.06349	2	128	7	9	OG0001912	1	0	0.376	0.048	0.1536	0.0048	0.138931	1	1	1	IP-signature PTHR24393:SF104 (PANTHER, TRANSCRIPTIONAL REGULATOR PRZ1) (region 52-374) from gene gene-B9J08_000447 (gene-B9J08_000447, Has domain(s) with predicted DNA binding, nucleic acid binding, zinc ion binding activity and role in DNA repair)	GO:0006281 (DNA repair)		GO:0003676 (nucleic acid binding), GO:0003677 (DNA binding), GO:0008270 (zinc ion binding)
Candida_auris	FLC	coverageCNVs	non_syn_non_truncating_muts	domains	PTHR15678:SF15#gene-B9J08_005383#1075_2554	0.190476	3.05556	2	110	9	8	OG0000469	1	0	0.376	0.048	0.136	0.0096	0.203753	1	1	1	IP-signature PTHR15678:SF15 (PANTHER, PROTEIN FMP27, MITOCHONDRIAL) (region 1075-2554) from gene gene-B9J08_005383 (Scer_FMP27, Ortholog of S. cerevisiae : FMP27, C. albicans SC5314 : C6_01650C_A/FMP27, C. glabrata CBS138 : CAGL0H00330g, C. dubliniensis CD36 : Cd36_61740 and C. parapsilosis CDC317 : CPAR2_602570)
Candida_auris	FLC	coverageCNVs	truncating_muts	domains	PTHR28270#gene-B9J08_005384#11_158	0.190476	3.05556	2	110	9	8	OG0004389	1	0	0.376	0.048	0.136	0.0096	0.203753	1	1	1	IP-signature PTHR28270 (PANTHER, MEDIATOR OF RNA POLYMERASE II TRANSCRIPTION SUBUNIT 19) (region 11-158) from gene gene-B9J08_005384 (Scer_ROX3, Ortholog(s) have transcription coactivator activity)	GO:0000122 (negative regulation of transcription by RNA polymerase II), GO:0001113 (transcription open complex formation at RNA polymerase II promoter), GO:0006357 (regulation of transcription by RNA polymerase II), GO:0045944 (positive regulation of transcription by RNA polymerase II), GO:0051123 (RNA polymerase II preinitiation complex assembly)	GO:0005634 (nucleus), GO:0016592 (mediator complex), GO:0070847 (core mediator complex)	GO:0003712 (transcription coregulator activity), GO:0003713 (transcription coactivator activity)
Candida_auris	FLC	coverageCNVs	non_syn_non_truncating_muts	domains	PTHR23236:SF50#gene-B9J08_005385#2_234	0.190476	3.05556	2	110	9	8	OG0002049	1	0	0.376	0.048	0.136	0.0096	0.203753	1	1	1	IP-signature PTHR23236:SF50 (PANTHER, EUKARYOTIC TRANSLATION INITIATION FACTOR 4B) (region 2-234) from gene gene-B9J08_005385 (Scer_TIF3, Ortholog(s) have RNA binding, RNA strand annealing activity, RNA strand-exchange activity, ribosomal small subunit binding, single-stranded RNA binding activity)	GO:0001731 (formation of translation preinitiation complex), GO:0002181 (cytoplasmic translation), GO:0006413 (translational initiation), GO:0032781 (positive regulation of ATPase activity), GO:0097010 (eukaryotic translation initiation factor 4F complex assembly), GO:1902280 (regulation of RNA helicase activity)	GO:0010494 (cytoplasmic stress granule)	GO:0000166 (nucleotide binding), GO:0003676 (nucleic acid binding), GO:0003723 (RNA binding), GO:0003727 (single-stranded RNA binding), GO:0033592 (RNA strand annealing activity), GO:0034057 (RNA strand-exchange activity), GO:0043024 (ribosomal small subunit binding)
Candida_auris	FLC	coverageCNVs	non_syn_non_truncating_muts	domains	mobidb-lite#gene-B9J08_005386#524_609	0.190476	3.05556	2	110	9	8	OG0004255	1	0	0.376	0.048	0.136	0.0096	0.203753	1	1	1	IP-signature mobidb-lite (MobiDBLite, consensus disorder prediction) (region 524-609) from gene gene-B9J08_005386 (gene-B9J08_005386, Has domain(s) with predicted zinc ion binding activity)			GO:0008270 (zinc ion binding)
Candida_auris	FLC	small_vars	non_syn_non_truncating_muts	genes	gene-B9J08_001988	0.5	39.375	3	105	2	4	OG0005178	1	0	0	0	0	0	0.0013777	0	0	0.0950614	gene-B9J08_001988 (gene-B9J08_001988, Protein of unknown function)
Candida_auris	FLC	small_vars	non_syn_non_truncating_muts	genes	gene-B9J08_004421	0.380952	11.1429	4	117	6	7	OG0003819	1	0	0	0	0	0	0.00413125	0	0	0.285056	gene-B9J08_004421 (gene-B9J08_004421, Has domain(s) with predicted DNA-binding transcription factor activity, RNA polymerase II-specific, zinc ion binding activity, role in regulation of transcription, DNA-templated and host cell nucleus, nucleus localization)	GO:0006355 (regulation of transcription, DNA-templated)	GO:0005634 (nucleus), GO:0042025 (host cell nucleus)	GO:0000981 (DNA-binding transcription factor activity, RNA polymerase II-specific), GO:0008270 (zinc ion binding)
Candida_auris	FLC	small_vars	non_syn_non_truncating_muts	genes	gene-B9J08_001512	0.32	6.45714	4	113	10	7	OG0004480	1	0	0.288	0.048	0	0	0.0164119	0	0	1	gene-B9J08_001512 (Scer_DRS1, Ortholog(s) have role in rRNA processing, ribosomal large subunit assembly and preribosome, large subunit precursor localization)	GO:0000027 (ribosomal large subunit assembly), GO:0006364 (rRNA processing)	GO:0030687 (preribosome, large subunit precursor)	GO:0003676 (nucleic acid binding), GO:0003724 (RNA helicase activity), GO:0004386 (helicase activity), GO:0005524 (ATP binding)
Candida_auris	FLC	coverageCNVs	truncating_muts	genes	gene-B9J08_005198	0.307692	inf	2	140	0	9	OG0001090	1	0	0	0	0	0	0.00485651	0	0	0.0971302	gene-B9J08_005198 (Scer_RGS2, Ortholog(s) have GTPase activator activity and role in adenylate cyclase-modulating G protein-coupled receptor signaling pathway)	GO:0007188 (adenylate cyclase-modulating G protein-coupled receptor signaling pathway), GO:0038032 (termination of G protein-coupled receptor signaling pathway)		GO:0005096 (GTPase activator activity)
Candida_auris	FLC	small_vars	non_syn_non_truncating_muts	genes	gene-B9J08_000990	0.307692	inf	2	140	0	9	OG0004879	1	0	0	0.048	0	0	0.00485651	0	0	0.335099	gene-B9J08_000990 (gene-B9J08_000990, Has domain(s) with predicted catalytic activity, pyridoxal phosphate binding, transaminase activity)			GO:0003824 (catalytic activity), GO:0008483 (transaminase activity), GO:0030170 (pyridoxal phosphate binding)
Candida_auris	FLC	small_vars	non_syn_non_truncating_muts	genes	gene-B9J08_004411	0.307692	6.18182	4	119	11	7	OG0000572	1	0	0.288	0.048	0	0	0.0178598	0	0	1	gene-B9J08_004411 (Scer_YAP1801, Ortholog(s) have clathrin binding activity and role in endocytosis)	GO:0006897 (endocytosis), GO:0048268 (clathrin coat assembly)	GO:0030118 (clathrin coat), GO:0030136 (clathrin-coated vesicle)	GO:0005543 (phospholipid binding), GO:0005545 (1-phosphatidylinositol binding), GO:0030276 (clathrin binding)
Candida_auris	FLC	small_vars	non_syn_non_truncating_muts	genes	gene-B9J08_002611	0.3	8.125	3	130	6	8	OG0000744	1	0	0.288	0.048	0	0	0.0206659	0	0	1	gene-B9J08_002611 (Scer_KIN2, Ortholog(s) have protein serine/threonine kinase activity)	GO:0006468 (protein phosphorylation), GO:0007009 (plasma membrane organization), GO:0018105 (peptidyl-serine phosphorylation), GO:0030950 (establishment or maintenance of actin cytoskeleton polarity), GO:0045921 (positive regulation of exocytosis), GO:0046777 (protein autophosphorylation), GO:0051523 (cell growth mode switching, monopolar to bipolar), GO:0071963 (establishment or maintenance of c…	GO:0005886 (plasma membrane), GO:0005934 (cellular bud tip), GO:0005935 (cellular bud neck), GO:0032153 (cell division site), GO:0032178 (medial membrane band), GO:0035839 (non-growing cell tip), GO:0035841 (new growing cell tip), GO:0035842 (old cell tip after activation of bipolar cell growth), GO:1990873 (intrinsic component of plasma membrane of cell tip)	GO:0004672 (protein kinase activity), GO:0004674 (protein serine/threonine kinase activity), GO:0004713 (protein tyrosine kinase activity), GO:0005524 (ATP binding)
Candida_auris	FLC	small_vars	non_syn_non_truncating_muts	genes	gene-B9J08_004617	0.296296	5.66667	4	119	12	7	OG0002047	1	0	0.384	0.048	0	0	0.022238	0	0	1	gene-B9J08_004617 (Scer_PTR3, Ortholog(s) have role in response to amino acid and extrinsic component of plasma membrane localization)	GO:0043200 (response to amino acid)	GO:0019897 (extrinsic component of plasma membrane)	GO:0005515 (protein binding)
Candida_auris	FLC	small_vars	non_syn_muts	genes	gene-B9J08_005206	0.285714	30.8889	2	139	1	9	OG0004536	1	0	0.136	0.04	0	0	0.0139828	0	0	1	gene-B9J08_005206 (gene-B9J08_005206, Ortholog of C. albicans SC5314 : C4_04160W_A, C. dubliniensis CD36 : Cd36_43710, C. parapsilosis CDC317 : CPAR2_402940 and Candida tenuis NRRL Y-1498 : CANTEDRAFT_114940)
Candida_auris	FLC	small_vars	non_syn_non_truncating_muts	genes	gene-B9J08_000599	0.285714	6.26786	3	117	7	8	OG0001180	1	0	0.76	0	0	0	0.0355562	0	0	1	gene-B9J08_000599 (Scer_THP3, Ortholog(s) have role in mRNA splicing, via spliceosome and transcriptionally active chromatin localization)	GO:0000398 (mRNA splicing, via spliceosome)	GO:0035327 (transcriptionally active chromatin)
Candida_auris	FLC	small_vars_and_CNVs	non_syn_non_truncating_muts	genes	gene-B9J08_004284	0.275862	6.37037	4	86	18	3	OG0005342	1	0	0.76	0	0	0	0.027696	0	0	1	gene-B9J08_004284 (gene-B9J08_004284, Protein of unknown function)
Candida_auris	FLC	small_vars	non_syn_muts	genes	gene-B9J08_004680	0.275862	5.62963	4	76	18	3	OG0000735	1	0	0.808	0.04	0.0048	0	0.0387022	0.528	0	1	gene-B9J08_004680 (gene-B9J08_004680, Protein of unknown function)	GO:0006606 (protein import into nucleus)
Candida_auris	FLC	small_vars	non_syn_non_truncating_muts	genes	gene-B9J08_001810	0.272727	6.04688	3	129	8	8	OG0002557	1	0	0.76	0	0.0048	0	0.0365637	0.3984	0	1	gene-B9J08_001810 (Scer_NST1, Ortholog(s) have role in response to salt stress)	GO:0009651 (response to salt stress)
Candida_auris	FLC	coverageCNVs	truncating_muts	genes	gene-B9J08_002544	0.272727	5.34375	3	114	8	8	OG0001619	1	0	0.28	0	0.0528	0	0.0484877	1	0	0.969754	gene-B9J08_002544 (Scer_STE7, Ortholog(s) have MAP kinase kinase activity)	GO:0000196 (cell wall integrity MAPK cascade), GO:0000747 (conjugation with cellular fusion), GO:0000750 (pheromone-dependent signal transduction involved in conjugation with cellular fusion), GO:0000909 (sporocarp development involved in sexual reproduction), GO:0001402 (signal transduction involved in filamentous growth), GO:0001403 (invasive growth in response to glucose limitation), GO:000646…	GO:0001411 (hyphal tip), GO:0005635 (nuclear envelope), GO:0005737 (cytoplasm), GO:0032153 (cell division site), GO:0043332 (mating projection tip), GO:0051286 (cell tip)	GO:0004672 (protein kinase activity), GO:0004708 (MAP kinase kinase activity), GO:0004713 (protein tyrosine kinase activity), GO:0005524 (ATP binding)
Candida_auris	FLC	small_vars	non_syn_non_truncating_muts	genes	gene-B9J08_000807	0.266667	9.42857	2	132	4	7	OG0006180	2	0	0.712	0.048	0	0	0.0452872	0	0	1	gene-B9J08_000807 (gene-B9J08_000807, Protein of unknown function)
Candida_auris	FLC	coverageCNVs	truncating_muts	genes	gene-B9J08_004601	0.235294	6.65	2	133	5	8	OG0000123	1	0	0.28	0.048	0	0	0.0721167	0	0	1	gene-B9J08_004601 (Scer_RNR1, Ortholog(s) have CDP reductase activity, nucleoside diphosphate kinase activity, nucleotide binding, ribonucleoside-diphosphate reductase activity, thioredoxin disulfide as acceptor activity)	GO:0006235 (dTTP biosynthetic process), GO:0006240 (dCDP biosynthetic process), GO:0006260 (DNA replication), GO:0009263 (deoxyribonucleotide biosynthetic process), GO:0046704 (CDP metabolic process)	GO:0005737 (cytoplasm), GO:0005971 (ribonucleoside-diphosphate reductase complex)	GO:0000166 (nucleotide binding), GO:0004550 (nucleoside diphosphate kinase activity), GO:0004748 (ribonucleoside-diphosphate reductase activity, thioredoxin disulfide as acceptor), GO:0005524 (ATP binding), GO:0051063 (CDP reductase activity)
Candida_auris	FLC	coverageCNVs	truncating_muts	genes	gene-B9J08_000007	0.222222	5.6	2	126	5	9	OG0005334	2	0	0.328	0.048	0.0048	0	0.0926996	0.096	0	1	gene-B9J08_000007 (gene-B9J08_000007, Ortholog of Candida lusitaniae ATCC 42720 : CLUG_01211)
Candida_auris	FLC	coverageCNVs	truncating_muts	genes	gene-B9J08_005199	0.210526	4.77778	2	129	6	9	OG0000083	1	0	0.424	0.048	0	0.0048	0.112737	0	0.096	1	gene-B9J08_005199 (Scer_MET4, Ortholog(s) have transcription coactivator activity and role in positive regulation of transcription by RNA polymerase II, response to arsenic-containing substance, response to cadmium ion, sulfur amino acid metabolic process)	GO:0000096 (sulfur amino acid metabolic process), GO:0006355 (regulation of transcription, DNA-templated), GO:0045944 (positive regulation of transcription by RNA polymerase II), GO:0046685 (response to arsenic-containing substance), GO:0046686 (response to cadmium ion)	GO:0005634 (nucleus), GO:0089713 (Cbf1-Met4-Met28 complex)	GO:0003700 (DNA-binding transcription factor activity), GO:0003713 (transcription coactivator activity), GO:0043565 (sequence-specific DNA binding)
Candida_auris	FLC	coverageCNVs	truncating_muts	genes	gene-B9J08_000005	0.210526	4.59259	2	124	6	9	OG0006133	1	0	0.52	0.048	0.0048	0	0.119778	0.096	0	1	gene-B9J08_000005 (gene-B9J08_000005, Protein of unknown function)
Candida_auris	FLC	coverageCNVs	truncating_muts	genes	gene-B9J08_005324	0.2	4.22222	2	133	7	9	OG0004348	1	0	0.568	0.048	0.1632	0	0.131178	1	0	1	gene-B9J08_005324 (Scer_RPS0A, Ortholog(s) have structural constituent of ribosome activity)	GO:0000028 (ribosomal small subunit assembly), GO:0000447 (endonucleolytic cleavage in ITS1 to separate SSU-rRNA from 5.8S rRNA and LSU-rRNA from tricistronic rRNA transcript (SSU-rRNA, 5.8S rRNA, LSU-rRNA)), GO:0000461 (endonucleolytic cleavage to generate mature 3'-end of SSU-rRNA from (SSU-rRNA, 5.8S rRNA, LSU-rRNA)), GO:0002181 (cytoplasmic translation), GO:0006407 (rRNA export from nucleus),…	GO:0005840 (ribosome), GO:0010494 (cytoplasmic stress granule), GO:0015935 (small ribosomal subunit), GO:0022627 (cytosolic small ribosomal subunit)	GO:0003735 (structural constituent of ribosome)
Candida_auris	FLC	coverageCNVs	truncating_muts	genes	gene-B9J08_000175	0.2	4.15873	2	131	7	9	OG0001730	1	0	0.568	0.048	0.0048	0.0096	0.134201	0.096	0.192	1	gene-B9J08_000175 (Scer_PMC1, Ortholog(s) have calcium transmembrane transporter activity, phosphorylative mechanism activity and role in calcium ion transport, cellular calcium ion homeostasis, transmembrane transport)	GO:0006816 (calcium ion transport), GO:0006874 (cellular calcium ion homeostasis), GO:0055085 (transmembrane transport)	GO:0000329 (fungal-type vacuole membrane), GO:0016021 (integral component of membrane), GO:0071627 (integral component of fungal-type vacuolar membrane)	GO:0000166 (nucleotide binding), GO:0005215 (transporter activity), GO:0005388 (P-type calcium transporter activity), GO:0005524 (ATP binding), GO:0016887 (ATP hydrolysis activity), GO:0046872 (metal ion binding)
Candida_auris	FLC	small_vars	non_syn_non_truncating_muts	MetaCyc	PWY-7899	0.227273	2.58621	5	75	29	5			1	0.76	0	0.0672	0	0.136941	1	0	1	MetaCyc-PWY-7899 (protein NEDDylation)
Candida_auris	FLC	small_vars_and_CNVs	non_syn_non_truncating_muts	MetaCyc	PWY-6517	0.153846	1.98291	2	116	13	9			1	1	0.048	0.0192	0	0.334062	1	0	1	MetaCyc-PWY-6517 (<i>N</i>-acetylglucosamine degradation II)
Candida_auris	FLC	small_vars	truncating_muts	GO	GO:0030543	0.307692	inf	2	69	9	0			1	0.24	0	0	0.0432	0.0174051	0	1	1	GO-GO:0030543 (2-micrometer plasmid partitioning (BP))
Candida_auris	FLC	small_vars	non_syn_non_truncating_muts	GO	GO:0001181	0.25	4.41667	3	106	12	6			1	0.904	0.048	0.0096	0	0.0728739	1	0	1	GO-GO:0001181 (RNA polymerase I general transcription initiation factor activity (MF))
Candida_auris	FLC	coverageCNVs	truncating_muts	GO	GO:1900190	0.24	4.02273	3	118	11	8			1	0.664	0.048	0.0816	0.0048	0.0814646	1	1	1	GO-GO:1900190 (regulation of single-species biofilm formation (BP))
Candida_auris	FLC	small_vars_and_CNVs	non_syn_non_truncating_muts	GO	GO:0061414	0.235294	3.36842	4	112	19	7			1	0.904	0.048	0.0528	0.0048	0.0794563	1	1	1	GO-GO:0061414 (positive regulation of transcription from RNA polymerase II promoter by a nonfermentable carbon source (BP))
Candida_auris	FLC	small_vars	non_syn_non_truncating_muts	GO	GO:0010921	0.228571	2.71429	4	95	20	7			1	0.952	0.048	0.0736	0	0.131064	1	0	1	GO-GO:0010921 (regulation of phosphatase activity (BP))
Candida_auris	FLC	coverageCNVs	non_syn_muts	GO	GO:0031490	0.2	3.59375	2	115	8	8			1	0.712	0.048	0	0	0.165416	0	0	1	GO-GO:0031490 (chromatin DNA binding (MF))
Candida_auris	FLC	small_vars	truncating_muts	Reactome	R-SCE-3232118	0.333333	10.5833	3	127	6	6			1	0.192	0.048	0.0192	0.0096	0.0123754	1	0.8736	1	Reactome-R-SCE-3232118 (SUMOylation of transcription factors)
Candida_auris	FLC	SVs	truncating_muts	Reactome	R-SCE-83936	0.230769	3.88	3	97	15	5			1	0.04	0	0.048	0	0.098231	1	0	1	Reactome-R-SCE-83936 (Transport of nucleosides and free purine and pyrimidine bases across the plasma membrane)
Candida_auris	FLC	small_vars_and_CNVs	non_syn_non_truncating_muts	Reactome	R-SCE-170822	0.153846	1.98291	2	116	13	9			1	0.856	0.048	0.0192	0	0.334062	1	0	1	Reactome-R-SCE-170822 (Regulation of Glucokinase by Glucokinase Regulatory Protein)
Candida_auris	ITR	small_vars	truncating_muts	domains	mobidb-lite#gene-B9J08_000661#636_745	0.444444	inf	2	71	0	5	OG0001630	1	0	0	0.038	0	0	0.00699301	0	0	0.51049	IP-signature mobidb-lite (MobiDBLite, consensus disorder prediction) (region 636-745) from gene gene-B9J08_000661 (Scer_SFL1, Ortholog(s) have DNA-binding transcription factor activity, RNA polymerase II-specific and RNA polymerase II cis-regulatory region sequence-specific DNA binding, more)	GO:0000122 (negative regulation of transcription by RNA polymerase II), GO:0006355 (regulation of transcription, DNA-templated), GO:0010508 (positive regulation of autophagy), GO:0016458 (gene silencing), GO:0045944 (positive regulation of transcription by RNA polymerase II), GO:2001159 (regulation of protein localization by the Cvt pathway)	GO:0005634 (nucleus), GO:0042025 (host cell nucleus)	GO:0000978 (RNA polymerase II cis-regulatory region sequence-specific DNA binding), GO:0000981 (DNA-binding transcription factor activity, RNA polymerase II-specific), GO:0001103 (RNA polymerase II-specific DNA-binding transcription factor binding), GO:0003700 (DNA-binding transcription factor activity), GO:0043565 (sequence-specific DNA binding)
Candida_auris	ITR	small_vars	non_syn_non_truncating_muts	domains	mobidb-lite#gene-B9J08_002483#1_27	0.444444	inf	2	69	0	5	OG0003701	1	0	0	0.24	0	0.0048	0.00736842	0	0.96	1	IP-signature mobidb-lite (MobiDBLite, consensus disorder prediction) (region 1-27) from gene gene-B9J08_002483 (Scer_MAK5, Ortholog(s) have role in maturation of 5.8S rRNA from tricistronic rRNA transcript (SSU-rRNA, 5.8S rRNA, LSU-rRNA), maturation of LSU-rRNA from tricistronic rRNA transcript (SSU-rRNA, 5.8S rRNA and LSU-rRNA), more)	GO:0000463 (maturation of LSU-rRNA from tricistronic rRNA transcript (SSU-rRNA, 5.8S rRNA, LSU-rRNA)), GO:0000466 (maturation of 5.8S rRNA from tricistronic rRNA transcript (SSU-rRNA, 5.8S rRNA, LSU-rRNA)), GO:0042273 (ribosomal large subunit biogenesis)	GO:0005730 (nucleolus)	GO:0003676 (nucleic acid binding), GO:0003724 (RNA helicase activity), GO:0004386 (helicase activity), GO:0005524 (ATP binding)
Candida_auris	ITR	small_vars	non_syn_non_truncating_muts	domains	pChunk_531_540#gene-B9J08_004890#531_540	0.444444	inf	2	65	0	5	OG0005272	1	0	0	0.24	0	0.0048	0.00821596	0	0.96	1	region 531-540 from gene gene-B9J08_004890 (gene-B9J08_004890, Has domain(s) with predicted carbon-nitrogen ligase activity, with glutamine as amido-N-donor, hydrolase activity)			GO:0016787 (hydrolase activity), GO:0016884 (carbon-nitrogen ligase activity, with glutamine as amido-N-donor)
Candida_auris	ITR	small_vars	truncating_muts	domains	pChunk_309_326#gene-B9J08_004597#309_326	0.428571	13	3	65	5	3	OG0005336	1	0	0.048	0.086	0.0048	0.0432	0.0135843	0.3504	1	0.991656	region 309-326 from gene gene-B9J08_004597 (gene-B9J08_004597, Protein of unknown function)
Candida_auris	ITR	SVs_and_CNVs	truncating_muts	genes	gene-B9J08_000002	0.454545	15.25	5	61	10	2	OG0004801	1	0	0	0.048	0	0.0624	0.00234173	0	0.2496	0.0093669	gene-B9J08_000002 (gene-B9J08_000002, Ortholog(s) have heme binding, heme transmembrane transporter activity, role in heme import across plasma membrane and integral component of membrane, plasma membrane localization)	GO:0055085 (transmembrane transport), GO:1904334 (heme import across plasma membrane)	GO:0005886 (plasma membrane), GO:0016021 (integral component of membrane)	GO:0015232 (heme transmembrane transporter activity), GO:0020037 (heme binding), GO:0022857 (transmembrane transporter activity)
Candida_auris	ITR	small_vars	non_syn_non_truncating_muts	genes	gene-B9J08_005012	0.4	27.2	2	68	1	5	OG0000738	2	0	0	0.339	0	0	0.0211095	0	0	1	gene-B9J08_005012 (Scer_MRPS35, Ortholog(s) have structural constituent of ribosome activity and mitochondrial small ribosomal subunit localization)		GO:0005763 (mitochondrial small ribosomal subunit)	GO:0003735 (structural constituent of ribosome)
Candida_auris	ITR	small_vars	truncating_muts	GO	GO:0080135	0.4	26	2	65	1	5			1	0.048	0.291	0	0.0203	0.0228471	0	1	1	GO-GO:0080135 (regulation of cellular response to stress (BP))
Candida_auris	MIF	small_vars	non_syn_non_truncating_muts	domains	pChunk_580_679#gene-B9J08_000964#580_679	0.588235	48.75	5	117	3	4	OG0000037	1	0	0	0	0	0	2.36119e-05	0	0	0.00110976	region 580-679 from gene gene-B9J08_000964 (Scer_GSC2, Ortholog(s) have 1,3-beta-D-glucan synthase activity)	GO:0006075 ((1->3)-beta-D-glucan biosynthetic process), GO:0030476 (ascospore wall assembly), GO:0031671 (primary cell septum biogenesis), GO:0071970 (fungal-type cell wall (1->3)-beta-D-glucan biosynthetic process), GO:1990344 (secondary cell septum biogenesis)	GO:0000148 (1,3-beta-D-glucan synthase complex), GO:0000935 (division septum), GO:0000936 (primary cell septum), GO:0005628 (prospore membrane), GO:0005794 (Golgi apparatus), GO:0016020 (membrane), GO:0030427 (site of polarized growth), GO:0031520 (plasma membrane of cell tip), GO:0032153 (cell division site), GO:0032154 (cleavage furrow), GO:0035841 (new growing cell tip), GO:0043332 (mating pro…	GO:0003843 (1,3-beta-D-glucan synthase activity)
Candida_auris	MIF	small_vars	truncating_muts	MetaCyc	PWY-5067	0.296296	4.15385	4	81	13	6			1	0.048	0.048	0.0335	0.0617	0.0559444	0.3015	0.5553	0.503499	MetaCyc-PWY-5067 (glycogen biosynthesis II (from UDP-D-Glucose))
Candida_auris	POS	small_vars	non_syn_muts	domains	pChunk_486_579#gene-B9J08_004040#486_579	0.363636	inf	2	73	0	7	OG0004630	1	0	0.048	0.904	0	0.0789	0.0108401	0	1	1	region 486-579 from gene gene-B9J08_004040 (Scer_HOL1, Ortholog(s) have alcohol transmembrane transporter activity, inorganic cation transmembrane transporter activity and role in cation transport, organic hydroxy compound transport)	GO:0006812 (cation transport), GO:0015850 (organic hydroxy compound transport), GO:0055085 (transmembrane transport)	GO:0016021 (integral component of membrane)	GO:0015665 (alcohol transmembrane transporter activity), GO:0022857 (transmembrane transporter activity), GO:0022890 (inorganic cation transmembrane transporter activity)
Candida_auris	POS	small_vars	non_syn_non_truncating_muts	genes	gene-B9J08_003067	0.428571	17.75	3	71	2	6	OG0003458	1	0	0.048	0.568	0.0048	0.0384	0.00843222	0.3072	1	0.539662	gene-B9J08_003067 (Scer_WSC4, Ortholog(s) have protein transmembrane transporter activity, role in protein targeting to ER, protein targeting to membrane, response to heat and endoplasmic reticulum membrane localization)	GO:0006612 (protein targeting to membrane), GO:0009408 (response to heat), GO:0045047 (protein targeting to ER)	GO:0005789 (endoplasmic reticulum membrane)	GO:0008320 (protein transmembrane transporter activity)
Candida_auris	POS	coverageCNVs	truncating_muts	genes	gene-B9J08_001947	0.421053	8.57143	4	60	7	4		0	0	0.041	0.047	0.024	0.185	0.0136254	0.336	1	0.190756	gene-B9J08_001947 (gene-B9J08_001947, nan)
Candida_auris	POS	small_vars	non_syn_non_truncating_muts	Reactome	R-SCE-5223345	0.428571	17.75	3	71	2	6			2	0	0.431	0.0075	0.0943	0.00843222	1	1	1	Reactome-R-SCE-5223345 (Miscellaneous transport and binding events)
Candida_auris	POS	SVs_and_CNVs	truncating_muts	Reactome	R-SPO-8941237	0.333333	11.3333	2	68	2	6			1	0.048	0.473	0.0315	0.2273	0.0502024	1	1	1	Reactome-R-SPO-8941237 (Invadopodia formation)
Candida_auris	VRC	small_vars	non_syn_non_truncating_muts	domains	PF00698#gene-B9J08_001296#1671_2045	0.571429	inf	2	58	0	3	OG0002440	1	0	0	0	0	0	0.00512033	0	0	0.634921	IP-signature PF00698 (Pfam, Acyl transferase domain) (region 1671-2045) from gene gene-B9J08_001296 (Scer_FAS1, Ortholog(s) have 3-hydroxyacyl-[acyl-carrier-protein] dehydratase activity, [acyl-carrier-protein] S-acetyltransferase activity and [acyl-carrier-protein] S-malonyltransferase activity, more)	GO:0006633 (fatty acid biosynthetic process), GO:0042759 (long-chain fatty acid biosynthetic process)	GO:0005811 (lipid droplet), GO:0005829 (cytosol), GO:0005835 (fatty acid synthase complex)	GO:0003824 (catalytic activity), GO:0004312 (fatty acid synthase activity), GO:0004313 ([acyl-carrier-protein] S-acetyltransferase activity), GO:0004314 ([acyl-carrier-protein] S-malonyltransferase activity), GO:0004317 (3-hydroxypalmitoyl-[acyl-carrier-protein] dehydratase activity), GO:0004318 (enoyl-[acyl-carrier-protein] reductase (NADH) activity), GO:0004319 (enoyl-[acyl-carrier-protein] red…
Candida_auris	VRC	small_vars	non_syn_non_truncating_muts	domains	pChunk_101_150#gene-B9J08_001448#101_150	0.571429	inf	2	58	0	3	OG0001532	2	0	0	0	0	0	0.00512033	0	0	0.634921	region 101-150 from gene gene-B9J08_001448 (Scer_ERG11, Ortholog(s) have sterol 14-demethylase activity, role in cellular response to drug, ergosterol biosynthetic process and endoplasmic reticulum localization)	GO:0006696 (ergosterol biosynthetic process), GO:0035690 (cellular response to drug)	GO:0005783 (endoplasmic reticulum)	GO:0004497 (monooxygenase activity), GO:0005506 (iron ion binding), GO:0008398 (sterol 14-demethylase activity), GO:0009055 (electron transfer activity), GO:0016705 (oxidoreductase activity, acting on paired donors, with incorporation or reduction of molecular oxygen), GO:0020037 (heme binding)
Candida_auris	VRC	small_vars	non_syn_muts	domains	pChunk_360_409#gene-B9J08_001542#360_409	0.571429	inf	2	56	0	3	OG0000032	1	0	0	0	0	0	0.00546448	0	0	0.994536	region 360-409 from gene gene-B9J08_001542 (gene-B9J08_001542, Has domain(s) with predicted transmembrane transporter activity, role in transmembrane transport and integral component of membrane localization)	GO:0055085 (transmembrane transport)	GO:0016021 (integral component of membrane)	GO:0022857 (transmembrane transporter activity)
Candida_auris	VRC	small_vars	non_syn_non_truncating_muts	domains	pChunk_613_662#gene-B9J08_003048#613_662	0.571429	inf	2	58	0	3	OG0000575	1	0	0	0	0	0.0144	0.00512033	0	1	0.634921	region 613-662 from gene gene-B9J08_003048 (Scer_NIC96, Ortholog(s) have structural constituent of nuclear pore activity)	GO:0000055 (ribosomal large subunit export from nucleus), GO:0006606 (protein import into nucleus), GO:0006999 (nuclear pore organization), GO:0010389 (regulation of G2/M transition of mitotic cell cycle), GO:0016973 (poly(A)+ mRNA export from nucleus)	GO:0005643 (nuclear pore), GO:0044612 (nuclear pore linkers), GO:0044615 (nuclear pore nuclear basket)	GO:0017056 (structural constituent of nuclear pore)
Candida_auris	VRC	small_vars_and_CNVs	non_syn_non_truncating_muts	domains	pChunk_201_244#gene-B9J08_002720#201_244	0.571429	inf	2	58	0	3	OG0004473	1	0	0	0	0	0.0144	0.00512033	0	1	0.691244	region 201-244 from gene gene-B9J08_002720 (gene-B9J08_002720, Has domain(s) with predicted role in attachment of spindle microtubules to kinetochore and DASH complex, spindle microtubule localization)	GO:0008608 (attachment of spindle microtubules to kinetochore)	GO:0005876 (spindle microtubule), GO:0042729 (DASH complex)
Candida_auris	VRC	small_vars_and_SVs	non_syn_muts	domains	pChunk_51_75#gene-B9J08_005552#51_75	0.571429	inf	2	58	0	3	OG0005334	2	0	0	0	0	0.0144	0.00512033	0	1	1	region 51-75 from gene gene-B9J08_005552 (gene-B9J08_005552, Ortholog of Candida tenuis NRRL Y-1498 : CANTEDRAFT_121681, Candida guilliermondii ATCC 6260 : PGUG_00029 and Candida lusitaniae ATCC 42720 : CLUG_04099)
Candida_auris	VRC	small_vars_and_SVs	non_syn_muts	domains	pChunk_121_130#gene-B9J08_005553#121_130	0.571429	inf	2	58	0	3	OG0004802	1	0	0	0	0	0.0144	0.00512033	0	1	1	region 121-130 from gene gene-B9J08_005553 (gene-B9J08_005553, Has domain(s) with predicted role in response to stress and integral component of membrane localization)	GO:0006950 (response to stress)	GO:0016021 (integral component of membrane)
Candida_auris	VRC	small_vars_and_SVs	non_syn_muts	domains	pChunk_201_300#gene-B9J08_005554#201_300	0.571429	inf	2	58	0	3	OG0004802	1	0	0	0	0	0.0144	0.00512033	0	1	1	region 201-300 from gene gene-B9J08_005554 (gene-B9J08_005554, Has domain(s) with predicted role in response to stress and integral component of membrane localization)	GO:0006950 (response to stress)	GO:0016021 (integral component of membrane)
Candida_auris	VRC	small_vars_and_SVs	non_syn_muts	domains	pChunk_21_30#gene-B9J08_005555#21_30	0.571429	inf	2	58	0	3	OG0000297	1	0	0	0	0	0.0144	0.00512033	0	1	1	region 21-30 from gene gene-B9J08_005555 (gene-B9J08_005555, Protein of unknown function)
Candida_auris	VRC	small_vars_and_SVs	non_syn_muts	domains	pChunk_101_150#gene-B9J08_005562#101_150	0.571429	inf	2	58	0	3	OG0000297	1	0	0	0	0	0.0144	0.00512033	0	1	1	region 101-150 from gene gene-B9J08_005562 (gene-B9J08_005562, Protein of unknown function)
Candida_auris	VRC	small_vars_and_SVs	non_syn_muts	domains	pChunk_51_75#gene-B9J08_005563#51_75	0.571429	inf	2	58	0	3	OG0000297	1	0	0	0	0	0.0144	0.00512033	0	1	1	region 51-75 from gene gene-B9J08_005563 (gene-B9J08_005563, Protein of unknown function)
Candida_auris	VRC	small_vars_and_CNVs	non_syn_non_truncating_muts	domains	pChunk_52_61#gene-B9J08_002714#52_61	0.571429	inf	2	56	0	3	OG0003812	1	0	0	0	0	0.0144	0.00546448	0	1	0.737705	region 52-61 from gene gene-B9J08_002714 (gene-B9J08_002714, Ortholog of C. albicans SC5314 : C7_03270W_A, C. dubliniensis CD36 : Cd36_72920, C. parapsilosis CDC317 : CPAR2_704090 and Candida tenuis NRRL Y-1498 : CANTEDRAFT_113191)
Candida_auris	VRC	small_vars_and_SVs	non_syn_muts	domains	pChunk_71_80#gene-B9J08_005559#71_80	0.571429	inf	2	56	0	3	OG0003768	1	0	0	0	0	0.0144	0.00546448	0	1	1	region 71-80 from gene gene-B9J08_005559 (gene-B9J08_005559, Protein of unknown function)
Candida_auris	VRC	small_vars_and_SVs	non_syn_muts	domains	pChunk_401_500#gene-B9J08_005565#401_500	0.571429	inf	2	56	0	3	OG0000620	1	0	0	0	0	0.0144	0.00546448	0	1	1	region 401-500 from gene gene-B9J08_005565 (gene-B9J08_005565, Has domain(s) with predicted metalloendopeptidase activity, metallopeptidase activity and role in proteolysis)	GO:0006508 (proteolysis)		GO:0004222 (metalloendopeptidase activity), GO:0008237 (metallopeptidase activity)
Candida_auris	VRC	small_vars	non_syn_non_truncating_muts	domains	pChunk_211_235#gene-B9J08_004820#211_235	0.571429	inf	2	55	0	3	OG0000058	1	0	0	0	0	0.0144	0.00564972	0	1	0.700565	region 211-235 from gene gene-B9J08_004820 (TAC1b, Has domain(s) with predicted DNA binding, DNA-binding transcription factor activity, RNA polymerase II-specific, zinc ion binding activity and role in regulation of transcription, DNA-templated, transcription, DNA-templated)	GO:0006351 (transcription, DNA-templated), GO:0006355 (regulation of transcription, DNA-templated)	GO:0005634 (nucleus), GO:0042025 (host cell nucleus)	GO:0000981 (DNA-binding transcription factor activity, RNA polymerase II-specific), GO:0003677 (DNA binding), GO:0008270 (zinc ion binding)
Candida_auris	VRC	small_vars	non_syn_non_truncating_muts	domains	pChunk_551_575#gene-B9J08_005550#551_575	0.5	38	2	57	1	3	OG0000579	2	0	0.048	0	0	0.0144	0.0148573	0	1	1	region 551-575 from gene gene-B9J08_005550 (gene-B9J08_005550, Has domain(s) with predicted RNA binding activity)			GO:0003676 (nucleic acid binding), GO:0003723 (RNA binding)
Candida_auris	VRC	small_vars	non_syn_non_truncating_muts	domains	G3DSA:1.25.40.10#gene-B9J08_004604#1_314	0.5	38	2	57	1	3	OG0004005	1	0	0.048	0	0	0.0192	0.0148573	0	1	1	IP-signature G3DSA:1.25.40.10 (Gene3D, Tetratricopeptide repeat domain) (region 1-314) from gene gene-B9J08_004604 (Scer_SEC28, Ortholog(s) have promoter-specific chromatin binding activity and role in endoplasmic reticulum to Golgi vesicle-mediated transport, late endosome to vacuole transport via multivesicular body sorting pathway, vesicle coating)	GO:0006888 (endoplasmic reticulum to Golgi vesicle-mediated transport), GO:0006890 (retrograde vesicle-mediated transport, Golgi to endoplasmic reticulum), GO:0006901 (vesicle coating), GO:0032511 (late endosome to vacuole transport via multivesicular body sorting pathway)	GO:0005768 (endosome), GO:0030126 (COPI vesicle coat)	GO:0005198 (structural molecule activity), GO:0005515 (protein binding), GO:1990841 (promoter-specific chromatin binding)
Candida_auris	VRC	small_vars_and_SVs	non_syn_muts	domains	pChunk_371_380#gene-B9J08_005550#371_380	0.5	38	2	57	1	3	OG0000579	2	0	0.048	0.096	0	0.0144	0.0148573	0	1	1	region 371-380 from gene gene-B9J08_005550 (gene-B9J08_005550, Has domain(s) with predicted RNA binding activity)			GO:0003676 (nucleic acid binding), GO:0003723 (RNA binding)
Candida_auris	VRC	small_vars_and_SVs	non_syn_muts	domains	pChunk_151_178#gene-B9J08_005558#151_178	0.5	38	2	57	1	3	OG0003768	1	0	0.048	0.096	0	0.0144	0.0148573	0	1	1	region 151-178 from gene gene-B9J08_005558 (gene-B9J08_005558, Protein of unknown function)
Candida_auris	VRC	small_vars	non_syn_muts	domains	pChunk_548_557#gene-B9J08_003060#548_557	0.5	38	2	57	1	3	OG0000905	1	0	0.048	0.096	0	0.0183	0.0148573	0	1	1	region 548-557 from gene gene-B9J08_003060 (Scer_RIM101, Ortholog(s) have DNA-binding transcription repressor activity, RNA polymerase II-specific activity)	GO:0000122 (negative regulation of transcription by RNA polymerase II), GO:0009272 (fungal-type cell wall biogenesis), GO:0010973 (positive regulation of division septum assembly), GO:0030437 (ascospore formation), GO:0045944 (positive regulation of transcription by RNA polymerase II), GO:0051321 (meiotic cell cycle), GO:0071454 (cellular response to anoxia), GO:0071469 (cellular response to alka…	GO:0005634 (nucleus)	GO:0001227 (DNA-binding transcription repressor activity, RNA polymerase II-specific), GO:0003676 (nucleic acid binding), GO:0008270 (zinc ion binding)
Candida_auris	VRC	small_vars	non_syn_non_truncating_muts	domains	pChunk_547_646#gene-B9J08_004879#547_646	0.5	36.6667	2	55	1	3	OG0000621	1	0	0.048	0	0	0	0.0158377	0	0	1	region 547-646 from gene gene-B9J08_004879 (Scer_SYP1, Ortholog(s) have enzyme inhibitor activity and role in actin cortical patch assembly, negative regulation of catalytic activity, septin cytoskeleton organization)	GO:0000147 (actin cortical patch assembly), GO:0032185 (septin cytoskeleton organization), GO:0043086 (negative regulation of catalytic activity)	GO:0000144 (cellular bud neck septin ring), GO:0001400 (mating projection base), GO:0005934 (cellular bud tip), GO:0005935 (cellular bud neck), GO:0061645 (endocytic patch)	GO:0004857 (enzyme inhibitor activity)
Candida_auris	VRC	small_vars	non_syn_non_truncating_muts	domains	PTHR12483:SF71#gene-B9J08_001856#3_228	0.5	36.6667	2	55	1	3	OG0000787	1	0	0.048	0	0	0.0048	0.0158377	0	0.5952	1	IP-signature PTHR12483:SF71 (PANTHER, COPPER TRANSPORT PROTEIN CTR1) (region 3-228) from gene gene-B9J08_001856 (Scer_CTR1, Ortholog(s) have copper ion transmembrane transporter activity, role in copper ion import and plasma membrane localization)	GO:0015677 (copper ion import), GO:0035434 (copper ion transmembrane transport)	GO:0005886 (plasma membrane), GO:0016021 (integral component of membrane)	GO:0005375 (copper ion transmembrane transporter activity)
Candida_auris	VRC	small_vars_and_CNVs	non_syn_non_truncating_muts	domains	PTHR38406#gene-B9J08_001181#169_407	0.5	36.6667	2	55	1	3	OG0001828	1	0	0.048	0	0	0.0144	0.0158377	0	1	1	IP-signature PTHR38406 (PANTHER, TRANSCRIPTIONAL REPRESSOR OPI1) (region 169-407) from gene gene-B9J08_001181 (Scer_OPI1, Ortholog(s) have phosphatidic acid binding, transcription corepressor activity)	GO:0000122 (negative regulation of transcription by RNA polymerase II), GO:0008654 (phospholipid biosynthetic process), GO:0030968 (endoplasmic reticulum unfolded protein response), GO:0045944 (positive regulation of transcription by RNA polymerase II), GO:0071072 (negative regulation of phospholipid biosynthetic process)	GO:0005634 (nucleus), GO:0005635 (nuclear envelope), GO:0005654 (nucleoplasm), GO:0005783 (endoplasmic reticulum), GO:0031965 (nuclear membrane)	GO:0003714 (transcription corepressor activity), GO:0070300 (phosphatidic acid binding)
Candida_auris	VRC	small_vars	non_syn_non_truncating_muts	domains	pChunk_326_350#gene-B9J08_001458#326_350	0.444444	18.6667	2	56	2	3	OG0000089	1	0	0.048	0.096	0	0.0144	0.0287326	0	1	1	region 326-350 from gene gene-B9J08_001458 (gene-B9J08_001458, Ortholog of Candida lusitaniae ATCC 42720 : CLUG_05295)
Candida_auris	VRC	small_vars	non_syn_muts	domains	PF04082#gene-B9J08_004061#605_714	0.444444	18.6667	2	56	2	3	OG0000007	1	0	0.048	0.096	0	0.0192	0.0287326	0	1	1	IP-signature PF04082 (Pfam, Fungal specific transcription factor domain) (region 605-714) from gene gene-B9J08_004061 (MRR1a, Has domain(s) with predicted DNA binding, DNA-binding transcription factor activity, RNA polymerase II-specific, zinc ion binding activity and role in regulation of transcription, DNA-templated, transcription, DNA-templated)	GO:0006351 (transcription, DNA-templated), GO:0006355 (regulation of transcription, DNA-templated)	GO:0005634 (nucleus), GO:0042025 (host cell nucleus)	GO:0000981 (DNA-binding transcription factor activity, RNA polymerase II-specific), GO:0003677 (DNA binding), GO:0008270 (zinc ion binding)
Candida_auris	VRC	small_vars_and_CNVs	non_syn_muts	domains	pChunk_301_307#gene-B9J08_005554#301_307	0.444444	18.6667	2	56	2	3	OG0004802	1	0	0.048	0.096	0.0048	0.0432	0.0287326	1	1	1	region 301-307 from gene gene-B9J08_005554 (gene-B9J08_005554, Has domain(s) with predicted role in response to stress and integral component of membrane localization)	GO:0006950 (response to stress)	GO:0016021 (integral component of membrane)
Candida_auris	VRC	small_vars_and_CNVs	non_syn_muts	domains	pChunk_291_300#gene-B9J08_005553#291_300	0.444444	18	2	54	2	3	OG0004802	1	0	0.048	0.096	0.0048	0.0432	0.0305928	1	1	1	region 291-300 from gene gene-B9J08_005553 (gene-B9J08_005553, Has domain(s) with predicted role in response to stress and integral component of membrane localization)	GO:0006950 (response to stress)	GO:0016021 (integral component of membrane)
Candida_auris	VRC	small_vars_and_CNVs	non_syn_muts	domains	pChunk_276_300#gene-B9J08_005555#276_300	0.444444	18	2	54	2	3	OG0000297	1	0	0.048	0.096	0.0048	0.0432	0.0305928	1	1	1	region 276-300 from gene gene-B9J08_005555 (gene-B9J08_005555, Protein of unknown function)
Candida_auris	VRC	coverageCNVs	non_syn_muts	domains	PTHR19446:SF447#gene-B9J08_004896#301_485	0.4	9.5	2	38	4	2	OG0005120	3	0	0.048	0	0.0375	0.1383	0.0766921	1	1	1	IP-signature PTHR19446:SF447 (PANTHER, -) (region 301-485) from gene gene-B9J08_004896 (gene-B9J08_004896, Has domain(s) with predicted RNA binding, RNA-directed DNA polymerase activity and role in RNA-dependent DNA biosynthetic process)	GO:0006278 (RNA-dependent DNA biosynthetic process)		GO:0003723 (RNA binding), GO:0003964 (RNA-directed DNA polymerase activity)
Candida_auris	VRC	coverageCNVs	truncating_muts	domains	pChunk_1_100#gene-B9J08_004103#1_100	0.266667	3.66667	2	44	8	3	OG0005349	1	0	0	0.048	0.1344	0.4186	0.207665	1	1	1	region 1-100 from gene gene-B9J08_004103 (gene-B9J08_004103, Protein of unknown function)
Candida_auris	VRC	coverageCNVs	truncating_muts	domains	PF00085#gene-B9J08_004104#9_100	0.266667	3.66667	2	44	8	3	OG0005543	1	0	0	0.048	0.1344	0.4186	0.207665	1	1	1	IP-signature PF00085 (Pfam, Thioredoxin) (region 9-100) from gene gene-B9J08_004104 (gene-B9J08_004104, Has domain(s) with predicted role in cell redox homeostasis)	GO:0045454 (cell redox homeostasis)
Candida_auris	VRC	coverageCNVs	truncating_muts	domains	pChunk_101_200#gene-B9J08_004105#101_200	0.266667	3.66667	2	44	8	3	OG0006256	1	0	0	0.048	0.1344	0.4186	0.207665	1	1	1	region 101-200 from gene gene-B9J08_004105 (gene-B9J08_004105, Protein of unknown function)
Candida_auris	VRC	small_vars	non_syn_non_truncating_muts	genes	gene-B9J08_005012	0.5	36.6667	2	55	1	3	OG0000738	2	0	0	0	0	0.0048	0.0158377	0	0.1968	0.649347	gene-B9J08_005012 (Scer_MRPS35, Ortholog(s) have structural constituent of ribosome activity and mitochondrial small ribosomal subunit localization)		GO:0005763 (mitochondrial small ribosomal subunit)	GO:0003735 (structural constituent of ribosome)
Candida_auris	VRC	small_vars	non_syn_non_truncating_muts	genes	gene-B9J08_001515	0.444444	18	2	54	2	3	OG0000753	1	0	0.048	0	0	0.0192	0.0305928	0	0.7872	1	gene-B9J08_001515 (gene-B9J08_001515, Has domain(s) with predicted electron transfer activity, heme binding, iron ion binding, monooxygenase activity, oxidoreductase activity and acting on paired donors, more)			GO:0004497 (monooxygenase activity), GO:0005506 (iron ion binding), GO:0009055 (electron transfer activity), GO:0016705 (oxidoreductase activity, acting on paired donors, with incorporation or reduction of molecular oxygen), GO:0016712 (oxidoreductase activity, acting on paired donors, with incorporation or reduction of molecular oxygen, reduced flavin or flavoprotein as one donor, and incorporat…
Candida_auris	VRC	small_vars	non_syn_non_truncating_muts	genes	gene-B9J08_004353	0.444444	18	2	54	2	3	OG0000007	1	0	0.048	0	0	0.024	0.0305928	0	0.984	1	gene-B9J08_004353 (MRR1c, Has domain(s) with predicted DNA binding, DNA-binding transcription factor activity, RNA polymerase II-specific, zinc ion binding activity and role in regulation of transcription, DNA-templated, transcription, DNA-templated)	GO:0006351 (transcription, DNA-templated), GO:0006355 (regulation of transcription, DNA-templated)	GO:0005634 (nucleus), GO:0042025 (host cell nucleus)	GO:0000981 (DNA-binding transcription factor activity, RNA polymerase II-specific), GO:0003677 (DNA binding), GO:0008270 (zinc ion binding)
Candida_auris	VRC	small_vars	truncating_muts	MetaCyc	Trehalose-biosynthesis	0.333333	6.8	2	51	5	3			1	0	0	0.0096	0.0672	0.0962962	0.0576	0.4032	0.577777	MetaCyc-Trehalose-biosynthesis (Trehalose Biosynthesis)
Candida_auris	VRC	small_vars_and_CNVs	truncating_muts	GO	GO:0009277	0.5	36.6667	2	55	1	3			1	0.048	0.096	0.0048	0.0288	0.0158377	0.7008	1	1	GO-GO:0009277 (fungal-type cell wall (CC))
Candida_auris	VRC	small_vars	truncating_muts	GO	GO:0043570	0.444444	18.6667	2	56	2	3			1	0.048	0.096	0	0.0192	0.0287326	0	1	1	GO-GO:0043570 (maintenance of DNA repeat elements (BP))
Candida_auris	VRC	small_vars	non_syn_non_truncating_muts	GO	GO:1903939	0.444444	18	2	54	2	3			1	0.048	0.096	0	0.0192	0.0305928	0	1	1	GO-GO:1903939 (regulation of TORC2 signaling (BP))
Candida_auris	VRC	small_vars	non_syn_non_truncating_muts	GO	GO:2000114	0.428571	12.5	3	50	6	2			1	0.048	0.144	0	0	0.0198452	0	0	1	GO-GO:2000114 (regulation of establishment of cell polarity (BP))
Candida_auris	VRC	small_vars	truncating_muts	Reactome	R-SPO-1660662	0.4	12.2222	2	55	3	3			1	0.048	0	0	0.024	0.0462922	0	1	1	Reactome-R-SPO-1660662 (Glycosphingolipid metabolism)
Candida_auris	VRC	small_vars	non_syn_non_truncating_muts	Reactome	R-SCE-110330	0.4	11.3333	2	51	3	3			1	0	0.144	0	0	0.0524572	0	0	1	Reactome-R-SCE-110330 (Recognition and association of DNA glycosylase with site containing an affected purine)
Candida_auris	VRC	small_vars	non_syn_non_truncating_muts	Reactome	R-SCE-5223345	0.352941	7.83333	3	47	9	2			2	0.048	0.144	0.0048	0.0384	0.0476988	1	1	1	Reactome-R-SCE-5223345 (Miscellaneous transport and binding events)
Candida_glabrata	FLC	all_vars	all_muts	none	ChrJ_C_glabrata_CBS138_1190995_TG/T	0.514286	22.2	9	148	5	12	OG0000036	2, 2	0	0	0.048	0	0	1.28061e-06	0	0	0.0114602	FS|p.940|V/X in AWP4 (CAGL0J11990g, Putative adhesin-like protein with internal repeats; identified in cell wall extracts by mass spectrometry; ORF appears artificially broken into fragments due to sequencing errors; belongs to adhesin cluster V; predicted GPI anchor) ||| FS|p.66|C/X in CAGL0J12034g (CAGL0J12034g, Protein of unknown function)	GO:0008150 (biological_process) ||| GO:0008150 (biological_process)	GO:0009277 (fungal-type cell wall) ||| GO:0005575 (cellular_component)	GO:0003674 (molecular_function) ||| GO:0003674 (molecular_function)
Candida_glabrata	FLC	all_vars	all_muts	none	ChrI_C_glabrata_CBS138_6931_CG/C	0.424242	14.6	7	146	5	14		0	0	0.288	0.345	0	0	7.99336e-05	0	0	0.715326	FS|p.465|R/X in CAGL0I00110g (CAGL0I00110g, Putative adhesin-like with multiple tandem repeats; ORF appears artificially broken into fragments due to sequencing errors; belongs to adhesin cluster III; predicted GPI-anchor)
Candida_glabrata	FLC	all_vars	all_muts	none	ChrI_C_glabrata_CBS138_6936_CA/C	0.387097	9.78571	6	137	7	12		0	0	0.904	0.825	0	0	0.000859226	0	0	1	FS|p.463|L/X in CAGL0I00110g (CAGL0I00110g, Putative adhesin-like with multiple tandem repeats; ORF appears artificially broken into fragments due to sequencing errors; belongs to adhesin cluster III; predicted GPI-anchor)
Candida_glabrata	FLC	all_vars	all_muts	none	ChrK_C_glabrata_CBS138_742602_A/C	0.375	9.03297	6	137	7	13	OG0006439	2	0	0.904	0.921	0	0	0.00116436	0	0	1	mis|p.85|N/T in CAGL0K07502g (CAGL0K07502g, Protein of unknown function)	GO:0008150 (biological_process)	GO:0005575 (cellular_component)	GO:0003674 (molecular_function)
Candida_glabrata	FLC	all_vars	all_muts	none	ChrJ_C_glabrata_CBS138_1191837_A/T	0.352941	7.02564	6	137	9	13	OG0000036	2, 2	0	1	1	0	0	0.0027333	0	0	1	mis|p.1221|T/S in AWP4 (CAGL0J11990g, Putative adhesin-like protein with internal repeats; identified in cell wall extracts by mass spectrometry; ORF appears artificially broken into fragments due to sequencing errors; belongs to adhesin cluster V; predicted GPI anchor) ||| mis|p.329|T/S in CAGL0J12034g (CAGL0J12034g, Protein of unknown function)	GO:0008150 (biological_process) ||| GO:0008150 (biological_process)	GO:0009277 (fungal-type cell wall) ||| GO:0005575 (cellular_component)	GO:0003674 (molecular_function) ||| GO:0003674 (molecular_function)
Candida_glabrata	FLC	all_vars	all_muts	none	ChrJ_C_glabrata_CBS138_1191837_A/T	0.352941	7.02564	6	137	9	13	OG0000036	2, 2	0	1	1	0	0	0.0027333	0	0	1	mis|p.1221|T/S in AWP4 (CAGL0J11990g, Putative adhesin-like protein with internal repeats; identified in cell wall extracts by mass spectrometry; ORF appears artificially broken into fragments due to sequencing errors; belongs to adhesin cluster V; predicted GPI anchor) ||| mis|p.329|T/S in CAGL0J12034g (CAGL0J12034g, Protein of unknown function)	GO:0008150 (biological_process) ||| GO:0008150 (biological_process)	GO:0009277 (fungal-type cell wall) ||| GO:0005575 (cellular_component)	GO:0003674 (molecular_function) ||| GO:0003674 (molecular_function)
Candida_glabrata	FLC	all_vars	all_muts	none	ChrK_C_glabrata_CBS138_742513_G/C	0.32	18.5333	4	139	2	15	OG0006439	2	0	0.856	1	0	0	0.00188375	0	0	1	mis|p.55|W/C in CAGL0K07502g (CAGL0K07502g, Protein of unknown function)	GO:0008150 (biological_process)	GO:0005575 (cellular_component)	GO:0003674 (molecular_function)
Candida_glabrata	FLC	all_vars	all_muts	none	ChrE_C_glabrata_CBS138_12959_C/G	0.307692	36.4706	4	155	1	17	OG0005363	1	0	0.393	1	0	0	0.000697613	0	0	1	mis|p.90|S/T in CAGL0E00187g (CAGL0E00187g, Putative adhesin-like protein; belongs to adhesin cluster IV)	GO:0008150 (biological_process)	GO:0005575 (cellular_component)	GO:0003674 (molecular_function)
Candida_glabrata	FLC	small_vars	non_syn_muts	domains	pChunk_151_175#CAGL0J12034g#151_175	0.564103	20.1667	11	132	8	9	OG0000036	2	0	0	0	0	0	2.57042e-07	0	0	0.00236298	region 151-175 from gene CAGL0J12034g (CAGL0J12034g, Protein of unknown function)	GO:0008150 (biological_process)	GO:0005575 (cellular_component)	GO:0003674 (molecular_function)
Candida_glabrata	FLC	small_vars_and_CNVs	non_syn_muts	domains	pChunk_651_700#CAGL0J00110g#651_700	0.490566	11.5556	13	112	21	6		0	0	0.144	0.048	0	0	4.57526e-06	0	0	0.173956	region 651-700 from gene CAGL0J00110g (CAGL0J00110g, Putative adhesin-like protein; ORF appears artificially broken into fragments due to sequencing errors; belongs to adhesin cluster III)
Candida_glabrata	FLC	small_vars_and_CNVs	non_syn_muts	domains	mobidb-lite#CAGL0J09702g#648_685	0.461538	7.59184	12	93	21	7	OG0000570	1	0	0.568	0.096	0	0	0.000133747	0	0	1	IP-signature mobidb-lite (MobiDBLite, consensus disorder prediction) (region 648-685) from gene CAGL0J09702g (Scer_ACK1, Ortholog(s) have role in fungal-type cell wall organization, positive regulation of signal transduction)	GO:0009967 (positive regulation of signal transduction), GO:0031505 (fungal-type cell wall organization)	GO:0005575 (cellular_component)	GO:0003674 (molecular_function), GO:0005515 (protein binding)
Candida_glabrata	FLC	small_vars_and_CNVs	non_syn_non_truncating_muts	domains	pChunk_501_600#CAGL0I11011g#501_600	0.451613	19.5192	7	145	4	13	OG0000036	2	0	0.048	0.048	0	0	2.7702e-05	0	0	0.759061	region 501-600 from gene CAGL0I11011g (CAGL0I11011g, Putative adhesin; belongs to adhesin cluster V)	GO:0008150 (biological_process)	GO:0005575 (cellular_component)	GO:0003674 (molecular_function)
Candida_glabrata	FLC	small_vars	non_syn_muts	domains	pChunk_176_200#CAGL0C01078g#176_200	0.424242	11.4167	7	137	7	12	OG0000002	4	0	0.108	0.096	0	0	0.000198095	0	0	1	region 176-200 from gene CAGL0C01078g (CAGL0C01078g, Protein of unknown function)	GO:0008150 (biological_process)	GO:0005575 (cellular_component)	GO:0003674 (molecular_function)
Candida_glabrata	FLC	small_vars_and_CNVs	non_syn_muts	domains	pChunk_1017_1026#CAGL0B05093g#1017_1026	0.413793	8.02759	12	97	29	5		0	0	0.664	0.268	0	0	0.000161808	0	0	1	region 1017-1026 from gene CAGL0B05093g (AWP9, Putative adhesin-like protein; GPI-anchored; belongs to adhesin cluster V; ORF appears artificially broken into fragments due to sequencing errors but the gene is likely protein-coding based on mass spectrometry data)		GO:0009277 (fungal-type cell wall)
Candida_glabrata	FLC	small_vars_and_CNVs	non_syn_non_truncating_muts	domains	pChunk_51_100#CAGL0J00105g#51_100	0.387097	14.8	6	148	4	15	OG0000002	4	0	0.187	0.376	0	0	0.000242062	0	0	1	region 51-100 from gene CAGL0J00105g (CAGL0J00105g, Protein of unknown function)	GO:0008150 (biological_process)	GO:0005575 (cellular_component)	GO:0003674 (molecular_function)
Candida_glabrata	FLC	small_vars_and_CNVs	non_syn_non_truncating_muts	domains	pChunk_776_800#CAGL0I10362g#776_800	0.387097	11.8286	6	138	5	14	OG0000002	4	0	0.283	0.376	0	0	0.0005054	0	0	1	region 776-800 from gene CAGL0I10362g (PWP4, Cell wall adhesin; predicted GPI anchor; contains tandem repeats; belongs to adhesin cluster II)	GO:0008150 (biological_process)	GO:0005575 (cellular_component)	GO:0003674 (molecular_function)
Candida_glabrata	FLC	small_vars_and_CNVs	non_syn_muts	domains	pChunk_104_203#CAGL0C00253g#104_203	0.380952	6.57143	8	138	14	12	OG0000002	4	0	0.76	0.52	0	0	0.000946957	0	0	1	region 104-203 from gene CAGL0C00253g (CAGL0C00253g, Putative cell wall adhesin; belongs to adhesin cluster III; predicted GPI anchor; contains 6 tandem repeats)	GO:0008150 (biological_process)	GO:0005575 (cellular_component)	GO:0003674 (molecular_function)
Candida_glabrata	FLC	small_vars	non_syn_non_truncating_muts	domains	pChunk_506_530#CAGL0G01969g#506_530	0.380952	6.52381	8	137	14	12	OG0000522	1	0	0.475	0.297	0	0	0.000986859	0	0	1	region 506-530 from gene CAGL0G01969g (Scer_SIS2, Ortholog(s) have phosphopantothenoylcysteine decarboxylase activity, protein phosphatase inhibitor activity and role in regulation of mitotic cell cycle, response to salt stress)	GO:0007346 (regulation of mitotic cell cycle), GO:0009651 (response to salt stress)	GO:0005634 (nucleus), GO:0071513 (phosphopantothenoylcysteine decarboxylase complex), GO:1990143 (CoA-synthesizing protein complex)	GO:0003824 (catalytic activity), GO:0004633 (phosphopantothenoylcysteine decarboxylase activity), GO:0004864 (protein phosphatase inhibitor activity)
Candida_glabrata	FLC	small_vars_and_SVs	non_syn_non_truncating_muts	domains	mobidb-lite#CAGL0G00968g#338_439	0.380952	6.42857	8	135	14	12	OG0001883	1	0	0.715	0.345	0	0	0.00107243	0	0	1	IP-signature mobidb-lite (MobiDBLite, consensus disorder prediction) (region 338-439) from gene CAGL0G00968g (Scer_VRP1, Ortholog(s) have actin binding activity)	GO:0006897 (endocytosis), GO:0007121 (bipolar cellular bud site selection), GO:0009267 (cellular response to starvation), GO:0030036 (actin cytoskeleton organization), GO:0032465 (regulation of cytokinesis), GO:0036170 (filamentous growth of a population of unicellular organisms in response to starvation), GO:0042144 (vacuole fusion, non-autophagic), GO:0051666 (actin cortical patch localization)…	GO:0000131 (incipient cellular bud site), GO:0005935 (cellular bud neck), GO:0030479 (actin cortical patch)	GO:0003779 (actin binding)
Candida_glabrata	FLC	small_vars	non_syn_non_truncating_muts	domains	mobidb-lite#CAGL0C02145g#75_91	0.378378	7.16154	7	133	10	13	OG0000774	1	0	0.571	0.297	0	0	0.00130762	0	0	1	IP-signature mobidb-lite (MobiDBLite, consensus disorder prediction) (region 75-91) from gene CAGL0C02145g (Scer_SAP155, Ortholog(s) have role in G1/S transition of mitotic cell cycle)	GO:0000082 (G1/S transition of mitotic cell cycle), GO:0043666 (regulation of phosphoprotein phosphatase activity)	GO:0005575 (cellular_component)	GO:0003674 (molecular_function), GO:0019903 (protein phosphatase binding)
Candida_glabrata	FLC	small_vars_and_SVs	non_syn_muts	domains	pChunk_901_910#CAGL0C01067g#901_910	0.372093	5.77273	8	127	16	11		0	0	0.952	0.712	0	0	0.00189097	0	0	1	region 901-910 from gene CAGL0C01067g (CAGL0C01067g, Putative adhesin-like protein; ORF appears artificially broken into fragments due to sequencing errors; belongs to adhesin cluster VII)
Candida_glabrata	FLC	small_vars	non_syn_non_truncating_muts	domains	pChunk_61_70#CAGL0K12078g#61_70	0.363636	9.53333	6	143	6	15	OG0000717	2	0	0.283	0.585	0	0	0.000997455	0	0	1	region 61-70 from gene CAGL0K12078g (Scer_NRG1, Ortholog(s) have DNA-binding transcription repressor activity, RNA polymerase II-specific, RNA polymerase II proximal promoter sequence-specific DNA binding activity)	GO:0000433 (carbon catabolite repression of transcription from RNA polymerase II promoter by glucose), GO:0043709 (cell adhesion involved in single-species biofilm formation), GO:0071475 (cellular hyperosmotic salinity response), GO:0090606 (single-species surface biofilm formation), GO:1900463 (negative regulation of cellular response to alkaline pH by negative regulation of transcription from R…	GO:0005634 (nucleus)	GO:0000978 (RNA polymerase II cis-regulatory region sequence-specific DNA binding), GO:0001227 (DNA-binding transcription repressor activity, RNA polymerase II-specific)
Candida_glabrata	FLC	small_vars	non_syn_non_truncating_muts	domains	pChunk_985_1009#CAGL0H02783g#985_1009	0.344828	9.85714	5	138	5	14	OG0000419	2	0	0.475	0.729	0	0	0.00227421	0	0	1	region 985-1009 from gene CAGL0H02783g (Scer_NET1, Ortholog(s) have rDNA binding activity, role in chromatin silencing at rDNA, nucleolus organization, regulation of exit from mitosis and RENT complex localization)	GO:0000183 (rDNA heterochromatin assembly), GO:0007000 (nucleolus organization), GO:0007096 (regulation of exit from mitosis)	GO:0030869 (RENT complex)	GO:0000182 (rDNA binding)
Candida_glabrata	FLC	small_vars_and_CNVs	non_syn_non_truncating_muts	domains	pChunk_221_230#CAGL0M05115g#221_230	0.342857	6.8	6	136	8	15	OG0005358	1	0	0.904	0.808	0	0	0.00321849	0	0	1	region 221-230 from gene CAGL0M05115g (CAGL0M05115g, Protein of unknown function)	GO:0008150 (biological_process)	GO:0005575 (cellular_component)	GO:0003674 (molecular_function)
Candida_glabrata	FLC	small_vars_and_CNVs	non_syn_muts	domains	pChunk_410_419#CAGL0D06732g#410_419	0.340426	4.65455	8	128	20	11		0	0	1	0.76	0	0	0.00490121	0	0	1	region 410-419 from gene CAGL0D06732g (EPA21, Pseudogene with a predicted GPI-anchor sequence; putative adhesin-like protein; belongs to adhesin cluster I)
Candida_glabrata	FLC	small_vars_and_CNVs	non_syn_muts	domains	pChunk_281_290#CAGL0A00110g#281_290	0.324324	4.92308	6	128	13	12		0	0	1	0.904	0	0	0.00976063	0	0	1	region 281-290 from gene CAGL0A00110g (EPA19, Putative adhesin-like protein; belongs to adhesin cluster I; appears artificially broken into fragments due to sequencing errors; predicted GPI anchor)
Candida_glabrata	FLC	small_vars_and_CNVs	non_syn_muts	domains	pChunk_281_290#CAGL0A00116g#281_290	0.324324	4.92308	6	128	13	12	OG0000049	2	0	1	0.904	0	0	0.00976063	0	0	1	region 281-290 from gene CAGL0A00116g (CAGL0A00116g, Protein of unknown function)	GO:0008150 (biological_process)	GO:0005575 (cellular_component)	GO:0003674 (molecular_function)
Candida_glabrata	FLC	small_vars_and_CNVs	non_syn_non_truncating_muts	domains	pChunk_601_700#CAGL0E00473g#601_700	0.322581	9.25	5	148	5	16	OG0001669	1	0	0.619	0.904	0	0	0.002705	0	0	1	region 601-700 from gene CAGL0E00473g (Scer_MSH3, Ortholog(s) have DNA insertion or deletion binding, Y-form DNA binding, double-strand/single-strand DNA junction binding, heteroduplex DNA loop binding activity)	GO:0000710 (meiotic mismatch repair), GO:0000735 (removal of nonhomologous ends), GO:0006298 (mismatch repair), GO:0007131 (reciprocal meiotic recombination), GO:0043111 (replication fork arrest), GO:0043570 (maintenance of DNA repeat elements), GO:0061500 (gene conversion at mating-type locus)	GO:0032302 (MutSbeta complex), GO:0035861 (site of double-strand break)	GO:0000403 (Y-form DNA binding), GO:0000404 (heteroduplex DNA loop binding), GO:0000406 (double-strand/single-strand DNA junction binding), GO:0005524 (ATP binding), GO:0030983 (mismatched DNA binding), GO:0032135 (DNA insertion or deletion binding)
Candida_glabrata	FLC	small_vars	non_syn_non_truncating_muts	domains	pChunk_359_408#CAGL0J01727g#359_408	0.32	18.5333	4	139	2	15	OG0000756	2	0	0.187	1	0	0	0.00188375	0	0	1	region 359-408 from gene CAGL0J01727g (CAGL0J01727g, Putative adhesion protein; predicted GPI-anchor; belongs to adhesin cluster VI)	GO:0008150 (biological_process)	GO:0005575 (cellular_component)	GO:0003674 (molecular_function)
Candida_glabrata	FLC	small_vars	truncating_muts	domains	pChunk_6_105#CAGL0F08767g#6_105	0.315789	4.94545	6	136	11	15	OG0006403	1	0	0.511	0.429	0	0	0.0093237	0	0	1	region 6-105 from gene CAGL0F08767g (CAGL0F08767g, Protein of unknown function)	GO:0008150 (biological_process)	GO:0005575 (cellular_component)	GO:0003674 (molecular_function)
Candida_glabrata	FLC	small_vars_and_CNVs	non_syn_non_truncating_muts	domains	pChunk_701_800#CAGL0E05412g#701_800	0.3125	7.76042	5	149	6	16	OG0002688	1	0	0.904	1	0	0	0.0043331	0	0	1	region 701-800 from gene CAGL0E05412g (Scer_KRE5, Ortholog(s) have UDP-glucose:glycoprotein glucosyltransferase activity)	GO:0006078 ((1->6)-beta-D-glucan biosynthetic process), GO:0006486 (protein glycosylation), GO:0009267 (cellular response to starvation), GO:0031505 (fungal-type cell wall organization), GO:0035690 (cellular response to drug), GO:0036170 (filamentous growth of a population of unicellular organisms in response to starvation), GO:0036178 (filamentous growth of a population of unicellular organisms …	GO:0005575 (cellular_component)	GO:0003980 (UDP-glucose:glycoprotein glucosyltransferase activity)
Candida_glabrata	FLC	small_vars	non_syn_non_truncating_muts	domains	pChunk_351_375#CAGL0M05115g#351_375	0.3125	7.39583	5	142	6	16	OG0005358	1	0	0.952	1	0	0	0.00520513	0	0	1	region 351-375 from gene CAGL0M05115g (CAGL0M05115g, Protein of unknown function)	GO:0008150 (biological_process)	GO:0005575 (cellular_component)	GO:0003674 (molecular_function)
Candida_glabrata	FLC	small_vars_and_CNVs	non_syn_muts	domains	pChunk_551_600#CAGL0E01441g#551_600	0.3125	7.23958	5	139	6	16	OG0003422	1	0	1	1	0	0	0.00564215	0	0	1	region 551-600 from gene CAGL0E01441g (Scer_SAN1, Ortholog(s) have ubiquitin-protein transferase activity, role in nuclear protein quality control by the ubiquitin-proteasome system and cytoplasm, nucleus localization)	GO:0071630 (nuclear protein quality control by the ubiquitin-proteasome system)	GO:0005634 (nucleus), GO:0005737 (cytoplasm)	GO:0004842 (ubiquitin-protein transferase activity), GO:0008270 (zinc ion binding)
Candida_glabrata	FLC	small_vars_and_CNVs	non_syn_muts	domains	pChunk_901_1000#CAGL0A00451g#901_1000	0.307692	36.9412	4	157	1	17	OG0001819	2	0	0.252	1	0	0	0.000667347	0	0	1	region 901-1000 from gene CAGL0A00451g (PDR1, Zinc finger transcription factor, activator of drug resistance genes via pleiotropic drug response elements (PDRE); regulates drug efflux pumps and controls multi-drug resistance; gene upregulated and/or mutated in azole-resistant strains)	GO:0006351 (transcription, DNA-templated), GO:0006355 (regulation of transcription, DNA-templated), GO:0006357 (regulation of transcription by RNA polymerase II), GO:0030522 (intracellular receptor signaling pathway), GO:0035690 (cellular response to drug), GO:0042493 (response to drug), GO:0045944 (positive regulation of transcription by RNA polymerase II), GO:0071466 (cellular response to xenob…	GO:0005634 (nucleus), GO:0005829 (cytosol)	GO:0000981 (DNA-binding transcription factor activity, RNA polymerase II-specific), GO:0001228 (DNA-binding transcription activator activity, RNA polymerase II-specific), GO:0003677 (DNA binding), GO:0003700 (DNA-binding transcription factor activity), GO:0008144 (drug binding), GO:0008270 (zinc ion binding), GO:0043565 (sequence-specific DNA binding)
Candida_glabrata	FLC	small_vars_and_CNVs	non_syn_non_truncating_muts	domains	pChunk_1301_1400#CAGL0E03982g#1301_1400	0.307692	35.7647	4	152	1	17	OG0000752	1	0	0.187	1	0	0	0.0007463	0	0	1	region 1301-1400 from gene CAGL0E03982g (Scer_VMR1, Ortholog(s) have role in drug transport, response to metal ion and fungal-type vacuole membrane localization)	GO:0010038 (response to metal ion), GO:0015893 (drug transport), GO:0055085 (transmembrane transport)	GO:0000329 (fungal-type vacuole membrane), GO:0016021 (integral component of membrane)	GO:0000166 (nucleotide binding), GO:0005524 (ATP binding), GO:0016887 (ATP hydrolysis activity), GO:0017111 (nucleoside-triphosphatase activity), GO:0042626 (ATPase-coupled transmembrane transporter activity), GO:0140359 (ABC-type transporter activity)
Candida_glabrata	FLC	small_vars	non_syn_muts	genes	CAGL0J00116g	0.392157	5.9596	10	118	22	9	OG0000002	4	0	0.144	0	0	0	0.000743766	0	0	0.687983	CAGL0J00116g (CAGL0J00116g, Protein of unknown function)	GO:0008150 (biological_process)	GO:0005575 (cellular_component)	GO:0003674 (molecular_function)
Candida_glabrata	FLC	small_vars	non_syn_non_truncating_muts	genes	CAGL0D02244g	0.307692	4.73333	6	142	12	15	OG0004308	1	0	0.585	0.568	0	0	0.0104634	0	0	1	CAGL0D02244g (Scer_MEK1, Ortholog(s) have protein serine/threonine kinase activity)	GO:0006468 (protein phosphorylation), GO:0007131 (reciprocal meiotic recombination), GO:0010845 (positive regulation of reciprocal meiotic recombination), GO:0051598 (meiotic recombination checkpoint signaling), GO:1904514 (positive regulation of initiation of premeiotic DNA replication)	GO:0030998 (linear element)	GO:0004672 (protein kinase activity), GO:0004674 (protein serine/threonine kinase activity), GO:0004713 (protein tyrosine kinase activity), GO:0005515 (protein binding), GO:0005524 (ATP binding)
Candida_glabrata	FLC	small_vars_and_SVs	truncating_muts	GO	GO:0015748	0.372093	6	8	135	15	12			1	0.271	0.285	0	0	0.00146643	0	0	0.787475	GO-GO:0015748 (organophosphate ester transport (BP))
Candida_glabrata	FLC	coverageCNVs	non_syn_muts	GO	GO:0009082	0.363636	9.93333	6	149	6	15			1	0.139	0.232	0	0	0.000822475	0	0	1	GO-GO:0009082 (branched-chain amino acid biosynthetic process (BP))
Candida_glabrata	FLC	small_vars_and_CNVs	non_syn_muts	GO	GO:0006828	0.360656	4.55172	11	120	29	10			1	0.364	0.096	0	0	0.00204089	0	0	1	GO-GO:0006828 (manganese ion transport (BP))
Candida_glabrata	FLC	small_vars_and_CNVs	non_syn_muts	GO	GO:0048024	0.318182	4.21875	7	135	16	14			1	0.712	0.364	0	0	0.0102169	0	0	1	GO-GO:0048024 (regulation of mRNA splicing, via spliceosome (BP))
Candida_glabrata	MIF	all_vars	all_muts	none	ChrH_C_glabrata_CBS138_254145_G/A	1	inf	5	21	0	0	OG0000419	2	0	0	0	0.0004	0.0004	1.52022e-05	0.5372	0.5372	0.0204165	mis|p.993|G/S in Scer_NET1 (CAGL0H02783g, Ortholog(s) have rDNA binding activity, role in chromatin silencing at rDNA, nucleolus organization, regulation of exit from mitosis and RENT complex localization)	GO:0000183 (rDNA heterochromatin assembly), GO:0007000 (nucleolus organization), GO:0007096 (regulation of exit from mitosis)	GO:0030869 (RENT complex)	GO:0000182 (rDNA binding)
Candida_glabrata	MIF	all_vars	all_muts	none	ChrA_C_glabrata_CBS138_3336_G/C	0.888889	inf	4	21	0	1	OG0000049	2, 0	0	0.048	0	0.0004	0.0004	0.000334448	0.5372	0.5372	0.449164	mis|p.492|P/A in EPA19 (CAGL0A00110g, Putative adhesin-like protein; belongs to adhesin cluster I; appears artificially broken into fragments due to sequencing errors; predicted GPI anchor) ||| mis|p.492|P/A in CAGL0A00116g (CAGL0A00116g, Protein of unknown function)	||| GO:0008150 (biological_process)	||| GO:0005575 (cellular_component)	||| GO:0003674 (molecular_function)
Candida_glabrata	MIF	all_vars	all_muts	none	ChrA_C_glabrata_CBS138_3336_G/C	0.888889	inf	4	21	0	1	OG0000049	2, 0	0	0.048	0	0.0004	0.0004	0.000334448	0.5372	0.5372	0.449164	mis|p.492|P/A in EPA19 (CAGL0A00110g, Putative adhesin-like protein; belongs to adhesin cluster I; appears artificially broken into fragments due to sequencing errors; predicted GPI anchor) ||| mis|p.492|P/A in CAGL0A00116g (CAGL0A00116g, Protein of unknown function)	||| GO:0008150 (biological_process)	||| GO:0005575 (cellular_component)	||| GO:0003674 (molecular_function)
Candida_glabrata	MIF	all_vars	all_muts	none	ChrB_C_glabrata_CBS138_498888_TA/T	0.888889	inf	4	21	0	1	OG0000036	0, 2	0	0.048	0	0.0004	0.0004	0.000334448	0.5372	0.5372	0.449164	FS|p.231|*/X in AWP9 (CAGL0B05093g, Putative adhesin-like protein; GPI-anchored; belongs to adhesin cluster V; ORF appears artificially broken into fragments due to sequencing errors but the gene is likely protein-coding based on mass spectrometry data) ||| FS|p.231|*/X in CAGL0B05126g (CAGL0B05126g, Protein of unknown function)	GO:0008150 (biological_process) |||	GO:0005575 (cellular_component) ||| GO:0009277 (fungal-type cell wall)	GO:0003674 (molecular_function) |||
Candida_glabrata	MIF	all_vars	all_muts	none	ChrD_C_glabrata_CBS138_650759_CA/C	0.888889	inf	4	21	0	1		0	0	0.048	0	0.0004	0.0004	0.000334448	0.5372	0.5372	0.449164	FS|p.426|T/X in EPA21 (CAGL0D06732g, Pseudogene with a predicted GPI-anchor sequence; putative adhesin-like protein; belongs to adhesin cluster I)
Candida_glabrata	MIF	all_vars	all_muts	none	cluster15872_coverageDUP	0.888889	inf	4	21	0	1	OG0000002	4	0	0.048	0	0.0004	0.0004	0.000334448	0.5372	0.5372	0.449164	elongation|coverageDUP|CNV|ChrH_C_glabrata_CBS138:1045800-1046400 in AWP13 (CAGL0H10626g, Predicted cell wall adhesin with a role in adhesion; belongs to adhesin cluster III; predicted GPI anchor; contains tandem repeats)	GO:0008150 (biological_process)	GO:0009277 (fungal-type cell wall)	GO:0003674 (molecular_function)
Candida_glabrata	MIF	small_vars	truncating_muts	domains	pChunk_231_330#CAGL0B05093g#231_330	0.888889	inf	4	21	0	1		0	0	0	0	0.0004	0.0004	0.000334448	0.5096	0.5096	0.426087	region 231-330 from gene CAGL0B05093g (AWP9, Putative adhesin-like protein; GPI-anchored; belongs to adhesin cluster V; ORF appears artificially broken into fragments due to sequencing errors but the gene is likely protein-coding based on mass spectrometry data)		GO:0009277 (fungal-type cell wall)
Candida_glabrata	MIF	small_vars	non_syn_muts	domains	pChunk_73_97#CAGL0K07502g#73_97	0.888889	inf	4	17	0	1	OG0006439	2	0	0	0.048	0.0004	0.0004	0.000683527	0.7472	0.7472	1	region 73-97 from gene CAGL0K07502g (CAGL0K07502g, Protein of unknown function)	GO:0008150 (biological_process)	GO:0005575 (cellular_component)	GO:0003674 (molecular_function)
Candida_glabrata	MIF	all_vars	non_syn_muts	domains	pChunk_601_700#CAGL0I11011g#601_700	0.888889	inf	4	19	0	1	OG0000036	2	0	0.048	0.048	0.0004	0.0004	0.000470544	1	1	1	region 601-700 from gene CAGL0I11011g (CAGL0I11011g, Putative adhesin; belongs to adhesin cluster V)	GO:0008150 (biological_process)	GO:0005575 (cellular_component)	GO:0003674 (molecular_function)
Candida_glabrata	MIF	small_vars	truncating_muts	domains	pChunk_530_629#CAGL0F00110g#530_629	0.727273	38	4	19	2	1		0	0	0.048	0.048	0.0052	0.0052	0.00465187	1	1	1	region 530-629 from gene CAGL0F00110g (AWP10, Putative adhesin-like protein; GPI-anchored; belongs to adhesin cluster V; ORF appears artificially broken into fragments due to sequencing errors but the gene is likely protein-coding based on mass spectrometry data)		GO:0009277 (fungal-type cell wall)
Candida_glabrata	MIF	SVs_and_CNVs	non_syn_muts	domains	pChunk_101_186#CAGL0M00110g#101_186	0.666667	30	3	20	1	2		0	0	0	0.048	0.0052	0.01	0.0143813	1	1	1	region 101-186 from gene CAGL0M00110g (AWP11, Putative adhesin-like protein; GPI-anchored; belongs to adhesin cluster V; ORF appears artificially broken into fragments due to sequencing errors but the gene is likely protein-coding based on mass spectrometry data)		GO:0009277 (fungal-type cell wall)
Candida_glabrata	MIF	coverageCNVs	truncating_muts	domains	mobidb-lite#CAGL0L13299g#1571_1630	0.666667	24	3	16	1	2	OG0000049	2	0	0.048	0.048	0.0244	0.0148	0.0239234	1	1	1	IP-signature mobidb-lite (MobiDBLite, consensus disorder prediction) (region 1571-1630) from gene CAGL0L13299g (EPA11, Putative adhesin; belongs to adhesin cluster I)	GO:0000128 (flocculation)	GO:0005575 (cellular_component)	GO:0003674 (molecular_function)
Candida_glabrata	MIF	coverageCNVs	truncating_muts	GO	GO:0070784	0.666667	19.5	3	13	1	2			1	0	0	0.0052	0.0052	0.0374097	0.4836	0.4836	1	GO-GO:0070784 (regulation of growth of unicellular organism as a thread of attached cells (BP))
Candida_glabrata	POS	coverageCNVs	non_syn_non_truncating_muts	domains	pChunk_401_500#CAGL0I00110g#401_500	0.444444	7.83333	4	47	4	6		0	0	0.048	0.048	0	0	0.0196958	0	0	1	region 401-500 from gene CAGL0I00110g (CAGL0I00110g, Putative adhesin-like with multiple tandem repeats; ORF appears artificially broken into fragments due to sequencing errors; belongs to adhesin cluster III; predicted GPI-anchor)
Candida_glabrata	POS	coverageCNVs	non_syn_non_truncating_muts	domains	pChunk_301_400#CAGL0I00143g#301_400	0.444444	7.83333	4	47	4	6	OG0000002	4	0	0.048	0.048	0	0	0.0196958	0	0	1	region 301-400 from gene CAGL0I00143g (CAGL0I00143g, Protein of unknown function)	GO:0008150 (biological_process)	GO:0005575 (cellular_component)	GO:0003674 (molecular_function)
Candida_glabrata	POS	SVs_and_CNVs	non_syn_muts	MetaCyc	PWY-7437	0.545455	12.72	6	53	5	5			1	0	0	0.0048	0.0048	0.00124033	1	1	0.301401	MetaCyc-PWY-7437 (protein <i>O</i>-[<i>N</i>-acetyl]-glucosylation)
Candida_glabrata	POS	small_vars_and_SVs	truncating_muts	Reactome	R-SPO-428157	0.545455	12.72	6	53	5	5			1	0	0	0.0048	0	0.00124033	1	0	0.303881	Reactome-R-SPO-428157 (Sphingolipid metabolism)
Candida_glabrata	POS	SVs_and_CNVs	non_syn_muts	Reactome	R-SCE-3214847	0.5	11.25	5	54	4	6			1	0.048	0.048	0.0096	0.0048	0.00372006	1	1	1	Reactome-R-SCE-3214847 (HATs acetylate histones)
Candida_glabrata	VRC	small_vars	non_syn_non_truncating_muts	domains	pChunk_1321_1330#CAGL0E00110g#1321_1330	0.5	36.3333	4	109	2	6		0	0	0.048	0.144	0	0	0.000340911	0	0	0.460912	region 1321-1330 from gene CAGL0E00110g (CAGL0E00110g, Putative adhesin-like protein; ORF appears artificially broken into fragments due to sequencing errors; belongs to adhesin cluster III; predicted GPI anchor)
Candida_glabrata	VRC	small_vars_and_CNVs	non_syn_muts	domains	mobidb-lite#CAGL0M01078g#669_695	0.461538	inf	3	111	0	7	OG0002319	1	0	0.048	0.144	0	0	0.000416696	0	0	1	IP-signature mobidb-lite (MobiDBLite, consensus disorder prediction) (region 669-695) from gene CAGL0M01078g (Scer_YDR338C, Has domain(s) with predicted antiporter activity, drug transmembrane transporter activity, role in drug transmembrane transport and membrane localization)	GO:0006855 (drug transmembrane transport), GO:0055085 (transmembrane transport), GO:1990961 (xenobiotic detoxification by transmembrane export across the plasma membrane)	GO:0016020 (membrane)	GO:0015238 (xenobiotic transmembrane transporter activity), GO:0015297 (antiporter activity), GO:0042910 (xenobiotic transmembrane transporter activity)
Candida_glabrata	VRC	small_vars	non_syn_non_truncating_muts	domains	G3DSA:3.10.180.10#CAGL0L07656g#164_316	0.428571	47.1429	3	110	1	7	OG0004619	1	0	0.048	0.288	0	0	0.00159262	0	0	1	IP-signature G3DSA:3.10.180.10 (Gene3D, Glyoxalase/Bleomycin resistance protein/Dihydroxybiphenyl dioxygenase) (region 164-316) from gene CAGL0L07656g (GLO1, Ortholog(s) have lactoylglutathione lyase activity, zinc ion binding activity and role in glutathione metabolic process, methylglyoxal catabolic process to D-lactate via S-lactoyl-glutathione)	GO:0006749 (glutathione metabolic process), GO:0019243 (methylglyoxal catabolic process to D-lactate via S-lactoyl-glutathione)	GO:0005575 (cellular_component)	GO:0004462 (lactoylglutathione lyase activity), GO:0008270 (zinc ion binding), GO:0046872 (metal ion binding)
Candida_glabrata	VRC	small_vars	truncating_muts	domains	pChunk_51_75#CAGL0L13392g#51_75	0.375	15	3	105	3	7	OG0006521	1	0	0.048	0.096	0	0.0048	0.00781135	0	1	1	region 51-75 from gene CAGL0L13392g (CAGL0L13392g, Protein of unknown function)	GO:0008150 (biological_process)	GO:0005575 (cellular_component)	GO:0003674 (molecular_function)
Candida_glabrata	VRC	small_vars	truncating_muts	domains	pChunk_1_100#CAGL0M08096g#1_100	0.375	12.8571	3	90	3	7	OG0006538	1	0	0.048	0.096	0.0192	0.024	0.0115355	1	1	1	region 1-100 from gene CAGL0M08096g (CAGL0M08096g, Protein of unknown function)	GO:0008150 (biological_process)	GO:0005575 (cellular_component)	GO:0003674 (molecular_function)
Candida_glabrata	VRC	small_vars	non_syn_non_truncating_muts	domains	pChunk_34_58#CAGL0J01727g#34_58	0.363636	inf	2	103	0	7	OG0000756	2	0	0.048	0.624	0	0.0188	0.00579151	0	1	1	region 34-58 from gene CAGL0J01727g (CAGL0J01727g, Putative adhesion protein; predicted GPI-anchor; belongs to adhesin cluster VI)	GO:0008150 (biological_process)	GO:0005575 (cellular_component)	GO:0003674 (molecular_function)
Candida_glabrata	VRC	small_vars_and_CNVs	truncating_muts	domains	pChunk_201_300#CAGL0M00858g#201_300	0.333333	inf	2	111	0	8	OG0001419	1	0	0.048	0.624	0	0.0096	0.00619835	0	1	1	region 201-300 from gene CAGL0M00858g (MRPL4, Protein of the large subunit of the mitochondrial ribosome)	GO:0006412 (translation), GO:0032543 (mitochondrial translation)	GO:0005761 (mitochondrial ribosome), GO:0005762 (mitochondrial large ribosomal subunit)	GO:0003735 (structural constituent of ribosome)
Candida_glabrata	VRC	small_vars	non_syn_non_truncating_muts	domains	pChunk_453_462#CAGL0F00110g#453_462	0.333333	inf	2	111	0	8		0	0	0.048	0.856	0	0.0048	0.00619835	0	1	1	region 453-462 from gene CAGL0F00110g (AWP10, Putative adhesin-like protein; GPI-anchored; belongs to adhesin cluster V; ORF appears artificially broken into fragments due to sequencing errors but the gene is likely protein-coding based on mass spectrometry data)		GO:0009277 (fungal-type cell wall)
Candida_glabrata	VRC	small_vars	non_syn_non_truncating_muts	domains	PTHR30546:SF34#CAGL0K11858g#1_197	0.333333	inf	2	111	0	8	OG0000134	1	0	0.048	0.856	0	0.0048	0.00619835	0	1	1	IP-signature PTHR30546:SF34 (PANTHER, FLAVOPROTEIN-LIKE PROTEIN YCP4) (region 1-197) from gene CAGL0K11858g (Scer_PST2, Putative flavodoxin)	GO:0030466 (silent mating-type cassette heterochromatin assembly), GO:0034599 (cellular response to oxidative stress)	GO:0005829 (cytosol), GO:0005886 (plasma membrane), GO:0031934 (mating-type region heterochromatin), GO:0045121 (membrane raft), GO:0062040 (fungal biofilm matrix)	GO:0003955 (NAD(P)H dehydrogenase (quinone) activity), GO:0010181 (FMN binding), GO:0016491 (oxidoreductase activity)
Candida_glabrata	VRC	small_vars	non_syn_non_truncating_muts	domains	pChunk_217_316#CAGL0D04026g#217_316	0.333333	inf	2	111	0	8	OG0000914	1	0	0.048	0.856	0.0048	0.0048	0.00619835	1	1	1	region 217-316 from gene CAGL0D04026g (Scer_UGA1, Ortholog(s) have 4-aminobutyrate transaminase activity, pyridoxal phosphate binding activity and role in cellular amide catabolic process, gamma-aminobutyric acid catabolic process, glutamate metabolic process)	GO:0006536 (glutamate metabolic process), GO:0009448 (gamma-aminobutyric acid metabolic process), GO:0009450 (gamma-aminobutyric acid catabolic process), GO:0043605 (cellular amide catabolic process)	GO:0005739 (mitochondrion), GO:0005829 (cytosol), GO:0062040 (fungal biofilm matrix)	GO:0003824 (catalytic activity), GO:0003867 (4-aminobutyrate transaminase activity), GO:0008483 (transaminase activity), GO:0030170 (pyridoxal phosphate binding)
Candida_glabrata	VRC	small_vars	non_syn_non_truncating_muts	domains	pChunk_301_400#CAGL0E02299g#301_400	0.333333	inf	2	111	0	8	OG0001374	1	0	0.048	0.856	0.0048	0.0048	0.00619835	1	1	1	region 301-400 from gene CAGL0E02299g (Scer_HRD1, Ortholog(s) have ubiquitin-protein transferase activity)	GO:0016567 (protein ubiquitination), GO:0030433 (ubiquitin-dependent ERAD pathway), GO:0030968 (endoplasmic reticulum unfolded protein response), GO:0030970 (retrograde protein transport, ER to cytosol), GO:0031505 (fungal-type cell wall organization), GO:0051865 (protein autoubiquitination)	GO:0000836 (Hrd1p ubiquitin ligase complex), GO:0000838 (Hrd1p ubiquitin ligase ERAD-M complex), GO:0000839 (Hrd1p ubiquitin ligase ERAD-L complex)	GO:0004842 (ubiquitin-protein transferase activity), GO:0008270 (zinc ion binding), GO:0061630 (ubiquitin protein ligase activity)
Candida_glabrata	VRC	small_vars	non_syn_non_truncating_muts	domains	pChunk_27_51#CAGL0J04796g#27_51	0.333333	inf	2	111	0	8	OG0003739	1	0	0.048	0.856	0.0048	0.0048	0.00619835	1	1	1	region 27-51 from gene CAGL0J04796g (Scer_MAG2, Has domain(s) with predicted zinc ion binding activity)	GO:0008150 (biological_process)	GO:0005575 (cellular_component)	GO:0008270 (zinc ion binding)
Candida_glabrata	VRC	small_vars	non_syn_non_truncating_muts	domains	pChunk_52_101#CAGL0L04532g#52_101	0.333333	inf	2	111	0	8	OG0003005	1	0	0.048	0.856	0.0048	0.0048	0.00619835	1	1	1	region 52-101 from gene CAGL0L04532g (Scer_GLN4, Ortholog(s) have glutamine-tRNA ligase activity, role in glutaminyl-tRNA aminoacylation and cytosol, mitochondrion localization)	GO:0006412 (translation), GO:0006418 (tRNA aminoacylation for protein translation), GO:0006425 (glutaminyl-tRNA aminoacylation), GO:0043039 (tRNA aminoacylation)	GO:0005737 (cytoplasm), GO:0005739 (mitochondrion), GO:0005829 (cytosol)	GO:0000166 (nucleotide binding), GO:0004812 (aminoacyl-tRNA ligase activity), GO:0004819 (glutamine-tRNA ligase activity), GO:0005524 (ATP binding)
Candida_glabrata	VRC	small_vars	non_syn_non_truncating_muts	domains	pChunk_547_596#CAGL0M09493g#547_596	0.333333	inf	2	111	0	8	OG0007014	1	0	0.048	0.856	0.0048	0.0092	0.00619835	1	1	1	region 547-596 from gene CAGL0M09493g (Scer_YMR160W, Ortholog of S. cerevisiae : YMR160W, C. albicans SC5314 : C5_05070W_A, C. dubliniensis CD36 : Cd36_54670, C. parapsilosis CDC317 : CPAR2_502560 and Candida tenuis NRRL Y-1498 : CANTEDRAFT_103083)	GO:0008150 (biological_process)	GO:0005575 (cellular_component)	GO:0003674 (molecular_function)
Candida_glabrata	VRC	small_vars	non_syn_non_truncating_muts	domains	pChunk_138_187#CAGL0I07007g#138_187	0.333333	inf	2	111	0	8	OG0003202	1	0	0.048	0.856	0.0048	0.0144	0.00619835	1	1	1	region 138-187 from gene CAGL0I07007g (Scer_MDM34, Ortholog(s) have role in mitochondrion organization, mitochondrion-endoplasmic reticulum membrane tethering, phospholipid transport and ERMES complex localization)	GO:0007005 (mitochondrion organization), GO:0015914 (phospholipid transport), GO:1990456 (mitochondrion-endoplasmic reticulum membrane tethering)	GO:0032865 (ERMES complex)	GO:0003674 (molecular_function), GO:0008289 (lipid binding)
Candida_glabrata	VRC	small_vars_and_SVs	non_syn_non_truncating_muts	domains	pChunk_841_850#CAGL0C01133g#841_850	0.333333	inf	2	111	0	8	OG0000002	4	0	0.048	0.856	0.0096	0.0336	0.00619835	1	1	1	region 841-850 from gene CAGL0C01133g (CAGL0C01133g, Adhesin-like protein; belongs to adhesin cluster VII; predicted GPI anchor)	GO:0008150 (biological_process)	GO:0005575 (cellular_component)	GO:0003674 (molecular_function)
Candida_glabrata	VRC	small_vars	non_syn_non_truncating_muts	domains	pChunk_209_258#CAGL0M06853g#209_258	0.333333	inf	2	111	0	8	OG0002240	1	0	0.048	0.856	0.0096	0.0336	0.00619835	1	1	1	region 209-258 from gene CAGL0M06853g (Scer_SAM50, Ortholog(s) have protein transmembrane transporter activity and role in cellular protein-containing complex assembly, protein import into mitochondrial outer membrane)	GO:0034622 (cellular protein-containing complex assembly), GO:0045040 (protein insertion into mitochondrial outer membrane)	GO:0001401 (SAM complex), GO:0005886 (plasma membrane), GO:0019867 (outer membrane), GO:0031307 (integral component of mitochondrial outer membrane)	GO:0008320 (protein transmembrane transporter activity)
Candida_glabrata	VRC	small_vars	non_syn_muts	domains	pChunk_307_406#CAGL0F07821g#307_406	0.333333	inf	2	111	0	8	OG0001713	1	0	0.048	0.952	0	0	0.00619835	0	0	1	region 307-406 from gene CAGL0F07821g (Scer_HUL5, Ortholog(s) have ubiquitin-ubiquitin ligase activity, role in free ubiquitin chain polymerization, protein polyubiquitination, ubiquitin-dependent ERAD pathway and proteasome complex localization)	GO:0000209 (protein polyubiquitination), GO:0010994 (free ubiquitin chain polymerization), GO:0030433 (ubiquitin-dependent ERAD pathway)	GO:0000502 (proteasome complex)	GO:0004842 (ubiquitin-protein transferase activity), GO:0034450 (ubiquitin-ubiquitin ligase activity), GO:0061630 (ubiquitin protein ligase activity)
Candida_glabrata	VRC	small_vars	non_syn_muts	domains	PTHR31313:SF82#CAGL0M11440g#106_570	0.333333	inf	2	111	0	8	OG0000138	1	0	0.048	0.952	0	0.0044	0.00619835	0	1	1	IP-signature PTHR31313:SF82 (PANTHER, ACTIVATORY PROTEIN CHA4-RELATED) (region 106-570) from gene CAGL0M11440g (Scer_CHA4, Ortholog(s) have DNA-binding transcription factor activity and role in cellular amino acid catabolic process, positive regulation of transcription, DNA-templated)	GO:0006351 (transcription, DNA-templated), GO:0006355 (regulation of transcription, DNA-templated), GO:0009063 (cellular amino acid catabolic process), GO:0045893 (positive regulation of transcription, DNA-templated)	GO:0005634 (nucleus)	GO:0000981 (DNA-binding transcription factor activity, RNA polymerase II-specific), GO:0003677 (DNA binding), GO:0003700 (DNA-binding transcription factor activity), GO:0008270 (zinc ion binding)
Candida_glabrata	VRC	small_vars	non_syn_muts	domains	pChunk_351_400#CAGL0I05962g#351_400	0.333333	inf	2	111	0	8	OG0006387	1	0	0.048	0.952	0	0.0096	0.00619835	0	1	1	region 351-400 from gene CAGL0I05962g (Scer_IDS2, Ortholog(s) have role in meiotic cell cycle)	GO:0051321 (meiotic cell cycle)	GO:0005575 (cellular_component)	GO:0003674 (molecular_function)
Candida_glabrata	VRC	small_vars	non_syn_muts	domains	pChunk_60_69#CAGL0L02453g#60_69	0.333333	inf	2	111	0	8	OG0000332	1	0	0.048	0.952	0.0048	0.0096	0.00619835	1	1	1	region 60-69 from gene CAGL0L02453g (Scer_MIT1, Ortholog(s) have DNA-binding transcription factor activity, sequence-specific DNA binding activity)	GO:0007155 (cell adhesion), GO:0036166 (phenotypic switching), GO:0044011 (single-species biofilm formation on inanimate substrate), GO:0044182 (filamentous growth of a population of unicellular organisms), GO:0044406 (adhesion of symbiont to host), GO:1900231 (regulation of single-species biofilm formation on inanimate substrate), GO:1900241 (positive regulation of phenotypic switching), GO:1900…	GO:0000790 (chromatin)	GO:0003700 (DNA-binding transcription factor activity), GO:0043565 (sequence-specific DNA binding)
Candida_glabrata	VRC	small_vars_and_CNVs	non_syn_non_truncating_muts	domains	pChunk_1134_1233#CAGL0M01386g#1134_1233	0.333333	inf	2	111	0	8	OG0000436	1	0	0.048	1	0	0	0.00619835	0	0	1	region 1134-1233 from gene CAGL0M01386g (Scer_YSP2, Ortholog(s) have intermembrane sterol transfer activity, sterol binding activity, role in intracellular sterol transport and cortical endoplasmic reticulum, mitochondrion, plasma membrane localization)	GO:0032366 (intracellular sterol transport)	GO:0005739 (mitochondrion), GO:0005886 (plasma membrane), GO:0032541 (cortical endoplasmic reticulum)	GO:0032934 (sterol binding), GO:0120015 (sterol transfer activity)
Candida_glabrata	VRC	small_vars_and_CNVs	non_syn_non_truncating_muts	domains	pChunk_601_700#CAGL0M01430g#601_700	0.333333	inf	2	111	0	8	OG0002720	1	0	0.048	1	0	0	0.00619835	0	0	1	region 601-700 from gene CAGL0M01430g (Scer_UTP4, Ortholog(s) have role in maturation of SSU-rRNA from tricistronic rRNA transcript (SSU-rRNA, 5.8S rRNA, LSU-rRNA), positive regulation of transcription by RNA polymerase I)	GO:0000462 (maturation of SSU-rRNA from tricistronic rRNA transcript (SSU-rRNA, 5.8S rRNA, LSU-rRNA)), GO:0045943 (positive regulation of transcription by RNA polymerase I)	GO:0030686 (90S preribosome), GO:0032040 (small-subunit processome), GO:0034455 (t-UTP complex)	GO:0003674 (molecular_function), GO:0005515 (protein binding)
Candida_glabrata	VRC	small_vars_and_CNVs	non_syn_non_truncating_muts	domains	pChunk_301_400#CAGL0M01452g#301_400	0.333333	inf	2	111	0	8	OG0001952	1	0	0.048	1	0	0	0.00619835	0	0	1	region 301-400 from gene CAGL0M01452g (Scer_PEP7, Ortholog(s) have phosphatidylinositol-3-phosphate binding activity)	GO:0000011 (vacuole inheritance), GO:0001410 (chlamydospore formation), GO:0006281 (DNA repair), GO:0006895 (Golgi to endosome transport), GO:0006896 (Golgi to vacuole transport), GO:0006904 (vesicle docking involved in exocytosis), GO:0006906 (vesicle fusion), GO:0009267 (cellular response to starvation), GO:0009306 (protein secretion), GO:0036170 (filamentous growth of a population of unicellul…	GO:0010009 (cytoplasmic side of endosome membrane)	GO:0003677 (DNA binding), GO:0032266 (phosphatidylinositol-3-phosphate binding), GO:0046872 (metal ion binding)
Candida_glabrata	VRC	small_vars_and_CNVs	non_syn_non_truncating_muts	domains	pChunk_926_950#CAGL0M01496g#926_950	0.333333	inf	2	111	0	8	OG0003503	1	0	0.048	1	0	0	0.00619835	0	0	1	region 926-950 from gene CAGL0M01496g (Scer_SXM1, Ortholog(s) have protein transporter activity, role in mRNA export from nucleus and cytoplasm, nucleus localization)	GO:0006406 (mRNA export from nucleus), GO:0006886 (intracellular protein transport)	GO:0005634 (nucleus), GO:0005643 (nuclear pore), GO:0005737 (cytoplasm)	GO:0008536 (small GTPase binding), GO:0031267 (small GTPase binding)
Candida_glabrata	VRC	small_vars_and_CNVs	non_syn_non_truncating_muts	domains	SM00727#CAGL0M02937g#184_219	0.333333	inf	2	111	0	8	OG0002254	1	0	0.048	1	0	0	0.00619835	0	0	1	IP-signature SM00727 (SMART, CBM) (region 184-219) from gene CAGL0M02937g (Scer_DSK2, Ortholog(s) have protein binding, bridging activity and role in protein localization to vacuole, spindle pole body duplication, ubiquitin-dependent ERAD pathway)	GO:0030433 (ubiquitin-dependent ERAD pathway), GO:0030474 (spindle pole body duplication), GO:0072665 (protein localization to vacuole)	GO:0005575 (cellular_component)	GO:0005515 (protein binding), GO:0030674 (protein-macromolecule adaptor activity)
Candida_glabrata	VRC	small_vars_and_CNVs	non_syn_non_truncating_muts	domains	pChunk_1428_1527#CAGL0M00990g#1428_1527	0.333333	inf	2	111	0	8	OG0001052	1	0	0.048	1	0	0.0048	0.00619835	0	1	1	region 1428-1527 from gene CAGL0M00990g (Scer_SEN1, Ortholog(s) have ATP-dependent 5'-3' DNA helicase activity, ATP-dependent 5'-3' DNA/RNA helicase activity, protein domain specific binding activity)	GO:0006283 (transcription-coupled nucleotide-excision repair), GO:0006364 (rRNA processing), GO:0006369 (termination of RNA polymerase II transcription), GO:0006378 (mRNA polyadenylation), GO:0006396 (RNA processing), GO:0008033 (tRNA processing), GO:0016180 (snRNA processing), GO:0031126 (sno(s)RNA 3'-end processing), GO:0045005 (DNA-dependent DNA replication maintenance of fidelity), GO:0045454…	GO:0005634 (nucleus), GO:0005657 (replication fork), GO:0005737 (cytoplasm), GO:0035649 (Nrd1 complex), GO:0035861 (site of double-strand break)	GO:0004386 (helicase activity), GO:0019904 (protein domain specific binding), GO:0033682 (5'-3' DNA/RNA helicase activity), GO:0043141 (5'-3' DNA helicase activity)
Candida_glabrata	VRC	small_vars_and_CNVs	non_syn_non_truncating_muts	domains	Coil#CAGL0M01738g#1093_1113	0.333333	inf	2	111	0	8	OG0002562	1	0	0.048	1	0	0.0096	0.00619835	0	1	1	IP-signature Coil (Coils, Coil) (region 1093-1113) from gene CAGL0M01738g (Scer_SPT7, Ortholog(s) have structural molecule activity and role in cellular protein-containing complex assembly, cellular response to drug, conjugation with cellular fusion, histone acetylation)	GO:0000747 (conjugation with cellular fusion), GO:0016573 (histone acetylation), GO:0034622 (cellular protein-containing complex assembly), GO:0035690 (cellular response to drug)	GO:0000124 (SAGA complex), GO:0000790 (chromatin), GO:0046695 (SLIK (SAGA-like) complex)	GO:0005198 (structural molecule activity), GO:0005515 (protein binding), GO:0046982 (protein heterodimerization activity)
Candida_glabrata	VRC	small_vars_and_CNVs	non_syn_non_truncating_muts	domains	pChunk_26_50#CAGL0M02453g#26_50	0.333333	inf	2	111	0	8	OG0006881	1	0	0.048	1	0	0.0096	0.00619835	0	1	1	region 26-50 from gene CAGL0M02453g (Scer_POC4, Ortholog(s) have role in chaperone-mediated protein complex assembly, proteasome assembly and cytoplasm, nucleus localization)	GO:0043248 (proteasome assembly), GO:0051131 (chaperone-mediated protein complex assembly)	GO:0005634 (nucleus), GO:0005737 (cytoplasm)	GO:0003674 (molecular_function)
Candida_glabrata	VRC	small_vars	truncating_muts	domains	pChunk_103_202#CAGL0M12100g#103_202	0.307692	27.5	2	110	1	8	OG0004629	1	0	0.048	0.528	0.0096	0.062	0.0177617	1	1	1	region 103-202 from gene CAGL0M12100g (CAGL0M12100g, Has domain(s) with predicted protein dimerization activity)	GO:0008150 (biological_process)	GO:0005575 (cellular_component)	GO:0046983 (protein dimerization activity)
Candida_glabrata	VRC	small_vars	non_syn_non_truncating_muts	genes	CAGL0A00451g	0.5	21.2121	7	100	11	3	OG0001819	2	0	0	0	0	0	4.63389e-05	0	0	0.0149211	CAGL0A00451g (PDR1, Zinc finger transcription factor, activator of drug resistance genes via pleiotropic drug response elements (PDRE); regulates drug efflux pumps and controls multi-drug resistance; gene upregulated and/or mutated in azole-resistant strains)	GO:0006351 (transcription, DNA-templated), GO:0006355 (regulation of transcription, DNA-templated), GO:0006357 (regulation of transcription by RNA polymerase II), GO:0030522 (intracellular receptor signaling pathway), GO:0035690 (cellular response to drug), GO:0042493 (response to drug), GO:0045944 (positive regulation of transcription by RNA polymerase II), GO:0071466 (cellular response to xenob…	GO:0005634 (nucleus), GO:0005829 (cytosol)	GO:0000981 (DNA-binding transcription factor activity, RNA polymerase II-specific), GO:0001228 (DNA-binding transcription activator activity, RNA polymerase II-specific), GO:0003677 (DNA binding), GO:0003700 (DNA-binding transcription factor activity), GO:0008144 (drug binding), GO:0008270 (zinc ion binding), GO:0043565 (sequence-specific DNA binding)
Candida_glabrata	VRC	small_vars	non_syn_non_truncating_muts	genes	CAGL0H07205g	0.333333	inf	2	111	0	8	OG0003108	1	0	0.048	0.424	0.0048	0.0048	0.00619835	1	1	1	CAGL0H07205g (CAGL0H07205g, Ortholog(s) have exosome (RNase complex), nuclear chromatin localization)	GO:0008150 (biological_process)	GO:0000178 (exosome (RNase complex)), GO:0000790 (chromatin)	GO:0003674 (molecular_function), GO:0003723 (RNA binding)
Candida_glabrata	VRC	small_vars	truncating_muts	GO	GO:0015171	0.333333	inf	2	111	0	8			1	0	0.336	0	0.0048	0.00619835	0	0.9408	1	GO-GO:0015171 (amino acid transmembrane transporter activity (MF))
Candida_glabrata	VRC	small_vars	truncating_muts	GO	GO:0006696	0.333333	inf	2	111	0	8			1	0	0.336	0	0.014	0.00619835	0	1	1	GO-GO:0006696 (ergosterol biosynthetic process (BP))

## Sheet: High-confidence GWAS hits >1 dataset
pname_or_orthogroups	species	drug	type_vars	type_mutations	type_collapsing	group_name	epsilon	OR	nodes_GenoAndPheno	nodes_noGenoAndNoPheno	nodes_GenoAndNoPheno	nodes_noGenoAndPheno	orthogroups	n_spp_drug_worthogroups	n_spp_drug_wpathway	pval_chi_square_maxT	pval_epsilon_maxT	pval_chi_square_phenotypes	pval_GenoAndPheno_phenotypes	pval_fisher	pval_chi_square_phenotypes_bonferroni	pval_GenoAndPheno_phenotypes_bonferroni	pval_fisher_bonferroni	description	biological_process_GO	cellular_component_GO	molecular_function_GO
OG0000756	Candida_glabrata	FLC	small_vars	non_syn_non_truncating_muts	domains	pChunk_359_408#CAGL0J01727g#359_408	0.32	18.5333	4	139	2	15	OG0000756	2	0	0.187	1	0	0	0.00188375	0	0	1	region 359-408 from gene CAGL0J01727g (CAGL0J01727g, Putative adhesion protein; predicted GPI-anchor; belongs to adhesin cluster VI)	GO:0008150 (biological_process)	GO:0005575 (cellular_component)	GO:0003674 (molecular_function)
OG0000756	Candida_glabrata	VRC	small_vars	non_syn_non_truncating_muts	domains	pChunk_34_58#CAGL0J01727g#34_58	0.363636	inf	2	103	0	7	OG0000756	2	0	0.048	0.624	0	0.0188	0.00579151	0	1	1	region 34-58 from gene CAGL0J01727g (CAGL0J01727g, Putative adhesion protein; predicted GPI-anchor; belongs to adhesin cluster VI)	GO:0008150 (biological_process)	GO:0005575 (cellular_component)	GO:0003674 (molecular_function)
OG0001819	Candida_glabrata	FLC	small_vars_and_CNVs	non_syn_muts	domains	pChunk_901_1000#CAGL0A00451g#901_1000	0.307692	36.9412	4	157	1	17	OG0001819	2	0	0.252	1	0	0	0.000667347	0	0	1	region 901-1000 from gene CAGL0A00451g (PDR1, Zinc finger transcription factor, activator of drug resistance genes via pleiotropic drug response elements (PDRE); regulates drug efflux pumps and controls multi-drug resistance; gene upregulated and/or mutated in azole-resistant strains)	GO:0006351 (transcription, DNA-templated), GO:0006355 (regulation of transcription, DNA-templated), GO:0006357 (regulation of transcription by RNA polymerase II), GO:0030522 (intracellular receptor signaling pathway), GO:0035690 (cellular response to drug), GO:0042493 (response to drug), GO:0045944 (positive regulation of transcription by RNA polymerase II), GO:0071466 (cellular response to xenob…	GO:0005634 (nucleus), GO:0005829 (cytosol)	GO:0000981 (DNA-binding transcription factor activity, RNA polymerase II-specific), GO:0001228 (DNA-binding transcription activator activity, RNA polymerase II-specific), GO:0003677 (DNA binding), GO:0003700 (DNA-binding transcription factor activity), GO:0008144 (drug binding), GO:0008270 (zinc ion binding), GO:0043565 (sequence-specific DNA binding)
OG0001819	Candida_glabrata	VRC	small_vars	non_syn_non_truncating_muts	genes	CAGL0A00451g	0.5	21.2121	7	100	11	3	OG0001819	2	0	0	0	0	0	4.63389e-05	0	0	0.0149211	CAGL0A00451g (PDR1, Zinc finger transcription factor, activator of drug resistance genes via pleiotropic drug response elements (PDRE); regulates drug efflux pumps and controls multi-drug resistance; gene upregulated and/or mutated in azole-resistant strains)	GO:0006351 (transcription, DNA-templated), GO:0006355 (regulation of transcription, DNA-templated), GO:0006357 (regulation of transcription by RNA polymerase II), GO:0030522 (intracellular receptor signaling pathway), GO:0035690 (cellular response to drug), GO:0042493 (response to drug), GO:0045944 (positive regulation of transcription by RNA polymerase II), GO:0071466 (cellular response to xenob…	GO:0005634 (nucleus), GO:0005829 (cytosol)	GO:0000981 (DNA-binding transcription factor activity, RNA polymerase II-specific), GO:0001228 (DNA-binding transcription activator activity, RNA polymerase II-specific), GO:0003677 (DNA binding), GO:0003700 (DNA-binding transcription factor activity), GO:0008144 (drug binding), GO:0008270 (zinc ion binding), GO:0043565 (sequence-specific DNA binding)
OG0000002	Candida_glabrata	MIF	all_vars	all_muts	none	cluster15872_coverageDUP	0.888889	inf	4	21	0	1	OG0000002	4	0	0.048	0	0.0004	0.0004	0.000334448	0.5372	0.5372	0.449164	elongation|coverageDUP|CNV|ChrH_C_glabrata_CBS138:1045800-1046400 in AWP13 (CAGL0H10626g, Predicted cell wall adhesin with a role in adhesion; belongs to adhesin cluster III; predicted GPI anchor; contains tandem repeats)	GO:0008150 (biological_process)	GO:0009277 (fungal-type cell wall)	GO:0003674 (molecular_function)
OG0000002	Candida_glabrata	FLC	small_vars	non_syn_muts	domains	pChunk_176_200#CAGL0C01078g#176_200	0.424242	11.4167	7	137	7	12	OG0000002	4	0	0.108	0.096	0	0	0.000198095	0	0	1	region 176-200 from gene CAGL0C01078g (CAGL0C01078g, Protein of unknown function)	GO:0008150 (biological_process)	GO:0005575 (cellular_component)	GO:0003674 (molecular_function)
OG0000002	Candida_glabrata	FLC	small_vars_and_CNVs	non_syn_non_truncating_muts	domains	pChunk_51_100#CAGL0J00105g#51_100	0.387097	14.8	6	148	4	15	OG0000002	4	0	0.187	0.376	0	0	0.000242062	0	0	1	region 51-100 from gene CAGL0J00105g (CAGL0J00105g, Protein of unknown function)	GO:0008150 (biological_process)	GO:0005575 (cellular_component)	GO:0003674 (molecular_function)
OG0000002	Candida_glabrata	FLC	small_vars_and_CNVs	non_syn_non_truncating_muts	domains	pChunk_776_800#CAGL0I10362g#776_800	0.387097	11.8286	6	138	5	14	OG0000002	4	0	0.283	0.376	0	0	0.0005054	0	0	1	region 776-800 from gene CAGL0I10362g (PWP4, Cell wall adhesin; predicted GPI anchor; contains tandem repeats; belongs to adhesin cluster II)	GO:0008150 (biological_process)	GO:0005575 (cellular_component)	GO:0003674 (molecular_function)
OG0000002	Candida_glabrata	FLC	small_vars_and_CNVs	non_syn_muts	domains	pChunk_104_203#CAGL0C00253g#104_203	0.380952	6.57143	8	138	14	12	OG0000002	4	0	0.76	0.52	0	0	0.000946957	0	0	1	region 104-203 from gene CAGL0C00253g (CAGL0C00253g, Putative cell wall adhesin; belongs to adhesin cluster III; predicted GPI anchor; contains 6 tandem repeats)	GO:0008150 (biological_process)	GO:0005575 (cellular_component)	GO:0003674 (molecular_function)
OG0000002	Candida_glabrata	POS	coverageCNVs	non_syn_non_truncating_muts	domains	pChunk_301_400#CAGL0I00143g#301_400	0.444444	7.83333	4	47	4	6	OG0000002	4	0	0.048	0.048	0	0	0.0196958	0	0	1	region 301-400 from gene CAGL0I00143g (CAGL0I00143g, Protein of unknown function)	GO:0008150 (biological_process)	GO:0005575 (cellular_component)	GO:0003674 (molecular_function)
OG0000002	Candida_glabrata	VRC	small_vars_and_SVs	non_syn_non_truncating_muts	domains	pChunk_841_850#CAGL0C01133g#841_850	0.333333	inf	2	111	0	8	OG0000002	4	0	0.048	0.856	0.0096	0.0336	0.00619835	1	1	1	region 841-850 from gene CAGL0C01133g (CAGL0C01133g, Adhesin-like protein; belongs to adhesin cluster VII; predicted GPI anchor)	GO:0008150 (biological_process)	GO:0005575 (cellular_component)	GO:0003674 (molecular_function)
OG0000002	Candida_glabrata	FLC	small_vars	non_syn_muts	genes	CAGL0J00116g	0.392157	5.9596	10	118	22	9	OG0000002	4	0	0.144	0	0	0	0.000743766	0	0	0.687983	CAGL0J00116g (CAGL0J00116g, Protein of unknown function)	GO:0008150 (biological_process)	GO:0005575 (cellular_component)	GO:0003674 (molecular_function)
OG0000036	Candida_glabrata	FLC	all_vars	all_muts	none	ChrJ_C_glabrata_CBS138_1190995_TG/T	0.514286	22.2	9	148	5	12	OG0000036	2, 2	0	0	0.048	0	0	1.28061e-06	0	0	0.0114602	FS|p.940|V/X in AWP4 (CAGL0J11990g, Putative adhesin-like protein with internal repeats; identified in cell wall extracts by mass spectrometry; ORF appears artificially broken into fragments due to sequencing errors; belongs to adhesin cluster V; predicted GPI anchor) ||| FS|p.66|C/X in CAGL0J12034g (CAGL0J12034g, Protein of unknown function)	GO:0008150 (biological_process) ||| GO:0008150 (biological_process)	GO:0009277 (fungal-type cell wall) ||| GO:0005575 (cellular_component)	GO:0003674 (molecular_function) ||| GO:0003674 (molecular_function)
OG0000036	Candida_glabrata	FLC	all_vars	all_muts	none	ChrJ_C_glabrata_CBS138_1191837_A/T	0.352941	7.02564	6	137	9	13	OG0000036	2, 2	0	1	1	0	0	0.0027333	0	0	1	mis|p.1221|T/S in AWP4 (CAGL0J11990g, Putative adhesin-like protein with internal repeats; identified in cell wall extracts by mass spectrometry; ORF appears artificially broken into fragments due to sequencing errors; belongs to adhesin cluster V; predicted GPI anchor) ||| mis|p.329|T/S in CAGL0J12034g (CAGL0J12034g, Protein of unknown function)	GO:0008150 (biological_process) ||| GO:0008150 (biological_process)	GO:0009277 (fungal-type cell wall) ||| GO:0005575 (cellular_component)	GO:0003674 (molecular_function) ||| GO:0003674 (molecular_function)
OG0000036	Candida_glabrata	FLC	all_vars	all_muts	none	ChrJ_C_glabrata_CBS138_1191837_A/T	0.352941	7.02564	6	137	9	13	OG0000036	2, 2	0	1	1	0	0	0.0027333	0	0	1	mis|p.1221|T/S in AWP4 (CAGL0J11990g, Putative adhesin-like protein with internal repeats; identified in cell wall extracts by mass spectrometry; ORF appears artificially broken into fragments due to sequencing errors; belongs to adhesin cluster V; predicted GPI anchor) ||| mis|p.329|T/S in CAGL0J12034g (CAGL0J12034g, Protein of unknown function)	GO:0008150 (biological_process) ||| GO:0008150 (biological_process)	GO:0009277 (fungal-type cell wall) ||| GO:0005575 (cellular_component)	GO:0003674 (molecular_function) ||| GO:0003674 (molecular_function)
OG0000036	Candida_glabrata	MIF	all_vars	all_muts	none	ChrB_C_glabrata_CBS138_498888_TA/T	0.888889	inf	4	21	0	1	OG0000036	0, 2	0	0.048	0	0.0004	0.0004	0.000334448	0.5372	0.5372	0.449164	FS|p.231|*/X in AWP9 (CAGL0B05093g, Putative adhesin-like protein; GPI-anchored; belongs to adhesin cluster V; ORF appears artificially broken into fragments due to sequencing errors but the gene is likely protein-coding based on mass spectrometry data) ||| FS|p.231|*/X in CAGL0B05126g (CAGL0B05126g, Protein of unknown function)	GO:0008150 (biological_process) |||	GO:0005575 (cellular_component) ||| GO:0009277 (fungal-type cell wall)	GO:0003674 (molecular_function) |||
OG0000036	Candida_glabrata	FLC	small_vars	non_syn_muts	domains	pChunk_151_175#CAGL0J12034g#151_175	0.564103	20.1667	11	132	8	9	OG0000036	2	0	0	0	0	0	2.57042e-07	0	0	0.00236298	region 151-175 from gene CAGL0J12034g (CAGL0J12034g, Protein of unknown function)	GO:0008150 (biological_process)	GO:0005575 (cellular_component)	GO:0003674 (molecular_function)
OG0000036	Candida_glabrata	FLC	small_vars_and_CNVs	non_syn_non_truncating_muts	domains	pChunk_501_600#CAGL0I11011g#501_600	0.451613	19.5192	7	145	4	13	OG0000036	2	0	0.048	0.048	0	0	2.7702e-05	0	0	0.759061	region 501-600 from gene CAGL0I11011g (CAGL0I11011g, Putative adhesin; belongs to adhesin cluster V)	GO:0008150 (biological_process)	GO:0005575 (cellular_component)	GO:0003674 (molecular_function)
OG0000036	Candida_glabrata	MIF	all_vars	non_syn_muts	domains	pChunk_601_700#CAGL0I11011g#601_700	0.888889	inf	4	19	0	1	OG0000036	2	0	0.048	0.048	0.0004	0.0004	0.000470544	1	1	1	region 601-700 from gene CAGL0I11011g (CAGL0I11011g, Putative adhesin; belongs to adhesin cluster V)	GO:0008150 (biological_process)	GO:0005575 (cellular_component)	GO:0003674 (molecular_function)
OG0000049	Candida_glabrata	MIF	all_vars	all_muts	none	ChrA_C_glabrata_CBS138_3336_G/C	0.888889	inf	4	21	0	1	OG0000049	2, 0	0	0.048	0	0.0004	0.0004	0.000334448	0.5372	0.5372	0.449164	mis|p.492|P/A in EPA19 (CAGL0A00110g, Putative adhesin-like protein; belongs to adhesin cluster I; appears artificially broken into fragments due to sequencing errors; predicted GPI anchor) ||| mis|p.492|P/A in CAGL0A00116g (CAGL0A00116g, Protein of unknown function)	||| GO:0008150 (biological_process)	||| GO:0005575 (cellular_component)	||| GO:0003674 (molecular_function)
OG0000049	Candida_glabrata	MIF	all_vars	all_muts	none	ChrA_C_glabrata_CBS138_3336_G/C	0.888889	inf	4	21	0	1	OG0000049	2, 0	0	0.048	0	0.0004	0.0004	0.000334448	0.5372	0.5372	0.449164	mis|p.492|P/A in EPA19 (CAGL0A00110g, Putative adhesin-like protein; belongs to adhesin cluster I; appears artificially broken into fragments due to sequencing errors; predicted GPI anchor) ||| mis|p.492|P/A in CAGL0A00116g (CAGL0A00116g, Protein of unknown function)	||| GO:0008150 (biological_process)	||| GO:0005575 (cellular_component)	||| GO:0003674 (molecular_function)
OG0000049	Candida_glabrata	FLC	small_vars_and_CNVs	non_syn_muts	domains	pChunk_281_290#CAGL0A00116g#281_290	0.324324	4.92308	6	128	13	12	OG0000049	2	0	1	0.904	0	0	0.00976063	0	0	1	region 281-290 from gene CAGL0A00116g (CAGL0A00116g, Protein of unknown function)	GO:0008150 (biological_process)	GO:0005575 (cellular_component)	GO:0003674 (molecular_function)
OG0000049	Candida_glabrata	MIF	coverageCNVs	truncating_muts	domains	mobidb-lite#CAGL0L13299g#1571_1630	0.666667	24	3	16	1	2	OG0000049	2	0	0.048	0.048	0.0244	0.0148	0.0239234	1	1	1	IP-signature mobidb-lite (MobiDBLite, consensus disorder prediction) (region 1571-1630) from gene CAGL0L13299g (EPA11, Putative adhesin; belongs to adhesin cluster I)	GO:0000128 (flocculation)	GO:0005575 (cellular_component)	GO:0003674 (molecular_function)
OG0000419	Candida_glabrata	MIF	all_vars	all_muts	none	ChrH_C_glabrata_CBS138_254145_G/A	1	inf	5	21	0	0	OG0000419	2	0	0	0	0.0004	0.0004	1.52022e-05	0.5372	0.5372	0.0204165	mis|p.993|G/S in Scer_NET1 (CAGL0H02783g, Ortholog(s) have rDNA binding activity, role in chromatin silencing at rDNA, nucleolus organization, regulation of exit from mitosis and RENT complex localization)	GO:0000183 (rDNA heterochromatin assembly), GO:0007000 (nucleolus organization), GO:0007096 (regulation of exit from mitosis)	GO:0030869 (RENT complex)	GO:0000182 (rDNA binding)
OG0000419	Candida_glabrata	FLC	small_vars	non_syn_non_truncating_muts	domains	pChunk_985_1009#CAGL0H02783g#985_1009	0.344828	9.85714	5	138	5	14	OG0000419	2	0	0.475	0.729	0	0	0.00227421	0	0	1	region 985-1009 from gene CAGL0H02783g (Scer_NET1, Ortholog(s) have rDNA binding activity, role in chromatin silencing at rDNA, nucleolus organization, regulation of exit from mitosis and RENT complex localization)	GO:0000183 (rDNA heterochromatin assembly), GO:0007000 (nucleolus organization), GO:0007096 (regulation of exit from mitosis)	GO:0030869 (RENT complex)	GO:0000182 (rDNA binding)
OG0006439	Candida_glabrata	FLC	all_vars	all_muts	none	ChrK_C_glabrata_CBS138_742602_A/C	0.375	9.03297	6	137	7	13	OG0006439	2	0	0.904	0.921	0	0	0.00116436	0	0	1	mis|p.85|N/T in CAGL0K07502g (CAGL0K07502g, Protein of unknown function)	GO:0008150 (biological_process)	GO:0005575 (cellular_component)	GO:0003674 (molecular_function)
OG0006439	Candida_glabrata	FLC	all_vars	all_muts	none	ChrK_C_glabrata_CBS138_742513_G/C	0.32	18.5333	4	139	2	15	OG0006439	2	0	0.856	1	0	0	0.00188375	0	0	1	mis|p.55|W/C in CAGL0K07502g (CAGL0K07502g, Protein of unknown function)	GO:0008150 (biological_process)	GO:0005575 (cellular_component)	GO:0003674 (molecular_function)
OG0006439	Candida_glabrata	MIF	small_vars	non_syn_muts	domains	pChunk_73_97#CAGL0K07502g#73_97	0.888889	inf	4	17	0	1	OG0006439	2	0	0	0.048	0.0004	0.0004	0.000683527	0.7472	0.7472	1	region 73-97 from gene CAGL0K07502g (CAGL0K07502g, Protein of unknown function)	GO:0008150 (biological_process)	GO:0005575 (cellular_component)	GO:0003674 (molecular_function)
OG0000738	Candida_auris	ITR	small_vars	non_syn_non_truncating_muts	genes	gene-B9J08_005012	0.4	27.2	2	68	1	5	OG0000738	2	0	0	0.339	0	0	0.0211095	0	0	1	gene-B9J08_005012 (Scer_MRPS35, Ortholog(s) have structural constituent of ribosome activity and mitochondrial small ribosomal subunit localization)		GO:0005763 (mitochondrial small ribosomal subunit)	GO:0003735 (structural constituent of ribosome)
OG0000738	Candida_auris	VRC	small_vars	non_syn_non_truncating_muts	genes	gene-B9J08_005012	0.5	36.6667	2	55	1	3	OG0000738	2	0	0	0	0	0.0048	0.0158377	0	0.1968	0.649347	gene-B9J08_005012 (Scer_MRPS35, Ortholog(s) have structural constituent of ribosome activity and mitochondrial small ribosomal subunit localization)		GO:0005763 (mitochondrial small ribosomal subunit)	GO:0003735 (structural constituent of ribosome)
OG0000717	Candida_auris	FLC	small_vars_and_CNVs	non_syn_non_truncating_muts	domains	pChunk_51_75#gene-B9J08_005429#51_75	0.322581	5.6875	5	91	16	5	OG0000717	2	0	0.808	0.048	0.0192	0	0.0161627	1	0	1	region 51-75 from gene gene-B9J08_005429 (Scer_NRG2, Ortholog(s) have sequence-specific DNA binding activity)	GO:0000122 (negative regulation of transcription by RNA polymerase II), GO:0000433 (carbon catabolite repression of transcription from RNA polymerase II promoter by glucose), GO:0043709 (cell adhesion involved in single-species biofilm formation), GO:1900464 (negative regulation of cellular hyperosmotic salinity response by negative regulation of transcription from RNA polymerase II promoter), GO…	GO:0005634 (nucleus)	GO:0008270 (zinc ion binding), GO:0043565 (sequence-specific DNA binding)
OG0000717	Candida_glabrata	FLC	small_vars	non_syn_non_truncating_muts	domains	pChunk_61_70#CAGL0K12078g#61_70	0.363636	9.53333	6	143	6	15	OG0000717	2	0	0.283	0.585	0	0	0.000997455	0	0	1	region 61-70 from gene CAGL0K12078g (Scer_NRG1, Ortholog(s) have DNA-binding transcription repressor activity, RNA polymerase II-specific, RNA polymerase II proximal promoter sequence-specific DNA binding activity)	GO:0000433 (carbon catabolite repression of transcription from RNA polymerase II promoter by glucose), GO:0043709 (cell adhesion involved in single-species biofilm formation), GO:0071475 (cellular hyperosmotic salinity response), GO:0090606 (single-species surface biofilm formation), GO:1900463 (negative regulation of cellular response to alkaline pH by negative regulation of transcription from R…	GO:0005634 (nucleus)	GO:0000978 (RNA polymerase II cis-regulatory region sequence-specific DNA binding), GO:0001227 (DNA-binding transcription repressor activity, RNA polymerase II-specific)
OG0000579	Candida_auris	FLC	small_vars	truncating_muts	domains	pChunk_301_400#gene-B9J08_005550#301_400	0.2	4.22222	2	133	7	9	OG0000579	2	0	0.096	0.048	0.0192	0.0048	0.131178	1	0.8256	1	region 301-400 from gene gene-B9J08_005550 (gene-B9J08_005550, Has domain(s) with predicted RNA binding activity)			GO:0003676 (nucleic acid binding), GO:0003723 (RNA binding)
OG0000579	Candida_auris	VRC	small_vars	non_syn_non_truncating_muts	domains	pChunk_551_575#gene-B9J08_005550#551_575	0.5	38	2	57	1	3	OG0000579	2	0	0.048	0	0	0.0144	0.0148573	0	1	1	region 551-575 from gene gene-B9J08_005550 (gene-B9J08_005550, Has domain(s) with predicted RNA binding activity)			GO:0003676 (nucleic acid binding), GO:0003723 (RNA binding)
OG0000579	Candida_auris	VRC	small_vars_and_SVs	non_syn_muts	domains	pChunk_371_380#gene-B9J08_005550#371_380	0.5	38	2	57	1	3	OG0000579	2	0	0.048	0.096	0	0.0144	0.0148573	0	1	1	region 371-380 from gene gene-B9J08_005550 (gene-B9J08_005550, Has domain(s) with predicted RNA binding activity)			GO:0003676 (nucleic acid binding), GO:0003723 (RNA binding)
OG0001532	Candida_auris	FLC	small_vars	non_syn_non_truncating_muts	domains	PTHR24286:SF176#gene-B9J08_001448#18_512	0.352941	13.0714	3	122	4	7	OG0001532	2	0	0.096	0.048	0	0	0.00871196	0	0	1	IP-signature PTHR24286:SF176 (PANTHER, CYTOCHROME P450 STEROL 14 ALPHA-DEMETHYLASE) (region 18-512) from gene gene-B9J08_001448 (Scer_ERG11, Ortholog(s) have sterol 14-demethylase activity, role in cellular response to drug, ergosterol biosynthetic process and endoplasmic reticulum localization)	GO:0006696 (ergosterol biosynthetic process), GO:0035690 (cellular response to drug)	GO:0005783 (endoplasmic reticulum)	GO:0004497 (monooxygenase activity), GO:0005506 (iron ion binding), GO:0008398 (sterol 14-demethylase activity), GO:0009055 (electron transfer activity), GO:0016705 (oxidoreductase activity, acting on paired donors, with incorporation or reduction of molecular oxygen), GO:0020037 (heme binding)
OG0001532	Candida_auris	VRC	small_vars	non_syn_non_truncating_muts	domains	pChunk_101_150#gene-B9J08_001448#101_150	0.571429	inf	2	58	0	3	OG0001532	2	0	0	0	0	0	0.00512033	0	0	0.634921	region 101-150 from gene gene-B9J08_001448 (Scer_ERG11, Ortholog(s) have sterol 14-demethylase activity, role in cellular response to drug, ergosterol biosynthetic process and endoplasmic reticulum localization)	GO:0006696 (ergosterol biosynthetic process), GO:0035690 (cellular response to drug)	GO:0005783 (endoplasmic reticulum)	GO:0004497 (monooxygenase activity), GO:0005506 (iron ion binding), GO:0008398 (sterol 14-demethylase activity), GO:0009055 (electron transfer activity), GO:0016705 (oxidoreductase activity, acting on paired donors, with incorporation or reduction of molecular oxygen), GO:0020037 (heme binding)
OG0005334	Candida_auris	FLC	SVs_and_CNVs	truncating_muts	domains	PF00650#gene-B9J08_005552#191_338	0.25	7.375	2	118	4	8	OG0005334	2	0	0.28	0.048	0	0	0.0660219	0	0	1	IP-signature PF00650 (Pfam, CRAL/TRIO domain) (region 191-338) from gene gene-B9J08_005552 (gene-B9J08_005552, Ortholog of Candida tenuis NRRL Y-1498 : CANTEDRAFT_121681, Candida guilliermondii ATCC 6260 : PGUG_00029 and Candida lusitaniae ATCC 42720 : CLUG_04099)
OG0005334	Candida_auris	VRC	small_vars_and_SVs	non_syn_muts	domains	pChunk_51_75#gene-B9J08_005552#51_75	0.571429	inf	2	58	0	3	OG0005334	2	0	0	0	0	0.0144	0.00512033	0	1	1	region 51-75 from gene gene-B9J08_005552 (gene-B9J08_005552, Ortholog of Candida tenuis NRRL Y-1498 : CANTEDRAFT_121681, Candida guilliermondii ATCC 6260 : PGUG_00029 and Candida lusitaniae ATCC 42720 : CLUG_04099)
OG0005334	Candida_auris	FLC	coverageCNVs	truncating_muts	genes	gene-B9J08_000007	0.222222	5.6	2	126	5	9	OG0005334	2	0	0.328	0.048	0.0048	0	0.0926996	0.096	0	1	gene-B9J08_000007 (gene-B9J08_000007, Ortholog of Candida lusitaniae ATCC 42720 : CLUG_01211)
OG0005120	Candida_auris	AMB	small_vars	non_syn_non_truncating_muts	domains	pChunk_26_50#gene-B9J08_004248#26_50	0.434783	17.7778	5	128	4	9	OG0005120	3	0	0	0	0	0.0096	0.000392378	0	1	0.447311	region 26-50 from gene gene-B9J08_004248 (gene-B9J08_004248, Has domain(s) with predicted RNA binding, RNA-directed DNA polymerase activity and role in RNA-dependent DNA biosynthetic process)	GO:0006278 (RNA-dependent DNA biosynthetic process)		GO:0003723 (RNA binding), GO:0003964 (RNA-directed DNA polymerase activity)
OG0005120	Candida_auris	FLC	small_vars_and_CNVs	non_syn_non_truncating_muts	domains	SSF56219#gene-B9J08_004248#10_194	0.363636	11.5152	4	95	11	3	OG0005120	3	0	0.096	0	0	0	0.00575814	0	0	1	IP-signature SSF56219 (SUPERFAMILY, DNase I-like) (region 10-194) from gene gene-B9J08_004248 (gene-B9J08_004248, Has domain(s) with predicted RNA binding, RNA-directed DNA polymerase activity and role in RNA-dependent DNA biosynthetic process)	GO:0006278 (RNA-dependent DNA biosynthetic process)		GO:0003723 (RNA binding), GO:0003964 (RNA-directed DNA polymerase activity)
OG0005120	Candida_auris	VRC	coverageCNVs	non_syn_muts	domains	PTHR19446:SF447#gene-B9J08_004896#301_485	0.4	9.5	2	38	4	2	OG0005120	3	0	0.048	0	0.0375	0.1383	0.0766921	1	1	1	IP-signature PTHR19446:SF447 (PANTHER, -) (region 301-485) from gene gene-B9J08_004896 (gene-B9J08_004896, Has domain(s) with predicted RNA binding, RNA-directed DNA polymerase activity and role in RNA-dependent DNA biosynthetic process)	GO:0006278 (RNA-dependent DNA biosynthetic process)		GO:0003723 (RNA binding), GO:0003964 (RNA-directed DNA polymerase activity)
OG0005170	Candida_auris	AMB	coverageCNVs	truncating_muts	domains	mobidb-lite#gene-B9J08_005494#602_791	0.307692	5.18519	4	105	9	9	OG0005170	2	0	0.048	0.048	0.0384	0.1535	0.0284854	1	1	1	IP-signature mobidb-lite (MobiDBLite, consensus disorder prediction) (region 602-791) from gene gene-B9J08_005494 (gene-B9J08_005494, Has domain(s) with predicted nucleic acid binding, zinc ion binding activity)			GO:0003676 (nucleic acid binding), GO:0008270 (zinc ion binding)
OG0005170	Candida_auris	FLC	coverageCNVs	non_syn_non_truncating_muts	domains	mobidb-lite#gene-B9J08_004249#599_1004	0.266667	14.7778	2	133	2	9	OG0005170	2	0	0.048	0	0	0	0.0286327	0	0	1	IP-signature mobidb-lite (MobiDBLite, consensus disorder prediction) (region 599-1004) from gene gene-B9J08_004249 (gene-B9J08_004249, Has domain(s) with predicted nucleic acid binding, zinc ion binding activity)			GO:0003676 (nucleic acid binding), GO:0008270 (zinc ion binding)
OG0006180	Candida_auris	AMB	small_vars	non_syn_muts	domains	pChunk_179_188#gene-B9J08_000807#179_188	0.526316	inf	5	136	0	9	OG0006180	2	0	0	0	0	0	3.38404e-06	0	0	0.00507606	region 179-188 from gene gene-B9J08_000807 (gene-B9J08_000807, Protein of unknown function)
OG0006180	Candida_auris	FLC	small_vars	non_syn_non_truncating_muts	genes	gene-B9J08_000807	0.266667	9.42857	2	132	4	7	OG0006180	2	0	0.712	0.048	0	0	0.0452872	0	0	1	gene-B9J08_000807 (gene-B9J08_000807, Protein of unknown function)
R-SCE-5223345	Candida_auris	POS	small_vars	non_syn_non_truncating_muts	Reactome	R-SCE-5223345	0.428571	17.75	3	71	2	6			2	0	0.431	0.0075	0.0943	0.00843222	1	1	1	Reactome-R-SCE-5223345 (Miscellaneous transport and binding events)
R-SCE-5223345	Candida_auris	VRC	small_vars	non_syn_non_truncating_muts	Reactome	R-SCE-5223345	0.352941	7.83333	3	47	9	2			2	0.048	0.144	0.0048	0.0384	0.0476988	1	1	1	Reactome-R-SCE-5223345 (Miscellaneous transport and binding events)

## Sheet: Low-confidence GWAS hits
ASR_method	min_support	species	drug	type_vars	type_mutations	type_collapsing	group_name	epsilon	OR	nodes_GenoAndPheno	nodes_noGenoAndNoPheno	nodes_GenoAndNoPheno	nodes_noGenoAndPheno	orthogroups	n_spp_drug_worthogroups	n_spp_drug_wpathway	pval_chi_square_maxT	pval_epsilon_maxT	pval_chi_square_phenotypes	pval_GenoAndPheno_phenotypes	pval_fisher	pval_chi_square_phenotypes_bonferroni	pval_GenoAndPheno_phenotypes_bonferroni	pval_fisher_bonferroni	description	biological_process_GO	cellular_component_GO	molecular_function_GO
DOWNPASS	70	Candida_albicans	FLC	all_vars	all_muts	none	Ca22chr3A_C_albicans_SC5314_1613462_TTGG/T	0.5	inf	2	84	0	4	OG0004288	1	0	0.28	0.472	0	0	0.00374532	0	0	1	del|p.195-196|TN/N in C3_07030C_A (C3_07030C_A, Ortholog of C. dubliniensis CD36 : Cd36_86960, C. parapsilosis CDC317 : CPAR2_808800, C. auris B8441 : B9J08_004750 and Candida tenuis NRRL Y-1498 : CANTEDRAFT_113621)	GO:0008150 (biological_process)	GO:0005575 (cellular_component)	GO:0003674 (molecular_function)
DOWNPASS	70	Candida_albicans	FLC	all_vars	all_muts	none	Ca22chr5A_C_albicans_SC5314_105254_A/G	0.5	61.8	3	103	1	5	OG0005874	1	0	0.28	0.472	0	0	0.000948989	0	0	1	mis|p.75|Y/C in C5_00520W_A (C5_00520W_A, Ortholog of Candida albicans WO-1 : CAWG_04446)
DOWNPASS	70	Candida_albicans	FLC	all_vars	all_muts	none	Ca22chr5A_C_albicans_SC5314_105250_G/A	0.5	61.8	3	103	1	5	OG0005874	1	0	0.28	0.472	0	0	0.000948989	0	0	1	mis|p.74|V/I in C5_00520W_A (C5_00520W_A, Ortholog of Candida albicans WO-1 : CAWG_04446)
DOWNPASS	70	Candida_albicans	FLC	all_vars	all_muts	none	Ca22chr5A_C_albicans_SC5314_105121_G/T	0.5	58.8	3	98	1	5	OG0005874	1	0	0.376	0.472	0	0	0.00108786	0	0	1	PTC|p.31|E/* in C5_00520W_A (C5_00520W_A, Ortholog of Candida albicans WO-1 : CAWG_04446)
DOWNPASS	70	Candida_albicans	FLC	all_vars	all_muts	none	Ca22chr5A_C_albicans_SC5314_147769_A/G	0.461538	34.5	3	115	2	5	OG0002494	1	0	0.52	0.616	0	0	0.00165548	0	0	1	mis|p.4|I/T in THR1 (C5_00650C_A, Putative homoserine kinase; regulated by Tup1; amphotericin B repressed; regulated by Gcn2 and Gcn4; Spider biofilm repressed)	GO:0006566 (threonine metabolic process), GO:0009088 (threonine biosynthetic process), GO:0009092 (homoserine metabolic process)	GO:0005575 (cellular_component)	GO:0004413 (homoserine kinase activity), GO:0005524 (ATP binding)
DOWNPASS	70	Candida_albicans	FLC	all_vars	all_muts	none	Ca22chr3A_C_albicans_SC5314_1535399_C/G	0.444444	inf	2	91	0	5	OG0001048	1	0	0.52	0.712	0	0	0.00441826	0	0	1	mis|p.25|T/R in PRP5 (C3_06720W_A, Putative pre-mRNA processing RNA-helicase; induced upon adherence to polystyrene; rat catheter and Spider biofilm induced)	GO:0000348 (mRNA branch site recognition)	GO:0005575 (cellular_component)	GO:0003676 (nucleic acid binding), GO:0003724 (RNA helicase activity), GO:0004386 (helicase activity), GO:0005524 (ATP binding), GO:0008186 (ATPase, acting on RNA)
DOWNPASS	70	Candida_albicans	FLC	all_vars	all_muts	none	Ca22chr1A_C_albicans_SC5314_3162421_A/G	0.444444	56	2	112	1	4	OG0000215	1	0	0.52	0.712	0	0.0192	0.00626326	0	1	1	mis|p.115|D/G in C1_14350W_A (C1_14350W_A, Protein of unknown function; rat catheter and Spider biofilm induced)	GO:0032515 (negative regulation of phosphoprotein phosphatase activity)	GO:0005575 (cellular_component)	GO:0004865 (protein serine/threonine phosphatase inhibitor activity)
DOWNPASS	70	Candida_albicans	FLC	all_vars	all_muts	none	Ca22chr1A_C_albicans_SC5314_3163664_A/G	0.444444	56	2	112	1	4	OG0003458	4	0	0.52	0.712	0	0.0192	0.00626326	0	1	1	mis|p.175|I/T in WSC4 (C1_14360C_A, Putative cell wall integrity and stress response subunit 4 precursor; transcription is specific to white cell type)	GO:0006612 (protein targeting to membrane), GO:0009408 (response to heat), GO:0045047 (protein targeting to ER)	GO:0005789 (endoplasmic reticulum membrane)	GO:0008320 (protein transmembrane transporter activity)
DOWNPASS	70	Candida_albicans	FLC	all_vars	all_muts	none	Ca22chr1A_C_albicans_SC5314_3163734_A/T	0.444444	56	2	112	1	4	OG0003458	4	0	0.52	0.712	0	0.0192	0.00626326	0	1	1	mis|p.152|S/T in WSC4 (C1_14360C_A, Putative cell wall integrity and stress response subunit 4 precursor; transcription is specific to white cell type)	GO:0006612 (protein targeting to membrane), GO:0009408 (response to heat), GO:0045047 (protein targeting to ER)	GO:0005789 (endoplasmic reticulum membrane)	GO:0008320 (protein transmembrane transporter activity)
DOWNPASS	70	Candida_albicans	FLC	all_vars	all_muts	none	Ca22chr1A_C_albicans_SC5314_3166026_A/G	0.444444	56	2	112	1	4	OG0003095	2	0	0.52	0.712	0	0.0192	0.00626326	0	1	1	mis|p.413|V/A in Scer_AEP3 (C1_14380C_A, Ortholog(s) have role in mRNA metabolic process, mitochondrial translational initiation and extrinsic component of membrane, mitochondrial inner membrane localization)	GO:0016071 (mRNA metabolic process), GO:0070124 (mitochondrial translational initiation)	GO:0005743 (mitochondrial inner membrane), GO:0019898 (extrinsic component of membrane)	GO:0003674 (molecular_function)
DOWNPASS	70	Candida_albicans	FLC	all_vars	all_muts	none	Ca22chr3A_C_albicans_SC5314_1332320_G/C	0.444444	55	2	110	1	4	OG0000007	5	0	0.52	0.712	0	0.0048	0.00647753	0	1	1	mis|p.1020|E/Q in MRR1 (C3_05920W_A, Putative Zn(II)2Cys6 transcription factor; regulator of MDR1 transcription; gain-of-function mutations cause upregulation of MDR1 (a plasma membrane multidrug efflux pump) and multidrug resistance; Hap43-induced)	GO:0006351 (transcription, DNA-templated), GO:0006355 (regulation of transcription, DNA-templated), GO:0035690 (cellular response to drug), GO:0045944 (positive regulation of transcription by RNA polymerase II)	GO:0005634 (nucleus), GO:0042025 (host cell nucleus)	GO:0000981 (DNA-binding transcription factor activity, RNA polymerase II-specific), GO:0003677 (DNA binding), GO:0008270 (zinc ion binding)
DOWNPASS	70	Candida_albicans	FLC	all_vars	all_muts	none	Ca22chr2A_C_albicans_SC5314_2151490_G/A	0.444444	33.3333	2	100	2	3	OG0000111	1	0	0.664	0.712	0	0.0192	0.01018	0	1	1	mis|p.11|S/N in FGR6-4 (C2_10420W_A, Protein lacking an ortholog in S. cerevisiae; member of a family encoded by FGR6-related genes in the RB2 repeat sequence; transposon mutation affects filamentous growth)	GO:0009267 (cellular response to starvation), GO:0030447 (filamentous growth), GO:0036170 (filamentous growth of a population of unicellular organisms in response to starvation), GO:0036180 (filamentous growth of a population of unicellular organisms in response to biotic stimulus), GO:0071216 (cellular response to biotic stimulus)	GO:0005575 (cellular_component)	GO:0003674 (molecular_function)
DOWNPASS	70	Candida_albicans	FLC	all_vars	all_muts	none	Ca22chr5A_C_albicans_SC5314_131822_T/G	0.428571	22.8	3	114	3	5	OG0000004	1	0	0.664	0.712	0	0	0.00320829	0	0	1	mis|p.335|Y/D in C5_00580W_A (C5_00580W_A, Ortholog of Candida albicans WO-1 : CAWG_04452)	GO:0008150 (biological_process)	GO:0005575 (cellular_component)	GO:0003674 (molecular_function)
DOWNPASS	70	Candida_albicans	FLC	all_vars	all_muts	none	Ca22chr3A_C_albicans_SC5314_1138540_T/C	0.428571	21	3	105	5	3	OG0000558	1	0	0.712	0.712	0	0.024	0.00399139	0	1	1	mis|p.1744|I/M in DYN1 (C3_05210C_A, Dynein heavy chain; motor protein that moves to microtubule minus end; required for yeast cell separation, spindle positioning, nuclear migration, hyphal growth; regulated by Mig1, Hap43; flow model and rat catheter biofilm repressed)	GO:0000070 (mitotic sister chromatid segregation), GO:0000132 (establishment of mitotic spindle orientation), GO:0000920 (septum digestion after cytokinesis), GO:0007018 (microtubule-based movement), GO:0007097 (nuclear migration), GO:0009267 (cellular response to starvation), GO:0030447 (filamentous growth), GO:0030473 (nuclear migration along microtubule), GO:0036170 (filamentous growth of a po…	GO:0000235 (astral microtubule), GO:0001411 (hyphal tip), GO:0005816 (spindle pole body), GO:0005868 (cytoplasmic dynein complex), GO:0005881 (cytoplasmic microtubule), GO:0005938 (cell cortex), GO:0030286 (dynein complex), GO:0030428 (cell septum)	GO:0005524 (ATP binding), GO:0008017 (microtubule binding), GO:0008569 (minus-end-directed microtubule motor activity), GO:0016887 (ATP hydrolysis activity)
DOWNPASS	70	Candida_albicans	FLC	all_vars	all_muts	none	Ca22chr1A_C_albicans_SC5314_3086009_A/T	0.428571	19.4	3	97	3	5	OG0000404	3	0	0.76	0.712	0	0	0.00491615	0	0	1	mis|p.221|I/N in DOA4 (C1_14000C_A, Ortholog of S. cerevisiae Doa4;, a ubiquitin hydrolase involved in recycling ubiquitin from proteasome-bound ubiquitinated intermediates; oxidative stress-induced via Cap1; mutants are viable)	GO:0006275 (regulation of DNA replication), GO:0006511 (ubiquitin-dependent protein catabolic process), GO:0006897 (endocytosis), GO:0010992 (ubiquitin recycling), GO:0010995 (free ubiquitin chain depolymerization), GO:0016579 (protein deubiquitination), GO:0043162 (ubiquitin-dependent protein catabolic process via the multivesicular body sorting pathway), GO:0070676 (intralumenal vesicle formati…	GO:0000502 (proteasome complex), GO:0005768 (endosome)	GO:0004843 (thiol-dependent deubiquitinase)
DOWNPASS	70	Candida_albicans	FLC	all_vars	all_muts	none	Ca22chr3A_C_albicans_SC5314_951519_A/C	0.4	inf	2	117	0	6	OG0000424	2	0	0.28	0.904	0	0	0.0036129	0	0	1	mis|p.159|S/A in TEC1 (C3_04530C_A, TEA/ATTS transcription factor; white cell pheromone response, hyphal gene regulation; required for Spider and RPMI biofilm formation; regulates BCR1; Cph2 regulated transcript; alkaline, rat catheter, Spider, flow model biofilm induced)	GO:0001403 (invasive growth in response to glucose limitation), GO:0006355 (regulation of transcription, DNA-templated), GO:0006357 (regulation of transcription by RNA polymerase II), GO:0007124 (pseudohyphal growth), GO:0007155 (cell adhesion), GO:0007329 (positive regulation of transcription from RNA polymerase II promoter by pheromones), GO:0010527 (positive regulation of transposition, RNA-me…	GO:0000790 (chromatin), GO:0005634 (nucleus), GO:1990527 (Tec1p-Ste12p-Dig1p complex)	GO:0000978 (RNA polymerase II cis-regulatory region sequence-specific DNA binding), GO:0001228 (DNA-binding transcription activator activity, RNA polymerase II-specific), GO:0003700 (DNA-binding transcription factor activity), GO:0043565 (sequence-specific DNA binding)
DOWNPASS	70	Candida_albicans	FLC	all_vars	all_muts	none	Ca22chr6A_C_albicans_SC5314_480964_A/AAACAAAAAC	0.4	inf	2	117	0	6	OG0002625	1	0	0.28	0.904	0	0	0.0036129	0	0	1	ins|p.522|K/KQKQ in Scer_SGF73 (C6_02310W_A, Ortholog(s) have enzyme activator activity, histone acetyltransferase activity, structural molecule activity)	GO:0006325 (chromatin organization), GO:0006406 (mRNA export from nucleus), GO:0016573 (histone acetylation), GO:0016578 (histone deubiquitination), GO:0031048 (heterochromatin assembly by small RNA), GO:0034622 (cellular protein-containing complex assembly), GO:0045899 (positive regulation of RNA polymerase II transcription preinitiation complex assembly), GO:0046822 (regulation of nucleocytopla…	GO:0000124 (SAGA complex), GO:0000790 (chromatin), GO:0005634 (nucleus), GO:0005829 (cytosol), GO:0046695 (SLIK (SAGA-like) complex), GO:0071819 (DUBm complex)	GO:0004402 (histone acetyltransferase activity), GO:0005198 (structural molecule activity), GO:0008047 (enzyme activator activity)
DOWNPASS	70	Candida_albicans	FLC	all_vars	all_muts	none	Ca22chrRA_C_albicans_SC5314_1349270_G/A	0.4	inf	2	117	0	6	OG0000111	1	0	0.28	0.904	0	0	0.0036129	0	0	1	mis|p.407|S/L in CR_06380C_A (CR_06380C_A, Predicted ORF overlapping the Major Repeat Sequence on chromosome R; member of a family encoded by FGR6-related genes in the RB2 repeat sequence)	GO:0008150 (biological_process)	GO:0005575 (cellular_component)	GO:0003674 (molecular_function)
DOWNPASS	70	Candida_albicans	FLC	all_vars	all_muts	none	Ca22chr1A_C_albicans_SC5314_1395843_C/T	0.4	inf	2	117	0	6	OG0003608	1	0	0.28	0.904	0	0.0048	0.0036129	0	1	1	mis|p.104|V/I in Scer_RRP43 (C1_06540C_A, Exosome non-catalytic core component; involved in 3'-5' RNA processing and degradation in the nucleus and cytoplasm; Spider biofilm induced)	GO:0000467 (exonucleolytic trimming to generate mature 3'-end of 5.8S rRNA from tricistronic rRNA transcript (SSU-rRNA, 5.8S rRNA, LSU-rRNA)), GO:0006396 (RNA processing), GO:0006397 (mRNA processing), GO:0006401 (RNA catabolic process), GO:0034427 (nuclear-transcribed mRNA catabolic process, exonucleolytic, 3'-5'), GO:0071035 (nuclear polyadenylation-dependent rRNA catabolic process), GO:0071038…	GO:0000176 (nuclear exosome (RNase complex)), GO:0000177 (cytoplasmic exosome (RNase complex)), GO:0000178 (exosome (RNase complex)), GO:0005654 (nucleoplasm), GO:0005730 (nucleolus), GO:0005737 (cytoplasm)	GO:0003674 (molecular_function)
DOWNPASS	70	Candida_albicans	FLC	all_vars	all_muts	none	cluster55803_coverageDEL	0.4	inf	2	117	0	6	OG0000110	1	0	0.28	0.904	0	0.0048	0.0036129	0	1	1	trunc|coverageDEL|CNV|Ca22chrRA_C_albicans_SC5314:1932900-1934100 in CR_09050C_A (CR_09050C_A, Has domain(s) with predicted DNA binding, nucleic acid binding activity)	GO:0008150 (biological_process)	GO:0005575 (cellular_component)	GO:0003676 (nucleic acid binding), GO:0003677 (DNA binding)
DOWNPASS	70	Candida_albicans	FLC	all_vars	all_muts	none	Ca22chr1A_C_albicans_SC5314_2782822_GTGA/G	0.4	inf	2	117	0	6	OG0003644	1	0	0.28	0.904	0	0.0385	0.0036129	0	1	1	del|p.142-143|GD/G in RPG1A (C1_12770W_A, Putative translation initiation factor; mutation confers hypersensitivity to roridin A and verrucarin A; repressed upon phagocytosis by murine macrophage; Spider biofilm repressed)	GO:0002188 (translation reinitiation), GO:0006413 (translational initiation), GO:0035690 (cellular response to drug)	GO:0000131 (incipient cellular bud site), GO:0005852 (eukaryotic translation initiation factor 3 complex), GO:0010494 (cytoplasmic stress granule), GO:0016282 (eukaryotic 43S preinitiation complex), GO:0043614 (multi-eIF complex), GO:0071540 (eukaryotic translation initiation factor 3 complex, eIF3e), GO:0071541 (eukaryotic translation initiation factor 3 complex, eIF3m)	GO:0003743 (translation initiation factor activity)
DOWNPASS	70	Candida_albicans	FLC	all_vars	all_muts	none	Ca22chr2A_C_albicans_SC5314_423471_A/G	0.4	inf	2	117	0	6	OG0001592	1	0	0.28	0.904	0	0.0385	0.0036129	0	1	1	mis|p.208|E/G in SAM37 (C2_02160W_A, Protein of the mitochondrial outer membrane, component of the Sorting and Assembly Machinery (SAM) involved in insertion of proteins into the outer membrane; mutants show loss of mtDNA)	GO:0007005 (mitochondrion organization), GO:0015914 (phospholipid transport), GO:0045040 (protein insertion into mitochondrial outer membrane), GO:0070096 (mitochondrial outer membrane translocase complex assembly), GO:0071852 (fungal-type cell wall organization or biogenesis)	GO:0001401 (SAM complex)	GO:0003674 (molecular_function)
DOWNPASS	70	Candida_albicans	FLC	all_vars	all_muts	none	Ca22chr1A_C_albicans_SC5314_2780698_C/CATT	0.4	inf	2	110	0	6	OG0004471	1	0	0.328	0.904	0	0	0.00405621	0	0	1	ins|p.109-110|-/N in Scer_CDC40 (C1_12750C_A, Pre-mRNA splicing factor; important for catalytic step II of pre-mRNA splicing; possible role in cell cycle progression; Spider biofilm induced)	GO:0000348 (mRNA branch site recognition), GO:0000350 (generation of catalytic spliceosome for second transesterification step), GO:0000389 (mRNA 3'-splice site recognition), GO:0000398 (mRNA splicing, via spliceosome)	GO:0005681 (spliceosomal complex), GO:0034399 (nuclear periphery), GO:0071013 (catalytic step 2 spliceosome)	GO:0000386 (second spliceosomal transesterification activity), GO:0005515 (protein binding)
DOWNPASS	70	Candida_albicans	FLC	all_vars	all_muts	none	Ca22chr1A_C_albicans_SC5314_2785725_C/CTGCTAGTAGTAGTAG	0.4	inf	2	110	0	6	OG0001494	1	0	0.328	0.904	0	0	0.00405621	0	0	1	ins|p.66|T/TASSSS in RBK1 (C1_12780W_A, Has domain(s) with predicted ribokinase activity and role in D-ribose metabolic process)	GO:0006014 (D-ribose metabolic process)	GO:0005575 (cellular_component)	GO:0004747 (ribokinase activity), GO:0016301 (kinase activity), GO:0016773 (phosphotransferase activity, alcohol group as acceptor)
DOWNPASS	70	Candida_albicans	FLC	all_vars	all_muts	none	Ca22chr3A_C_albicans_SC5314_1618540_TTGTGGATGTGGA/T	0.4	inf	2	110	0	6	OG0005973	1	0	0.328	0.904	0	0	0.00405621	0	0	1	del|p.35-39|HPHPQ/Q in C3_07070C_A (C3_07070C_A, Protein of unknown function; Sef1, Sfu1, and Hap43 regulated; rat catheter and Spider biofilm induced)	GO:0008150 (biological_process)	GO:0005575 (cellular_component)	GO:0003674 (molecular_function)
DOWNPASS	70	Candida_albicans	FLC	all_vars	all_muts	none	Ca22chr2A_C_albicans_SC5314_823528_C/T	0.4	inf	2	108	0	6	OG0002359	1	0	0.376	0.904	0	0.0385	0.0041979	0	1	1	mis|p.314|M/I in SNF6 (C2_03930C_A, Subunit of SWI/SNF chromatin remodeling complex; involved in transcriptional regulation of carbon utilization, hyphal growth and heat stress response; fungus-specific)	GO:0006355 (regulation of transcription, DNA-templated), GO:0034605 (cellular response to heat), GO:0044182 (filamentous growth of a population of unicellular organisms), GO:0044275 (cellular carbohydrate catabolic process)	GO:0016514 (SWI/SNF complex)	GO:0003674 (molecular_function)
DOWNPASS	70	Candida_albicans	FLC	all_vars	all_muts	none	Ca22chr5A_C_albicans_SC5314_917184_CCAACAA/C	0.4	inf	2	108	0	6	OG0000736	4	0	0.376	0.904	0	0.0385	0.0041979	0	1	1	del|p.117-118|QQ/- in SCW11 (C5_04110W_A, Cell wall protein; repressed in ace2 mutant; repressed in core caspofungin response; induced in high iron; possibly an essential gene, disruptants not obtained by UAU1 method; rat catheter and Spider biofilm repressed)	GO:0005975 (carbohydrate metabolic process)	GO:0005576 (extracellular region), GO:0009277 (fungal-type cell wall), GO:0009986 (cell surface)	GO:0003824 (catalytic activity), GO:0004553 (hydrolase activity, hydrolyzing O-glycosyl compounds)
DOWNPASS	70	Candida_albicans	FLC	all_vars	all_muts	none	Ca22chr1A_C_albicans_SC5314_568160_G/A	0.4	inf	2	104	0	6	OG0004216	1	0	0.52	0.904	0	0.0048	0.0045045	0	1	1	mis|p.240|S/N in C1_02720W_A (C1_02720W_A, Putative transcription factor with zinc finger DNA-binding motif)	GO:0006355 (regulation of transcription, DNA-templated), GO:0071280 (cellular response to copper ion)	GO:0005575 (cellular_component)	GO:0003676 (nucleic acid binding), GO:0003700 (DNA-binding transcription factor activity)
DOWNPASS	70	Candida_albicans	FLC	all_vars	all_muts	none	Ca22chr7A_C_albicans_SC5314_511517_C/T	0.4	inf	2	103	0	6	OG0000739	3	0	0.52	0.904	0	0.0048	0.0045864	0	1	1	mis|p.35|G/R in Scer_TRM82 (C7_02340C_A, Ortholog(s) have tRNA (guanine-N7-)-methyltransferase activity, role in tRNA (guanine-N7)-methylation and cytosol, nucleus, tRNA (m7G46) methyltransferase complex localization)	GO:0036265 (RNA (guanine-N7)-methylation), GO:0106004 (tRNA (guanine-N7)-methylation)	GO:0005634 (nucleus), GO:0005829 (cytosol), GO:0106143 (tRNA (m7G46) methyltransferase complex)	GO:0005515 (protein binding), GO:0008176 (tRNA (guanine-N7-)-methyltransferase activity)
DOWNPASS	70	Candida_albicans	FLC	all_vars	all_muts	none	Ca22chr3A_C_albicans_SC5314_1092241_A/G	0.4	inf	2	104	0	6	OG0002115	1	0	0.52	0.904	0	0.0192	0.0045045	0	1	1	mis|p.320|I/V in CEM1 (C3_05070W_A, Protein similar to S. cerevisiae Cem1p, an acyl carrier protein involved in fatty acid biosynthesis; likely to be essential for growth, based on an insertional mutagenesis strategy)	GO:0006633 (fatty acid biosynthetic process), GO:0008152 (metabolic process)	GO:0005575 (cellular_component)	GO:0003824 (catalytic activity), GO:0004315 (3-oxoacyl-[acyl-carrier-protein] synthase activity), GO:0016746 (acyltransferase activity), GO:0016747 (acyltransferase activity, transferring groups other than amino-acyl groups)
DOWNPASS	70	Candida_albicans	FLC	all_vars	all_muts	none	Ca22chr2A_C_albicans_SC5314_905084_G/C	0.4	inf	2	89	0	6	OG0005091	1	0	0.664	0.904	0.0096	0.0385	0.00601375	1	1	1	mis|p.389|E/D in C2_04320W_A (C2_04320W_A, Ortholog of C. dubliniensis CD36 : Cd36_18970, C. parapsilosis CDC317 : CPAR2_212800, Debaryomyces hansenii CBS767 : DEHA2F08690g and Candida guilliermondii ATCC 6260 : PGUG_01488)	GO:0008150 (biological_process)	GO:0005575 (cellular_component)	GO:0003674 (molecular_function)
DOWNPASS	70	Candida_albicans	FLC	all_vars	all_muts	none	Ca22chr1A_C_albicans_SC5314_3172534_G/T	0.4	46	2	115	1	5	OG0003314	1	0	0.664	0.904	0	0.0192	0.00816533	0	1	1	mis|p.152|A/D in GDI1 (C1_14440C_A, Putative Rab GDP-dissociation inhibitor; GlcNAc-induced protein; Spider biofilm repressed)	GO:0007264 (small GTPase mediated signal transduction), GO:0015031 (protein transport), GO:0016192 (vesicle-mediated transport)	GO:0005575 (cellular_component)	GO:0005092 (GDP-dissociation inhibitor activity), GO:0005093 (Rab GDP-dissociation inhibitor activity)
DOWNPASS	70	Candida_albicans	FLC	all_vars	all_muts	none	Ca22chr1A_C_albicans_SC5314_1020922_A/G	0.4	43.2	2	108	1	5	OG0005036	1	0	0.664	0.904	0	0.0192	0.0091691	0	1	1	mis|p.55|I/T in C1_04910C_A (C1_04910C_A, Has domain(s) with predicted methyltransferase activity and role in metabolic process)	GO:0008152 (metabolic process)	GO:0005575 (cellular_component)	GO:0008168 (methyltransferase activity)
DOWNPASS	70	Candida_albicans	FLC	all_vars	all_muts	none	Ca22chr3A_C_albicans_SC5314_935311_C/T	0.4	40.8	2	102	1	5	OG0003815	1	0	0.664	0.904	0.0048	0.0288	0.0101844	1	1	1	mis|p.31|V/I in RAS2 (C3_04480C_A, Protein similar to S. cerevisiae Ras2; has opposite effects to Ras1; Tn mutation affects filamentous growth; rat catheter and Spider biofilm induced)	GO:0007165 (signal transduction), GO:0007265 (Ras protein signal transduction), GO:0009267 (cellular response to starvation), GO:0015031 (protein transport), GO:0030447 (filamentous growth), GO:0036170 (filamentous growth of a population of unicellular organisms in response to starvation), GO:0036180 (filamentous growth of a population of unicellular organisms in response to biotic stimulus), GO:…	GO:0005622 (intracellular anatomical structure), GO:0016020 (membrane)	GO:0003924 (GTPase activity), GO:0005525 (GTP binding)
DOWNPASS	70	Candida_albicans	FLC	all_vars	all_muts	none	Ca22chr1A_C_albicans_SC5314_3163674_A/G	0.4	27.75	2	111	2	4	OG0003458	4	0	0.76	0.904	0	0.024	0.01224	0	1	1	mis|p.172|S/P in WSC4 (C1_14360C_A, Putative cell wall integrity and stress response subunit 4 precursor; transcription is specific to white cell type)	GO:0006612 (protein targeting to membrane), GO:0009408 (response to heat), GO:0045047 (protein targeting to ER)	GO:0005789 (endoplasmic reticulum membrane)	GO:0008320 (protein transmembrane transporter activity)
DOWNPASS	70	Candida_albicans	FLC	all_vars	all_muts	none	Ca22chr1A_C_albicans_SC5314_3163707_A/G	0.4	27.75	2	111	2	4	OG0003458	4	0	0.76	0.904	0	0.024	0.01224	0	1	1	mis|p.161|S/P in WSC4 (C1_14360C_A, Putative cell wall integrity and stress response subunit 4 precursor; transcription is specific to white cell type)	GO:0006612 (protein targeting to membrane), GO:0009408 (response to heat), GO:0045047 (protein targeting to ER)	GO:0005789 (endoplasmic reticulum membrane)	GO:0008320 (protein transmembrane transporter activity)
DOWNPASS	70	Candida_albicans	FLC	all_vars	all_muts	none	Ca22chr5A_C_albicans_SC5314_160620_T/A	0.4	25.75	2	103	2	4	OG0002764	1	0	0.76	0.904	0	0.0193	0.0140282	0	1	1	mis|p.49|K/I in SPE2 (C5_00700C_A, Putative S-adenosylmethionine decarboxylase; Hap43-induced gene; possibly adherence-induced; Spider biofilm induced)	GO:0006597 (spermine biosynthetic process), GO:0008295 (spermidine biosynthetic process), GO:0015940 (pantothenate biosynthetic process)	GO:0005575 (cellular_component)	GO:0004014 (adenosylmethionine decarboxylase activity)
DOWNPASS	70	Candida_albicans	FLC	all_vars	all_muts	none	Ca22chr1A_C_albicans_SC5314_3100283_A/G	0.4	24	2	96	2	4	OG0002105	2	0	0.808	0.904	0	0.0384	0.0159348	0	1	1	mis|p.359|I/M in Scer_UTP10 (C1_14080W_A, Nucleolar protein; component of the small subunit processome containing the U3 snoRNA; involved in pre-18S rRNA processing; flow model biofilm repressed)	GO:0000447 (endonucleolytic cleavage in ITS1 to separate SSU-rRNA from 5.8S rRNA and LSU-rRNA from tricistronic rRNA transcript (SSU-rRNA, 5.8S rRNA, LSU-rRNA)), GO:0000462 (maturation of SSU-rRNA from tricistronic rRNA transcript (SSU-rRNA, 5.8S rRNA, LSU-rRNA)), GO:0000472 (endonucleolytic cleavage to generate mature 5'-end of SSU-rRNA from (SSU-rRNA, 5.8S rRNA, LSU-rRNA)), GO:0000480 (endonucl…	GO:0005730 (nucleolus), GO:0030686 (90S preribosome), GO:0030688 (preribosome, small subunit precursor), GO:0032040 (small-subunit processome), GO:0033553 (rDNA heterochromatin), GO:0034455 (t-UTP complex)	GO:0034511 (U3 snoRNA binding)
DOWNPASS	70	Candida_albicans	FLC	all_vars	all_muts	none	Ca22chr1A_C_albicans_SC5314_3100633_C/G	0.4	24	2	96	2	4	OG0002105	2	0	0.808	0.904	0	0.0384	0.0159348	0	1	1	mis|p.476|T/S in Scer_UTP10 (C1_14080W_A, Nucleolar protein; component of the small subunit processome containing the U3 snoRNA; involved in pre-18S rRNA processing; flow model biofilm repressed)	GO:0000447 (endonucleolytic cleavage in ITS1 to separate SSU-rRNA from 5.8S rRNA and LSU-rRNA from tricistronic rRNA transcript (SSU-rRNA, 5.8S rRNA, LSU-rRNA)), GO:0000462 (maturation of SSU-rRNA from tricistronic rRNA transcript (SSU-rRNA, 5.8S rRNA, LSU-rRNA)), GO:0000472 (endonucleolytic cleavage to generate mature 5'-end of SSU-rRNA from (SSU-rRNA, 5.8S rRNA, LSU-rRNA)), GO:0000480 (endonucl…	GO:0005730 (nucleolus), GO:0030686 (90S preribosome), GO:0030688 (preribosome, small subunit precursor), GO:0032040 (small-subunit processome), GO:0033553 (rDNA heterochromatin), GO:0034455 (t-UTP complex)	GO:0034511 (U3 snoRNA binding)
DOWNPASS	70	Candida_albicans	FLC	all_vars	all_muts	none	Ca22chr1A_C_albicans_SC5314_3018807_G/GTGGTGGTGT	0.4	16.95	3	113	4	5	OG0003387	2	0	0.76	0.904	0	0.0192	0.00543963	0	1	1	ins|p.366|G/GGGV in KAR9 (C1_13740W_A, Ortholog of S. cerevisiae Kar9; role in mitotic spindle positioning; nonessential; localizes to bud tip, bud neck, hyphal tip; wild-type localization requires actin and microtubule cytoskeleton; induced by alpha factor)	GO:0030473 (nuclear migration along microtubule), GO:0031578 (mitotic spindle orientation checkpoint signaling), GO:0051293 (establishment of spindle localization)	GO:0000778 (kinetochore), GO:0001411 (hyphal tip), GO:0005634 (nucleus), GO:0005737 (cytoplasm), GO:0005816 (spindle pole body), GO:0005881 (cytoplasmic microtubule), GO:0005934 (cellular bud tip), GO:0005935 (cellular bud neck), GO:0005938 (cell cortex), GO:0043332 (mating projection tip)	GO:0003674 (molecular_function)
DOWNPASS	70	Candida_albicans	FLC	all_vars	all_muts	none	Ca22chr1A_C_albicans_SC5314_2720056_C/CACA	0.4	16.2	3	108	4	5	OG0005117	1	0	0.808	0.904	0	0.0048	0.0061208	0	1	1	ins|p.31|T/TQ in C1_12470W_A (C1_12470W_A, Protein of unknown function; induced by Mnl1 under weak acid stress)	GO:0008150 (biological_process)	GO:0005575 (cellular_component)	GO:0003674 (molecular_function)
DOWNPASS	70	Candida_albicans	FLC	all_vars	all_muts	none	Ca22chr5A_C_albicans_SC5314_126493_C/A	0.4	16	3	96	6	3	OG0000091	4	0	0.856	0.904	0	0.0385	0.00721124	0	1	1	mis|p.462|Q/K in Scer_DNF1 (C5_00570W_A, Putative aminophospholipid translocase (flippase); merged with orf19.2226 in Assembly 21; possibly an essential gene, disruptants not obtained by UAU1 method)	GO:0000749 (response to pheromone triggering conjugation with cellular fusion), GO:0006812 (cation transport), GO:0006886 (intracellular protein transport), GO:0006897 (endocytosis), GO:0007163 (establishment or maintenance of cell polarity), GO:0015914 (phospholipid transport), GO:0034203 (glycolipid translocation), GO:0045332 (phospholipid translocation)	GO:0005886 (plasma membrane), GO:0016021 (integral component of membrane), GO:0070867 (mating projection tip membrane), GO:1990531 (phospholipid-translocating ATPase complex)	GO:0000166 (nucleotide binding), GO:0000287 (magnesium ion binding), GO:0005215 (transporter activity), GO:0005524 (ATP binding), GO:0016887 (ATP hydrolysis activity), GO:0019829 (ATPase-coupled cation transmembrane transporter activity), GO:0034202 (glycolipid floppase activity), GO:0046872 (metal ion binding), GO:0090555 (phosphatidylethanolamine flippase activity), GO:0140326 (ATPase-coupled i…
DOWNPASS	70	Candida_albicans	FLC	all_vars	all_muts	none	Ca22chr1A_C_albicans_SC5314_155901_TGAC/T	0.4	15.75	3	105	5	4	OG0003704	1	0	0.808	0.904	0.0048	0.0528	0.00658478	1	1	1	del|p.154|D/- in Scer_ALG13 (C1_00810W_A, Ortholog(s) have N-acetylglucosaminyldiphosphodolichol N-acetylglucosaminyltransferase activity and role in dolichol-linked oligosaccharide biosynthetic process)	GO:0005975 (carbohydrate metabolic process), GO:0006488 (dolichol-linked oligosaccharide biosynthetic process), GO:0030259 (lipid glycosylation)	GO:0005737 (cytoplasm), GO:0005829 (cytosol), GO:0042406 (extrinsic component of endoplasmic reticulum membrane), GO:0043541 (UDP-N-acetylglucosamine transferase complex)	GO:0004577 (N-acetylglucosaminyldiphosphodolichol N-acetylglucosaminyltransferase activity), GO:0016758 (hexosyltransferase activity), GO:0030246 (carbohydrate binding)
DOWNPASS	70	Candida_albicans	FLC	all_vars	all_muts	none	Ca22chr3A_C_albicans_SC5314_1140548_G/A	0.4	15.45	3	103	4	5	OG0000558	1	0	0.808	0.904	0	0.0144	0.00692039	0	1	1	mis|p.1075|S/L in DYN1 (C3_05210C_A, Dynein heavy chain; motor protein that moves to microtubule minus end; required for yeast cell separation, spindle positioning, nuclear migration, hyphal growth; regulated by Mig1, Hap43; flow model and rat catheter biofilm repressed)	GO:0000070 (mitotic sister chromatid segregation), GO:0000132 (establishment of mitotic spindle orientation), GO:0000920 (septum digestion after cytokinesis), GO:0007018 (microtubule-based movement), GO:0007097 (nuclear migration), GO:0009267 (cellular response to starvation), GO:0030447 (filamentous growth), GO:0030473 (nuclear migration along microtubule), GO:0036170 (filamentous growth of a po…	GO:0000235 (astral microtubule), GO:0001411 (hyphal tip), GO:0005816 (spindle pole body), GO:0005868 (cytoplasmic dynein complex), GO:0005881 (cytoplasmic microtubule), GO:0005938 (cell cortex), GO:0030286 (dynein complex), GO:0030428 (cell septum)	GO:0005524 (ATP binding), GO:0008017 (microtubule binding), GO:0008569 (minus-end-directed microtubule motor activity), GO:0016887 (ATP hydrolysis activity)
DOWNPASS	70	Candida_albicans	FLC	all_vars	all_muts	none	Ca22chr5A_C_albicans_SC5314_90081_C/T	0.375	12.84	3	107	5	5	OG0000975	1	0	0.904	0.952	0.0048	0.0144	0.0094736	1	1	1	mis|p.1172|G/S in BUD2 (C5_00490C_A, GTPase activating protein (GAP) for Rsr1; negative regulator of filament branching, acts in hyphal growth guidance; required for wild-type budding pattern; induced in low iron; regulated by tyrosol and cell density)	GO:0000282 (cellular bud site selection), GO:0007015 (actin filament organization), GO:0007120 (axial cellular bud site selection), GO:0007121 (bipolar cellular bud site selection), GO:0007163 (establishment or maintenance of cell polarity), GO:0007165 (signal transduction), GO:0007264 (small GTPase mediated signal transduction), GO:0009652 (thigmotropism), GO:0030011 (maintenance of cell polarit…	GO:0000131 (incipient cellular bud site), GO:0001411 (hyphal tip), GO:0005935 (cellular bud neck), GO:0009277 (fungal-type cell wall)	GO:0005096 (GTPase activator activity)
DOWNPASS	70	Candida_albicans	FLC	all_vars	all_muts	none	Ca22chr1A_C_albicans_SC5314_989803_T/C	0.375	12.84	3	107	5	5	OG0001817	1	0	0.904	0.952	0.0096	0.0336	0.0094736	1	1	1	mis|p.229|K/R in SYG1 (C1_04760C_A, Ortholog(s) have role in signal transduction and plasma membrane localization)	GO:0007165 (signal transduction)	GO:0005886 (plasma membrane), GO:0016021 (integral component of membrane)	GO:0003674 (molecular_function)
DOWNPASS	70	Candida_albicans	FLC	all_vars	all_muts	none	Ca22chr1A_C_albicans_SC5314_989821_C/T	0.375	12.84	3	107	5	5	OG0001817	1	0	0.904	0.952	0.0096	0.0336	0.0094736	1	1	1	mis|p.223|R/Q in SYG1 (C1_04760C_A, Ortholog(s) have role in signal transduction and plasma membrane localization)	GO:0007165 (signal transduction)	GO:0005886 (plasma membrane), GO:0016021 (integral component of membrane)	GO:0003674 (molecular_function)
DOWNPASS	70	Candida_albicans	FLC	all_vars	all_muts	none	Ca22chr5A_C_albicans_SC5314_486987_G/C	0.363636	38.6667	2	116	1	6	OG0000824	1	0	0.712	0.952	0	0	0.0104862	0	0	1	mis|p.40|P/A in LEU3 (C5_02180C_A, Zn(II)2Cys6 transcription factor; predicted regulator branched-c ofhain amino acid biosynthesis genes; alkaline induced; induced by Mnl1 under weak acid stress; required for yeast cell adherence to silicone substrate; Spider biofilm induced)	GO:0000122 (negative regulation of transcription by RNA polymerase II), GO:0006355 (regulation of transcription, DNA-templated), GO:0006357 (regulation of transcription by RNA polymerase II), GO:0010811 (positive regulation of cell-substrate adhesion), GO:0044011 (single-species biofilm formation on inanimate substrate), GO:0045944 (positive regulation of transcription by RNA polymerase II), GO:1…	GO:0005634 (nucleus), GO:0042025 (host cell nucleus)	GO:0000981 (DNA-binding transcription factor activity, RNA polymerase II-specific), GO:0001227 (DNA-binding transcription repressor activity, RNA polymerase II-specific), GO:0001228 (DNA-binding transcription activator activity, RNA polymerase II-specific), GO:0008270 (zinc ion binding)
DOWNPASS	70	Candida_albicans	FLC	all_vars	all_muts	none	Ca22chrRA_C_albicans_SC5314_1601204_G/A	0.363636	38.6667	2	116	1	6	OG0000077	2	0	0.712	0.952	0	0	0.0104862	0	0	1	mis|p.342|D/N in PIF1 (CR_07360W_A, DNA helicase and 3'-5' exonuclease; decreased transcription is observed upon fluphenazine treatment)	GO:0000002 (mitochondrial genome maintenance), GO:0000722 (telomere maintenance via recombination), GO:0000723 (telomere maintenance), GO:0000727 (double-strand break repair via break-induced replication), GO:0006268 (DNA unwinding involved in DNA replication), GO:0006281 (DNA repair), GO:0006310 (DNA recombination), GO:0032211 (negative regulation of telomere maintenance via telomerase), GO:0032…	GO:0000790 (chromatin), GO:0005634 (nucleus), GO:0005657 (replication fork), GO:0005730 (nucleolus), GO:0005739 (mitochondrion), GO:0031966 (mitochondrial membrane), GO:0035861 (site of double-strand break), GO:0043596 (nuclear replication fork), GO:1902377 (rDNA heterochromatin)	GO:0000166 (nucleotide binding), GO:0003678 (DNA helicase activity), GO:0003697 (single-stranded DNA binding), GO:0003723 (RNA binding), GO:0008408 (3'-5' exonuclease activity), GO:0010521 (telomerase inhibitor activity), GO:0016887 (ATP hydrolysis activity), GO:0017116 (single-stranded DNA helicase activity), GO:0033678 (5'-3' DNA/RNA helicase activity), GO:0043139 (5'-3' DNA helicase activity),…
DOWNPASS	70	Candida_albicans	FLC	all_vars	all_muts	none	Ca22chr1A_C_albicans_SC5314_2818558_G/A	0.363636	38.6667	2	116	1	6	OG0004711	1	0	0.712	0.952	0	0.0048	0.0104862	0	1	1	mis|p.945|G/D in C1_12950W_A (C1_12950W_A, Protein of unknown function; repressed in ssr1 mutant; Spider biofilm induced)	GO:0006281 (DNA repair), GO:0008150 (biological_process)	GO:0005575 (cellular_component)	GO:0003674 (molecular_function), GO:0005515 (protein binding)
DOWNPASS	70	Candida_albicans	FLC	all_vars	all_muts	none	Ca22chr1A_C_albicans_SC5314_3093708_T/C	0.363636	38.6667	2	116	1	6	OG0004475	1	0	0.712	0.952	0	0.0048	0.0104862	0	1	1	mis|p.995|H/R in Scer_HRQ1 (C1_14050C_A, Putative ATP-dependent RNA helicase; fungal-specific (no human or murine homolog))	GO:0006289 (nucleotide-excision repair), GO:0032508 (DNA duplex unwinding), GO:0070914 (UV-damage excision repair), GO:1901255 (nucleotide-excision repair involved in interstrand cross-link repair)	GO:0005634 (nucleus), GO:0035861 (site of double-strand break)	GO:0000405 (bubble DNA binding), GO:0003676 (nucleic acid binding), GO:0005524 (ATP binding), GO:0043138 (3'-5' DNA helicase activity)
DOWNPASS	70	Candida_albicans	FLC	all_vars	all_muts	none	Ca22chr7A_C_albicans_SC5314_878313_A/C	0.363636	38.6667	2	116	1	6	OG0004950	1	0	0.712	0.952	0	0.0192	0.0104862	0	1	1	mis|p.10|S/A in KAP120 (C7_04030C_A, Putative karyopherin; mutation confers hypersensitivity to cytochalasin D)	GO:0006606 (protein import into nucleus), GO:0006886 (intracellular protein transport), GO:0016973 (poly(A)+ mRNA export from nucleus), GO:0035690 (cellular response to drug)	GO:0005634 (nucleus), GO:0005643 (nuclear pore), GO:0005737 (cytoplasm), GO:0034399 (nuclear periphery), GO:0072686 (mitotic spindle)	GO:0008139 (nuclear localization sequence binding), GO:0008536 (small GTPase binding), GO:0031267 (small GTPase binding), GO:0061608 (nuclear import signal receptor activity)
DOWNPASS	70	Candida_albicans	FLC	all_vars	all_muts	none	Ca22chr7A_C_albicans_SC5314_942946_A/G	0.363636	38.6667	2	116	1	6	OG0000026	1	0	0.712	0.952	0	0.024	0.0104862	0	1	1	mis|p.136|L/S in TLO16 (C7_04360C_A, Member of a family of telomere-proximal genes of unknown function; may be spliced in vivo)	GO:0008150 (biological_process)	GO:0005634 (nucleus), GO:0005739 (mitochondrion)	GO:0003674 (molecular_function)
DOWNPASS	70	Candida_albicans	FLC	all_vars	all_muts	none	Ca22chr6A_C_albicans_SC5314_625512_G/T	0.363636	38.6667	2	116	1	6	OG0000275	3	0	0.712	0.952	0	0.0288	0.0104862	0	1	1	mis|p.1462|S/L in TEL1 (C6_03010W_A, Ortholog(s) have protein kinase activity, protein serine/threonine kinase activity, telomeric DNA binding activity)	GO:0000077 (DNA damage checkpoint signaling), GO:0000723 (telomere maintenance), GO:0006281 (DNA repair), GO:0006302 (double-strand break repair), GO:0006974 (cellular response to DNA damage stimulus), GO:0006975 (DNA damage induced protein phosphorylation), GO:0016310 (phosphorylation), GO:0016572 (histone phosphorylation), GO:0044773 (mitotic DNA damage checkpoint signaling), GO:0045739 (positi…	GO:0005575 (cellular_component)	GO:0004672 (protein kinase activity), GO:0004674 (protein serine/threonine kinase activity), GO:0005515 (protein binding), GO:0016301 (kinase activity), GO:0042162 (telomeric DNA binding)
DOWNPASS	70	Candida_albicans	FLC	all_vars	all_muts	none	Ca22chr7A_C_albicans_SC5314_797930_T/C	0.363636	38.6667	2	116	1	6	OG0001074	2	0	0.712	0.952	0	0.0384	0.0104862	0	1	1	mis|p.243|Q/R in Scer_ERC1 (C7_03590C_A, Putative ember of the multi-drug and toxin extrusion (MATE) family of the multidrug/oligosaccharidyl-lipid/polysaccharide exporter superfamily; Spider biofilm induced)	GO:0006556 (S-adenosylmethionine biosynthetic process), GO:0006855 (drug transmembrane transport), GO:0055085 (transmembrane transport), GO:1990961 (xenobiotic detoxification by transmembrane export across the plasma membrane)	GO:0016020 (membrane)	GO:0015297 (antiporter activity), GO:0042910 (xenobiotic transmembrane transporter activity)
DOWNPASS	70	Candida_albicans	FLC	all_vars	all_muts	none	Ca22chr2A_C_albicans_SC5314_679950_A/G	0.363636	38.6667	2	116	1	6	OG0004206	1	0	0.712	0.952	0	0.0385	0.0104862	0	1	1	mis|p.131|T/A in C2_03290W_A (C2_03290W_A, Ortholog of C. dubliniensis CD36 : Cd36_18040, C. parapsilosis CDC317 : CPAR2_211790, C. auris B8441 : B9J08_004373 and Candida tenuis NRRL Y-1498 : CANTEDRAFT_109928)	GO:0008150 (biological_process)	GO:0005575 (cellular_component)	GO:0003674 (molecular_function)
DOWNPASS	70	Candida_albicans	FLC	all_vars	all_muts	none	Ca22chrRA_C_albicans_SC5314_1378310_T/A	0.363636	38.6667	2	116	1	6	OG0000825	1	0	0.712	0.952	0	0.0385	0.0104862	0	1	1	mis|p.75|V/E in Scer_GRC3 (CR_06450W_A, Ortholog(s) have polynucleotide 5'-hydroxyl-kinase activity)	GO:0000448 (cleavage in ITS2 between 5.8S rRNA and LSU-rRNA of tricistronic rRNA transcript (SSU-rRNA, 5.8S rRNA, LSU-rRNA)), GO:0006363 (termination of RNA polymerase I transcription), GO:0006364 (rRNA processing), GO:0006396 (RNA processing)	GO:0030874 (nucleolar chromatin), GO:0031618 (pericentric heterochromatin), GO:0031934 (mating-type region heterochromatin), GO:0097356 (perinucleolar compartment)	GO:0051731 (polynucleotide 5'-hydroxyl-kinase activity)
DOWNPASS	70	Candida_albicans	FLC	all_vars	all_muts	none	Ca22chrRA_C_albicans_SC5314_1385286_A/G	0.363636	38.6667	2	116	1	6	OG0003535	2	0	0.712	0.952	0.0048	0.0288	0.0104862	1	1	1	mis|p.226|S/P in RRN11 (CR_06480C_A, Putative RNA polymerase I subunit; rat catheter biofilm induced; Spider biofilm induced)	GO:0006355 (regulation of transcription, DNA-templated), GO:0006361 (transcription initiation from RNA polymerase I promoter), GO:0042790 (nucleolar large rRNA transcription by RNA polymerase I)	GO:0005730 (nucleolus), GO:0070860 (RNA polymerase I core factor complex)	GO:0001164 (RNA polymerase I core promoter sequence-specific DNA binding), GO:0001181 (RNA polymerase I general transcription initiation factor activity), GO:0003700 (DNA-binding transcription factor activity), GO:0017025 (TBP-class protein binding)
DOWNPASS	70	Candida_albicans	FLC	all_vars	all_muts	none	Ca22chr2A_C_albicans_SC5314_1199309_T/C	0.363636	38.6667	2	116	1	6	OG0003761	1	0	0.712	0.952	0.0048	0.0336	0.0104862	1	1	1	mis|p.405|N/D in Scer_XBP1 (C2_05860C_A, Putative Xbp1 transcriptional repressor; binds to cyclin gene promoters in S. cerevisiae; Hap43-repressed; possibly essential, disruptants not obtained by UAU1 method)	GO:0000122 (negative regulation of transcription by RNA polymerase II), GO:0031065 (positive regulation of histone deacetylation), GO:0034599 (cellular response to oxidative stress)	GO:0005634 (nucleus)	GO:0000981 (DNA-binding transcription factor activity, RNA polymerase II-specific), GO:0003677 (DNA binding), GO:0003700 (DNA-binding transcription factor activity)
DOWNPASS	70	Candida_albicans	FLC	all_vars	all_muts	none	Ca22chrRA_C_albicans_SC5314_9436_A/C	0.363636	38.6667	2	116	1	6	OG0000026	1	0	0.712	0.952	0.0048	0.0336	0.0104862	1	1	1	mis|p.109|K/T in TLO1 (CR_00020W_A, Member of a family of telomere-proximal genes of unknown function; hypha-induced expression; rat catheter biofilm repressed)	GO:0008150 (biological_process)	GO:0005575 (cellular_component)	GO:0003674 (molecular_function)
DOWNPASS	70	Candida_albicans	FLC	all_vars	all_muts	none	Ca22chr7A_C_albicans_SC5314_605503_C/G	0.363636	38.6667	2	116	1	6	OG0000725	1	0	0.712	0.952	0.0096	0.0769	0.0104862	1	1	1	mis|p.62|P/A in PRX1 (C7_02810W_A, Thioredoxin peroxidase; transcriptionally induced by interaction with macrophage; fluconazole induced; Fkh2p-downregulated; caspofungin repressed; protein present in exponential and stationary growth phase yeast cultures)	GO:0034599 (cellular response to oxidative stress), GO:0045454 (cell redox homeostasis), GO:0046686 (response to cadmium ion), GO:0098869 (cellular oxidant detoxification), GO:1903205 (regulation of hydrogen peroxide-induced cell death)	GO:0005576 (extracellular region), GO:0005622 (intracellular anatomical structure), GO:0005634 (nucleus), GO:0005737 (cytoplasm), GO:0005739 (mitochondrion)	GO:0008379 (thioredoxin peroxidase activity), GO:0016209 (antioxidant activity), GO:0016491 (oxidoreductase activity), GO:0051920 (peroxiredoxin activity)
DOWNPASS	70	Candida_albicans	FLC	all_vars	all_muts	none	Ca22chr7A_C_albicans_SC5314_372270_A/G	0.363636	38	2	114	1	6	OG0004307	1	0	0.712	0.952	0	0.0144	0.0108254	0	1	1	mis|p.264|I/V in C7_01710W_A (C7_01710W_A, Membrane-localized protein of unknown function; possibly secreted; fluconazole-induced)	GO:0008150 (biological_process)	GO:0005886 (plasma membrane)	GO:0003674 (molecular_function)
DOWNPASS	70	Candida_albicans	FLC	all_vars	all_muts	none	Ca22chr7A_C_albicans_SC5314_337744_T/C	0.363636	37	2	111	1	6	OG0005082	1	0	0.712	0.952	0	0.0048	0.0113659	0	1	1	mis|p.52|T/A in NUP (C7_01560C_A, Nucleoside permease; adenosine and guanosine are substrates, whereas cytidine, adenine, guanine, uridine, uracil are not; similar to a nucleoside permease of S. pombe; possibly processed by Kex2p)	GO:0009116 (nucleoside metabolic process), GO:0015858 (nucleoside transport), GO:0055085 (transmembrane transport)	GO:0016020 (membrane)	GO:0003824 (catalytic activity), GO:0015506 (nucleoside:proton symporter activity)
DOWNPASS	70	Candida_albicans	FLC	all_vars	all_muts	none	Ca22chr2A_C_albicans_SC5314_1125921_T/A	0.363636	37	2	111	1	6	OG0002326	1	0	0.712	0.952	0	0.0385	0.0113659	0	1	1	mis|p.220|W/R in Scer_EFM4 (C2_05520W_A, Ortholog(s) have protein-lysine N-methyltransferase activity and role in peptidyl-lysine dimethylation, peptidyl-lysine monomethylation, vesicle-mediated transport)	GO:0016192 (vesicle-mediated transport), GO:0018026 (peptidyl-lysine monomethylation), GO:0018027 (peptidyl-lysine dimethylation)	GO:0005575 (cellular_component)	GO:0008168 (methyltransferase activity), GO:0016279 (protein-lysine N-methyltransferase activity)
DOWNPASS	70	Candida_albicans	FLC	all_vars	all_muts	none	Ca22chr2A_C_albicans_SC5314_1345070_GATA/G	0.363636	37	2	111	1	6	OG0005776	1	0	0.712	0.952	0	0.0385	0.0113659	0	1	1	del|p.81|Y/- in C2_06610C_A (C2_06610C_A, Protein of unknown function)	GO:0008150 (biological_process)	GO:0005575 (cellular_component)	GO:0003674 (molecular_function)
DOWNPASS	70	Candida_albicans	FLC	all_vars	all_muts	none	Ca22chr1A_C_albicans_SC5314_735097_G/A	0.363636	37	2	111	1	6	OG0000856	1	0	0.712	0.952	0	0.0769	0.0113659	0	1	1	mis|p.183|S/L in AGE1 (C1_03480C_A, Putative GTPase activator; induced in low iron; rat catheter biofilm repressed)	GO:0006888 (endoplasmic reticulum to Golgi vesicle-mediated transport), GO:0006891 (intra-Golgi vesicle-mediated transport)	GO:0005768 (endosome), GO:0005802 (trans-Golgi network), GO:0005829 (cytosol), GO:0005886 (plasma membrane)	GO:0005096 (GTPase activator activity), GO:0005543 (phospholipid binding), GO:0008270 (zinc ion binding)
DOWNPASS	70	Candida_albicans	FLC	all_vars	all_muts	none	Ca22chr5A_C_albicans_SC5314_557723_T/TTGC	0.363636	37	2	111	1	6	OG0000340	3	0	0.712	0.952	0.0096	0.0817	0.0113659	1	1	1	ins|p.443|Q/QQ in Scer_JSN1 (C5_02500C_A, Ortholog(s) have mRNA binding activity and role in cellular protein-containing complex localization, establishment of mitochondrion localization, nuclear-transcribed mRNA catabolic process, deadenylation-dependent decay)	GO:0000288 (nuclear-transcribed mRNA catabolic process, deadenylation-dependent decay), GO:0034629 (cellular protein-containing complex localization), GO:0051654 (establishment of mitochondrion localization)	GO:0005737 (cytoplasm), GO:0009277 (fungal-type cell wall), GO:0032473 (cytoplasmic side of mitochondrial outer membrane)	GO:0003723 (RNA binding), GO:0003729 (mRNA binding)
DOWNPASS	70	Candida_albicans	FLC	all_vars	all_muts	none	Ca22chr1A_C_albicans_SC5314_867926_G/A	0.363636	36.6667	2	110	1	6	OG0004932	1	0	0.76	0.952	0	0.0432	0.0115551	0	1	1	mis|p.183|V/I in IFD6 (C1_04140W_A, Aldo-keto reductase; similar to aryl alcohol dehydrogenases; protein increase correlates with MDR1 overexpression (not CDR1 or CDR2) in fluconazole-resistant clinical isolates; farnesol regulated; possibly essential; Spider biofilm induced)	GO:0044011 (single-species biofilm formation on inanimate substrate)	GO:0005575 (cellular_component)	GO:0016491 (oxidoreductase activity), GO:0018456 (aryl-alcohol dehydrogenase (NAD+) activity), GO:0047834 (D-threo-aldose 1-dehydrogenase activity)
DOWNPASS	70	Candida_albicans	FLC	all_vars	all_muts	none	Ca22chr3A_C_albicans_SC5314_1620645_A/C	0.363636	36.3333	2	109	1	6	OG0001020	2	0	0.76	0.952	0.0048	0.0289	0.011749	1	1	1	mis|p.141|E/D in RRD1 (C3_07080W_A, Putative peptidyl-prolyl cis/trans-isomerase; caspofungin induced)	GO:0000082 (G1/S transition of mitotic cell cycle), GO:0006281 (DNA repair), GO:0006914 (autophagy), GO:0006970 (response to osmotic stress), GO:0007052 (mitotic spindle organization), GO:0043618 (regulation of transcription from RNA polymerase II promoter in response to stress)	GO:0000790 (chromatin), GO:0005634 (nucleus), GO:0005737 (cytoplasm)	GO:0003755 (peptidyl-prolyl cis-trans isomerase activity), GO:0019211 (phosphatase activator activity), GO:0019888 (protein phosphatase regulator activity)
DOWNPASS	70	Candida_albicans	FLC	all_vars	all_muts	none	Ca22chr2A_C_albicans_SC5314_366006_T/C	0.363636	35.6667	2	107	1	6	OG0003172	2	0	0.76	0.952	0.0049	0.0865	0.0121518	1	1	1	mis|p.330|N/S in AMN1 (C2_01950C_A, Putative negative regulator of exit from mitosis; Plc1-regulated; rat catheter biofilm induced)	GO:0001100 (negative regulation of exit from mitosis), GO:0007093 (mitotic cell cycle checkpoint signaling), GO:0031146 (SCF-dependent proteasomal ubiquitin-dependent protein catabolic process), GO:0043624 (cellular protein complex disassembly), GO:2001042 (negative regulation of septum digestion after cytokinesis)	GO:0005634 (nucleus), GO:0005737 (cytoplasm), GO:0005933 (cellular bud)	GO:0031267 (small GTPase binding)
DOWNPASS	70	Candida_albicans	FLC	all_vars	all_muts	none	Ca22chr1A_C_albicans_SC5314_2786462_G/A	0.363636	35	2	105	1	6	OG0001494	1	0	0.76	0.952	0	0.0384	0.0125757	0	1	1	mis|p.312|G/S in RBK1 (C1_12780W_A, Has domain(s) with predicted ribokinase activity and role in D-ribose metabolic process)	GO:0006014 (D-ribose metabolic process)	GO:0005575 (cellular_component)	GO:0004747 (ribokinase activity), GO:0016301 (kinase activity), GO:0016773 (phosphotransferase activity, alcohol group as acceptor)
DOWNPASS	70	Candida_albicans	FLC	all_vars	all_muts	none	Ca22chr2A_C_albicans_SC5314_1058580_C/T	0.363636	34	2	102	1	6	OG0005773	1	0	0.76	0.952	0.0048	0.0769	0.0132543	1	1	1	mis|p.30|M/I in C2_05120C_A (C2_05120C_A, Dubious open reading frame)
DOWNPASS	70	Candida_albicans	FLC	all_vars	all_muts	none	Ca22chrRA_C_albicans_SC5314_1429536_G/GCCC	0.363636	33.6667	2	101	1	6	OG0000124	1	0	0.76	0.952	0.0048	0.0048	0.0134927	1	1	1	ins|p.43|A/AP in SEO1 (CR_06660W_A, Protein with similarity to permeases; Sfu1-repressed; flucytosine induced; induced by Mnl1 under weak acid stress; flow model biofilm repressed)	GO:0006820 (anion transport), GO:0055085 (transmembrane transport)	GO:0016020 (membrane), GO:0016021 (integral component of membrane)	GO:0015296 (anion:cation symporter activity), GO:0022857 (transmembrane transporter activity)
DOWNPASS	70	Candida_albicans	FLC	all_vars	all_muts	none	Ca22chr2A_C_albicans_SC5314_302881_TTGTTGC/T	0.363636	33	2	99	1	6	OG0002187	1	0	0.808	0.952	0.0144	0.0961	0.0139893	1	1	1	del|p.434-436|QQQ/Q in Scer_PIB2 (C2_01680C_A, Ortholog of the mitochondria localized S. cerevisiae Pib2 protein of unknown function; has a FYVE zinc finger domain; Spider biofilm induced)	GO:0008150 (biological_process)	GO:0005575 (cellular_component)	GO:0046872 (metal ion binding)
DOWNPASS	70	Candida_albicans	FLC	all_vars	all_muts	none	Ca22chr2A_C_albicans_SC5314_1166337_A/C	0.363636	32.6667	2	98	1	6	OG0000571	1	0	0.808	0.952	0.0096	0.0673	0.0142479	1	1	1	mis|p.323|Q/P in OSM1 (C2_05700W_A, Putative flavoprotein subunit of fumarate reductase; soluble protein in hyphae; caspofungin repressed; stationary phase enriched protein; flow model biofilm induced; Spider biofilm repressed)		GO:0005575 (cellular_component)	GO:0000104 (succinate dehydrogenase activity), GO:0010181 (FMN binding), GO:0016491 (oxidoreductase activity)
DOWNPASS	70	Candida_albicans	FLC	all_vars	all_muts	none	Ca22chr1A_C_albicans_SC5314_196759_T/C	0.363636	31.3333	2	94	1	6	OG0002088	1	0	0.808	0.952	0.0288	0.0865	0.0153576	1	1	1	mis|p.347|E/G in SET1 (C1_00960C_A, Lysine histone methyltransferase; methylates histone H3 K4; regulates of white-opaque switch, epithelial cell adhesion, agar-embedded filamentation, virulence in mice; unique N-terminus immunogenic in human; rat catheter biofilm repressed)	GO:0000122 (negative regulation of transcription by RNA polymerase II), GO:0000723 (telomere maintenance), GO:0006348 (chromatin silencing at telomere), GO:0016458 (gene silencing), GO:0018027 (peptidyl-lysine dimethylation), GO:0030437 (ascospore formation), GO:0030447 (filamentous growth), GO:0030466 (silent mating-type cassette heterochromatin assembly), GO:0034968 (histone lysine methylation)…	GO:0048188 (Set1C/COMPASS complex)	GO:0003676 (nucleic acid binding), GO:0003723 (RNA binding), GO:0005515 (protein binding), GO:0016279 (protein-lysine N-methyltransferase activity), GO:0018024 (histone-lysine N-methyltransferase activity), GO:0042800 (histone methyltransferase activity (H3-K4 specific))
DOWNPASS	70	Candida_albicans	FLC	all_vars	all_muts	none	Ca22chr1A_C_albicans_SC5314_3020461_A/G	0.363636	22.8	2	114	2	5	OG0004425	1	0	0.808	0.952	0	0.0048	0.0158796	0	1	1	mis|p.72|S/P in C1_13750C_A (C1_13750C_A, Ortholog of C. dubliniensis CD36 : Cd36_12740, C. parapsilosis CDC317 : CPAR2_201620, C. auris B8441 : B9J08_002511 and Candida tenuis NRRL Y-1498 : CANTEDRAFT_107586)	GO:0008150 (biological_process)	GO:0005575 (cellular_component)	GO:0003674 (molecular_function)
DOWNPASS	70	Candida_albicans	FLC	all_vars	all_muts	none	Ca22chr1A_C_albicans_SC5314_3086624_C/T	0.363636	22.8	2	114	2	5	OG0000404	3	0	0.808	0.952	0	0.0048	0.0158796	0	1	1	mis|p.16|R/K in DOA4 (C1_14000C_A, Ortholog of S. cerevisiae Doa4;, a ubiquitin hydrolase involved in recycling ubiquitin from proteasome-bound ubiquitinated intermediates; oxidative stress-induced via Cap1; mutants are viable)	GO:0006275 (regulation of DNA replication), GO:0006511 (ubiquitin-dependent protein catabolic process), GO:0006897 (endocytosis), GO:0010992 (ubiquitin recycling), GO:0010995 (free ubiquitin chain depolymerization), GO:0016579 (protein deubiquitination), GO:0043162 (ubiquitin-dependent protein catabolic process via the multivesicular body sorting pathway), GO:0070676 (intralumenal vesicle formati…	GO:0000502 (proteasome complex), GO:0005768 (endosome)	GO:0004843 (thiol-dependent deubiquitinase)
DOWNPASS	70	Candida_albicans	FLC	all_vars	all_muts	none	Ca22chr1A_C_albicans_SC5314_3166213_C/T	0.363636	22.8	2	114	2	5	OG0003095	2	0	0.808	0.952	0	0.0673	0.0158796	0	1	1	mis|p.351|A/T in Scer_AEP3 (C1_14380C_A, Ortholog(s) have role in mRNA metabolic process, mitochondrial translational initiation and extrinsic component of membrane, mitochondrial inner membrane localization)	GO:0016071 (mRNA metabolic process), GO:0070124 (mitochondrial translational initiation)	GO:0005743 (mitochondrial inner membrane), GO:0019898 (extrinsic component of membrane)	GO:0003674 (molecular_function)
DOWNPASS	70	Candida_albicans	FLC	all_vars	all_muts	none	Ca22chr3A_C_albicans_SC5314_1120009_G/A	0.363636	22.8	2	114	2	5	OG0003845	3	0	0.808	0.952	0.0048	0.0192	0.0158796	1	1	1	mis|p.429|A/T in WOR2 (C3_05170W_A, Zn(II)2Cys6 transcription factor; regulator of white-opaque switching; required for maintenance of opaque state; Hap43-induced)	GO:0006355 (regulation of transcription, DNA-templated), GO:0030447 (filamentous growth), GO:0036166 (phenotypic switching), GO:0070783 (growth of unicellular organism as a thread of attached cells), GO:0070785 (negative regulation of growth of unicellular organism as a thread of attached cells), GO:1900241 (positive regulation of phenotypic switching)	GO:0005634 (nucleus), GO:0042025 (host cell nucleus)	GO:0000981 (DNA-binding transcription factor activity, RNA polymerase II-specific), GO:0008270 (zinc ion binding)
DOWNPASS	70	Candida_albicans	FLC	all_vars	all_muts	none	Ca22chr1A_C_albicans_SC5314_3066103_G/A	0.363636	22.2	2	111	2	5	OG0002745	1	0	0.808	0.952	0	0.0336	0.0166628	0	1	1	mis|p.84|E/K in DOS2 (C1_13920W_A, Protein of unknown function; induced during planktonic growth)	GO:0008150 (biological_process)	GO:0005575 (cellular_component)	GO:0003674 (molecular_function)
DOWNPASS	70	Candida_albicans	FLC	all_vars	all_muts	none	Ca22chr3A_C_albicans_SC5314_1322928_G/A	0.363636	18	2	108	3	4	OG0000874	1	0	0.904	0.952	0.0096	0.0817	0.0205968	1	1	1	mis|p.358|D/N in TRM12 (C3_05890W_A, Ortholog(s) have S-adenosylmethionine-dependent methyltransferase activity, transferase activity, transferring alkyl or aryl (other than methyl) groups activity and role in tRNA methylation, wybutosine biosynthetic process)	GO:0030488 (tRNA methylation), GO:0031591 (wybutosine biosynthetic process)	GO:0005575 (cellular_component)	GO:0008757 (S-adenosylmethionine-dependent methyltransferase activity), GO:0016765 (transferase activity, transferring alkyl or aryl (other than methyl) groups)
DOWNPASS	70	Candida_albicans	FLC	all_vars	all_muts	none	Ca22chr1A_C_albicans_SC5314_2720081_C/CCCT	0.352941	11.1	3	111	6	5	OG0005117	1	0	0.952	0.952	0	0.0048	0.0122494	0	1	1	ins|p.39-40|-/P in C1_12470W_A (C1_12470W_A, Protein of unknown function; induced by Mnl1 under weak acid stress)	GO:0008150 (biological_process)	GO:0005575 (cellular_component)	GO:0003674 (molecular_function)
DOWNPASS	70	Candida_albicans	FLC	all_vars	all_muts	none	Ca22chr6A_C_albicans_SC5314_193730_C/T	0.352941	11.1	3	111	6	5	OG0000219	1	0	0.952	0.952	0.0048	0.0384	0.0122494	1	1	1	mis|p.72|S/N in HAL21 (C6_00970C_A, Putative phosphoadenosine-5'-phosphate or 3'-phosphoadenosine 5'-phosphosulfate phosphatase; possible role in sulfur recycling; ortholog of S. cerevisiae Met22; predicted Kex2 substrate; F-12/CO2 biofilm induced)	GO:0000103 (sulfate assimilation), GO:0006790 (sulfur compound metabolic process), GO:0009086 (methionine biosynthetic process), GO:0042538 (hyperosmotic salinity response), GO:0046854 (phosphatidylinositol phosphate biosynthetic process), GO:0046855 (inositol phosphate dephosphorylation)	GO:0005575 (cellular_component)	GO:0008441 (3'(2'),5'-bisphosphate nucleotidase activity)
DOWNPASS	70	Candida_albicans	FLC	all_vars	all_muts	none	Ca22chr3A_C_albicans_SC5314_1613589_TAGTAGTAGC/T	0.352941	10.9286	3	102	7	4	OG0004288	1	0	0.952	0.952	0	0.0048	0.0136842	0	1	1	del|p.151-153|ATT/- in C3_07030C_A (C3_07030C_A, Ortholog of C. dubliniensis CD36 : Cd36_86960, C. parapsilosis CDC317 : CPAR2_808800, C. auris B8441 : B9J08_004750 and Candida tenuis NRRL Y-1498 : CANTEDRAFT_113621)	GO:0008150 (biological_process)	GO:0005575 (cellular_component)	GO:0003674 (molecular_function)
DOWNPASS	70	Candida_albicans	FLC	all_vars	all_muts	none	Ca22chr3A_C_albicans_SC5314_91345_G/A	0.352941	10.9	3	109	6	5	OG0000001, OG0005891	1, 1	0	0.952	0.952	0.024	0.0816	0.0128201	1	1	1	mis|p.812|G/R in FLO9 (C3_00580W_A, Putative adhesin-like cell wall mannoprotein; repressed during the mating process; mutation confers hypersensitivity to toxic ergosterol analog; decreased transcription is observed upon fluphenazine treatment) ||| mis|p.132|R/Q in C3_00590W_A (C3_00590W_A, Ortholog of Candida albicans WO-1 : CAWG_02394)	GO:0008150 (biological_process) ||| GO:0008150 (biological_process)	GO:0005575 (cellular_component) ||| GO:0046658 (anchored component of plasma membrane)	GO:0003674 (molecular_function) ||| GO:0003674 (molecular_function)
DOWNPASS	70	Candida_albicans	FLC	all_vars	all_muts	none	Ca22chr3A_C_albicans_SC5314_91345_G/A	0.352941	10.9	3	109	6	5	OG0000001, OG0005891	1, 1	0	0.952	0.952	0.024	0.0816	0.0128201	1	1	1	mis|p.812|G/R in FLO9 (C3_00580W_A, Putative adhesin-like cell wall mannoprotein; repressed during the mating process; mutation confers hypersensitivity to toxic ergosterol analog; decreased transcription is observed upon fluphenazine treatment) ||| mis|p.132|R/Q in C3_00590W_A (C3_00590W_A, Ortholog of Candida albicans WO-1 : CAWG_02394)	GO:0008150 (biological_process) ||| GO:0008150 (biological_process)	GO:0005575 (cellular_component) ||| GO:0046658 (anchored component of plasma membrane)	GO:0003674 (molecular_function) ||| GO:0003674 (molecular_function)
DOWNPASS	70	Candida_albicans	FLC	all_vars	all_muts	none	Ca22chr3A_C_albicans_SC5314_1138691_G/C	0.352941	10.7143	3	100	7	4	OG0000558	1	0	0.952	0.952	0.0048	0.0432	0.0143726	1	1	1	mis|p.1694|T/S in DYN1 (C3_05210C_A, Dynein heavy chain; motor protein that moves to microtubule minus end; required for yeast cell separation, spindle positioning, nuclear migration, hyphal growth; regulated by Mig1, Hap43; flow model and rat catheter biofilm repressed)	GO:0000070 (mitotic sister chromatid segregation), GO:0000132 (establishment of mitotic spindle orientation), GO:0000920 (septum digestion after cytokinesis), GO:0007018 (microtubule-based movement), GO:0007097 (nuclear migration), GO:0009267 (cellular response to starvation), GO:0030447 (filamentous growth), GO:0030473 (nuclear migration along microtubule), GO:0036170 (filamentous growth of a po…	GO:0000235 (astral microtubule), GO:0001411 (hyphal tip), GO:0005816 (spindle pole body), GO:0005868 (cytoplasmic dynein complex), GO:0005881 (cytoplasmic microtubule), GO:0005938 (cell cortex), GO:0030286 (dynein complex), GO:0030428 (cell septum)	GO:0005524 (ATP binding), GO:0008017 (microtubule binding), GO:0008569 (minus-end-directed microtubule motor activity), GO:0016887 (ATP hydrolysis activity)
DOWNPASS	70	Candida_albicans	FLC	all_vars	all_muts	none	Ca22chr1A_C_albicans_SC5314_2201097_G/A	0.352941	9.6	3	96	6	5	OG0001028	1	0	0.952	0.952	0.0096	0.048	0.0175477	1	1	1	mis|p.439|V/I in ERO1 (C1_10040W_A, Ortholog of S. cerevisiae Ero1; role in formation of disulfide bonds in the endoplasmic reticulum; fluconazole-induced; induced by Mnl1 under weak acid stress; Spider biofilm induced)	GO:0034975 (protein folding in endoplasmic reticulum)	GO:0005783 (endoplasmic reticulum), GO:0005789 (endoplasmic reticulum membrane)	GO:0003756 (protein disulfide isomerase activity), GO:0015035 (protein-disulfide reductase activity), GO:0016671 (oxidoreductase activity, acting on a sulfur group of donors, disulfide as acceptor), GO:0016972 (thiol oxidase activity), GO:0050660 (flavin adenine dinucleotide binding), GO:0071949 (FAD binding)
DOWNPASS	70	Candida_albicans	FLC	all_vars	all_muts	none	Ca22chr5A_C_albicans_SC5314_59213_A/G	0.333333	19.1667	2	115	2	6	OG0003510	2	0	0.904	0.952	0	0.0048	0.0202892	0	1	1	mis|p.1369|I/T in Scer_CSF1 (C5_00330C_A, Ortholog(s) have role in fermentation, protein maturation)	GO:0006113 (fermentation), GO:0051604 (protein maturation)	GO:0005575 (cellular_component), GO:0016021 (integral component of membrane)	GO:0003674 (molecular_function)
DOWNPASS	70	Candida_albicans	FLC	all_vars	all_muts	none	Ca22chr5A_C_albicans_SC5314_138607_C/T	0.333333	19.1667	2	115	2	6	OG0005218	1	0	0.904	0.952	0	0.0048	0.0202892	0	1	1	mis|p.97|A/T in C5_00600C_A (C5_00600C_A, Protein of unknown function; rat catheter biofilm repressed)	GO:0008150 (biological_process)	GO:0005575 (cellular_component)	GO:0003674 (molecular_function), GO:0005515 (protein binding)
DOWNPASS	70	Candida_albicans	FLC	all_vars	all_muts	none	Ca22chr5A_C_albicans_SC5314_139928_T/C	0.333333	19.1667	2	115	2	6	OG0004403	1	0	0.904	0.952	0	0.0048	0.0202892	0	1	1	mis|p.481|T/A in C5_00610C_A (C5_00610C_A, Ortholog of C. dubliniensis CD36 : Cd36_50610, C. parapsilosis CDC317 : CPAR2_303690, C. auris B8441 : B9J08_002049 and Candida tenuis NRRL Y-1498 : CANTEDRAFT_93989)	GO:0008150 (biological_process)	GO:0005575 (cellular_component)	GO:0003674 (molecular_function)
DOWNPASS	70	Candida_albicans	FLC	all_vars	all_muts	none	Ca22chr5A_C_albicans_SC5314_143257_G/C	0.333333	19.1667	2	115	2	6	OG0002019	1	0	0.904	0.952	0	0.0048	0.0202892	0	1	1	mis|p.387|P/A in EXO1 (C5_00630C_A, Putative exodeoxyribonuclease; cell-cycle regulated periodic mRNA expression)	GO:0000706 (meiotic DNA double-strand break processing), GO:0000723 (telomere maintenance), GO:0000729 (DNA double-strand break processing), GO:0006281 (DNA repair), GO:0006298 (mismatch repair), GO:0031292 (gene conversion at mating-type locus), GO:0031860 (telomeric 3' overhang formation), GO:0044818 (mitotic G2/M transition checkpoint)	GO:0005575 (cellular_component)	GO:0003677 (DNA binding), GO:0003824 (catalytic activity), GO:0004518 (nuclease activity), GO:0008409 (5'-3' exonuclease activity), GO:0017108 (5'-flap endonuclease activity), GO:0035312 (5'-3' exodeoxyribonuclease activity), GO:0046872 (metal ion binding)
DOWNPASS	70	Candida_albicans	FLC	all_vars	all_muts	none	Ca22chr5A_C_albicans_SC5314_142779_G/T	0.333333	19.1667	2	115	2	6	OG0002019	1	0	0.904	0.952	0	0.0048	0.0202892	0	1	1	mis|p.546|P/Q in EXO1 (C5_00630C_A, Putative exodeoxyribonuclease; cell-cycle regulated periodic mRNA expression)	GO:0000706 (meiotic DNA double-strand break processing), GO:0000723 (telomere maintenance), GO:0000729 (DNA double-strand break processing), GO:0006281 (DNA repair), GO:0006298 (mismatch repair), GO:0031292 (gene conversion at mating-type locus), GO:0031860 (telomeric 3' overhang formation), GO:0044818 (mitotic G2/M transition checkpoint)	GO:0005575 (cellular_component)	GO:0003677 (DNA binding), GO:0003824 (catalytic activity), GO:0004518 (nuclease activity), GO:0008409 (5'-3' exonuclease activity), GO:0017108 (5'-flap endonuclease activity), GO:0035312 (5'-3' exodeoxyribonuclease activity), GO:0046872 (metal ion binding)
DOWNPASS	70	Candida_albicans	FLC	all_vars	all_muts	none	Ca22chr1A_C_albicans_SC5314_2833971_G/A	0.333333	19.1667	2	115	2	6	OG0002703	2	0	0.904	0.952	0	0.0096	0.0202892	0	1	1	mis|p.693|V/I in Scer_PET309 (C1_13010W_A, Ortholog(s) have mRNA binding, translation regulator activity and role in mitochondrial cytochrome c oxidase assembly, positive regulation of mitochondrial translational initiation)	GO:0033617 (mitochondrial cytochrome c oxidase assembly), GO:0070134 (positive regulation of mitochondrial translational initiation)	GO:0031314 (extrinsic component of mitochondrial inner membrane)	GO:0003729 (mRNA binding), GO:0045182 (translation regulator activity)
DOWNPASS	70	Candida_albicans	FLC	all_vars	all_muts	none	Ca22chr1A_C_albicans_SC5314_2834430_G/A	0.333333	19.1667	2	115	2	6	OG0002703	2	0	0.904	0.952	0	0.0096	0.0202892	0	1	1	mis|p.846|V/I in Scer_PET309 (C1_13010W_A, Ortholog(s) have mRNA binding, translation regulator activity and role in mitochondrial cytochrome c oxidase assembly, positive regulation of mitochondrial translational initiation)	GO:0033617 (mitochondrial cytochrome c oxidase assembly), GO:0070134 (positive regulation of mitochondrial translational initiation)	GO:0031314 (extrinsic component of mitochondrial inner membrane)	GO:0003729 (mRNA binding), GO:0045182 (translation regulator activity)
DOWNPASS	70	Candida_albicans	FLC	all_vars	all_muts	none	Ca22chr1A_C_albicans_SC5314_2833968_G/A	0.333333	19.1667	2	115	2	6	OG0002703	2	0	0.904	0.952	0	0.0096	0.0202892	0	1	1	mis|p.692|A/T in Scer_PET309 (C1_13010W_A, Ortholog(s) have mRNA binding, translation regulator activity and role in mitochondrial cytochrome c oxidase assembly, positive regulation of mitochondrial translational initiation)	GO:0033617 (mitochondrial cytochrome c oxidase assembly), GO:0070134 (positive regulation of mitochondrial translational initiation)	GO:0031314 (extrinsic component of mitochondrial inner membrane)	GO:0003729 (mRNA binding), GO:0045182 (translation regulator activity)
DOWNPASS	70	Candida_albicans	FLC	all_vars	all_muts	none	Ca22chr1A_C_albicans_SC5314_881544_A/AAG	0.333333	19.1667	2	115	2	6	OG0006079	1	0	0.904	0.952	0	0.0288	0.0202892	0	1	1	FS|p.111-112|-/X in C1_04250C_A (C1_04250C_A, Ortholog of Candida albicans WO-1 : CAWG_00968)
DOWNPASS	70	Candida_albicans	FLC	all_vars	all_muts	none	Ca22chr1A_C_albicans_SC5314_3029586_T/A	0.333333	19.1667	2	115	2	6	OG0000529	2	0	0.904	0.952	0	0.0336	0.0202892	0	1	1	mis|p.1218|L/M in MYO2 (C1_13780W_A, Class V myosin; nonessential; sole class V myosin in C. albicans; required for WT actin cytoskeletal polarity, nuclear organization, migration, hyphal growth; conserved myosin ATPase/tail domains; Hap43-induced; flow model biofilm repressed)	GO:0000001 (mitochondrion inheritance), GO:0000011 (vacuole inheritance), GO:0000132 (establishment of mitotic spindle orientation), GO:0000281 (mitotic cytokinesis), GO:0000902 (cell morphogenesis), GO:0006904 (vesicle docking involved in exocytosis), GO:0006997 (nucleus organization), GO:0007097 (nuclear migration), GO:0007107 (membrane addition at site of cytokinesis), GO:0007118 (budding cell…	GO:0000131 (incipient cellular bud site), GO:0000329 (fungal-type vacuole membrane), GO:0005934 (cellular bud tip), GO:0005935 (cellular bud neck), GO:0016459 (myosin complex), GO:0030133 (transport vesicle), GO:0030479 (actin cortical patch), GO:0031097 (medial cortex), GO:0031521 (spitzenkorper), GO:0031941 (filamentous actin), GO:0031982 (vesicle), GO:0032153 (cell division site), GO:0032432 (…	GO:0000146 (microfilament motor activity), GO:0003774 (motor activity), GO:0005515 (protein binding), GO:0005516 (calmodulin binding), GO:0005524 (ATP binding), GO:0030898 (microfilament motor activity), GO:0051015 (actin filament binding)
DOWNPASS	70	Candida_albicans	FLC	all_vars	all_muts	none	Ca22chr1A_C_albicans_SC5314_3029226_G/A	0.333333	19.1667	2	115	2	6	OG0000529	2	0	0.904	0.952	0	0.0336	0.0202892	0	1	1	mis|p.1098|A/T in MYO2 (C1_13780W_A, Class V myosin; nonessential; sole class V myosin in C. albicans; required for WT actin cytoskeletal polarity, nuclear organization, migration, hyphal growth; conserved myosin ATPase/tail domains; Hap43-induced; flow model biofilm repressed)	GO:0000001 (mitochondrion inheritance), GO:0000011 (vacuole inheritance), GO:0000132 (establishment of mitotic spindle orientation), GO:0000281 (mitotic cytokinesis), GO:0000902 (cell morphogenesis), GO:0006904 (vesicle docking involved in exocytosis), GO:0006997 (nucleus organization), GO:0007097 (nuclear migration), GO:0007107 (membrane addition at site of cytokinesis), GO:0007118 (budding cell…	GO:0000131 (incipient cellular bud site), GO:0000329 (fungal-type vacuole membrane), GO:0005934 (cellular bud tip), GO:0005935 (cellular bud neck), GO:0016459 (myosin complex), GO:0030133 (transport vesicle), GO:0030479 (actin cortical patch), GO:0031097 (medial cortex), GO:0031521 (spitzenkorper), GO:0031941 (filamentous actin), GO:0031982 (vesicle), GO:0032153 (cell division site), GO:0032432 (…	GO:0000146 (microfilament motor activity), GO:0003774 (motor activity), GO:0005515 (protein binding), GO:0005516 (calmodulin binding), GO:0005524 (ATP binding), GO:0030898 (microfilament motor activity), GO:0051015 (actin filament binding)
DOWNPASS	70	Candida_albicans	FLC	all_vars	all_muts	none	Ca22chr1A_C_albicans_SC5314_2480414_G/T	0.333333	19.1667	2	115	2	6	OG0001957	1	0	0.904	0.952	0.0048	0.0144	0.0202892	1	1	1	mis|p.138|N/K in Scer_PRP28 (C1_11300C_A, Ortholog(s) have RNA binding, first spliceosomal transesterification activity, role in mRNA 5'-splice site recognition and U5 snRNP localization)	GO:0000395 (mRNA 5'-splice site recognition)	GO:0005682 (U5 snRNP)	GO:0000384 (first spliceosomal transesterification activity), GO:0003676 (nucleic acid binding), GO:0003723 (RNA binding), GO:0004386 (helicase activity), GO:0005524 (ATP binding)
DOWNPASS	70	Candida_albicans	FLC	all_vars	all_muts	none	Ca22chr1A_C_albicans_SC5314_3082450_G/C	0.333333	19.1667	2	115	2	6	OG0000177	1	0	0.904	0.952	0.0048	0.024	0.0202892	1	1	1	mis|p.140|L/V in DUR7 (C1_13980C_A, Putative urea transporter; fungal-specific (no human or murine homolog))	GO:0055085 (transmembrane transport), GO:0071918 (urea transmembrane transport)	GO:0016020 (membrane), GO:0016021 (integral component of membrane)	GO:0015204 (urea transmembrane transporter activity), GO:0022857 (transmembrane transporter activity)
DOWNPASS	70	Candida_albicans	FLC	all_vars	all_muts	none	Ca22chr3A_C_albicans_SC5314_1299868_T/C	0.333333	19.1667	2	115	2	6	OG0000864	1	0	0.904	0.952	0.0048	0.024	0.0202892	1	1	1	mis|p.362|S/P in Scer_SEN54 (C3_05800W_A, Ortholog(s) have tRNA-intron endonuclease activity, role in tRNA-type intron splice site recognition and cleavage and mitochondrial outer membrane, tRNA-intron endonuclease complex localization)	GO:0000379 (tRNA-type intron splice site recognition and cleavage)	GO:0000214 (tRNA-intron endonuclease complex), GO:0005741 (mitochondrial outer membrane)	GO:0000213 (tRNA-intron endonuclease activity)
DOWNPASS	70	Candida_albicans	FLC	all_vars	all_muts	none	Ca22chr3A_C_albicans_SC5314_1302146_A/ATGT	0.333333	19.1667	2	115	2	6	OG0000045	1	0	0.904	0.952	0.0048	0.024	0.0202892	1	1	1	ins|p.111|H/QH in SKN1 (C3_05810C_A, Protein with a role in beta-1,6-glucan synthesis; probable N-glycosylated type II membrane protein; transcript and mRNA length change induced by yeast-hypha transition; induced by Rim101, caspofungin; rat catheter and Spider biofilm induced)	GO:0005975 (carbohydrate metabolic process), GO:0006078 ((1->6)-beta-D-glucan biosynthetic process)	GO:0016021 (integral component of membrane)	GO:0003674 (molecular_function), GO:0004553 (hydrolase activity, hydrolyzing O-glycosyl compounds)
DOWNPASS	70	Candida_albicans	FLC	all_vars	all_muts	none	Ca22chr3A_C_albicans_SC5314_1301882_G/GTGTTGT	0.333333	19.1667	2	115	2	6	OG0000045	1	0	0.904	0.952	0.0048	0.024	0.0202892	1	1	1	ins|p.199|H/QQH in SKN1 (C3_05810C_A, Protein with a role in beta-1,6-glucan synthesis; probable N-glycosylated type II membrane protein; transcript and mRNA length change induced by yeast-hypha transition; induced by Rim101, caspofungin; rat catheter and Spider biofilm induced)	GO:0005975 (carbohydrate metabolic process), GO:0006078 ((1->6)-beta-D-glucan biosynthetic process)	GO:0016021 (integral component of membrane)	GO:0003674 (molecular_function), GO:0004553 (hydrolase activity, hydrolyzing O-glycosyl compounds)
DOWNPASS	70	Candida_albicans	FLC	all_vars	all_muts	none	Ca22chrRA_C_albicans_SC5314_1378240_A/G	0.333333	19.1667	2	115	2	6	OG0000825	1	0	0.904	0.952	0.0048	0.0385	0.0202892	1	1	1	mis|p.52|N/D in Scer_GRC3 (CR_06450W_A, Ortholog(s) have polynucleotide 5'-hydroxyl-kinase activity)	GO:0000448 (cleavage in ITS2 between 5.8S rRNA and LSU-rRNA of tricistronic rRNA transcript (SSU-rRNA, 5.8S rRNA, LSU-rRNA)), GO:0006363 (termination of RNA polymerase I transcription), GO:0006364 (rRNA processing), GO:0006396 (RNA processing)	GO:0030874 (nucleolar chromatin), GO:0031618 (pericentric heterochromatin), GO:0031934 (mating-type region heterochromatin), GO:0097356 (perinucleolar compartment)	GO:0051731 (polynucleotide 5'-hydroxyl-kinase activity)
DOWNPASS	70	Candida_albicans	FLC	all_vars	all_muts	none	Ca22chr3A_C_albicans_SC5314_1603232_T/C	0.333333	19.1667	2	115	2	6	OG0001274	1	0	0.904	0.952	0.0048	0.048	0.0202892	1	1	1	mis|p.58|L/S in POS5 (C3_07010W_A, Protein similar to S. cerevisiae Pos5p, a mitochondrial NADH kinase involved in the oxidative stress response; planktonic growth-induced gene; likely to be essential for growth, based on an insertional mutagenesis strategy)	GO:0006741 (NADP biosynthetic process), GO:0019674 (NAD metabolic process), GO:0034599 (cellular response to oxidative stress)	GO:0005759 (mitochondrial matrix)	GO:0003951 (NAD+ kinase activity), GO:0042736 (NADH kinase activity)
DOWNPASS	70	Candida_albicans	FLC	all_vars	all_muts	none	Ca22chr7A_C_albicans_SC5314_542074_C/CAATAAT	0.333333	19.1667	2	115	2	6	OG0004854	1	0	0.904	0.952	0.0048	0.0528	0.0202892	1	1	1	ins|p.232-233|-/NN in C7_02520W_A (C7_02520W_A, Ortholog of C. dubliniensis CD36 : Cd36_72260, C. parapsilosis CDC317 : CPAR2_702840, Candida tenuis NRRL Y-1498 : CANTEDRAFT_115664 and Debaryomyces hansenii CBS767 : DEHA2B05940g)	GO:0008150 (biological_process)	GO:0005575 (cellular_component)	GO:0003674 (molecular_function)
DOWNPASS	70	Candida_albicans	FLC	all_vars	all_muts	none	cluster19210_INV1like	0.333333	19.1667	2	115	2	6	OG0000124	1, 1	0	0.904	0.952	0.0048	0.0528	0.0202892	1	1	1	codSeqVar_BND|INV1like|BND-Ca22chrRA_C_albicans_SC5314-1430692|Ca22chrRA_C_albicans_SC5314:1430692-Ca22chrRA_C_albicans_SC5314:1457882 in SEO1 (CR_06660W_A, Protein with similarity to permeases; Sfu1-repressed; flucytosine induced; induced by Mnl1 under weak acid stress; flow model biofilm repressed) ||| codSeqVar_BND|INV1like|BND-Ca22chrRA_C_albicans_SC5314-1457882|Ca22chrRA_C_albicans_SC5314:14…	GO:0006820 (anion transport), GO:0055085 (transmembrane transport) ||| GO:0006820 (anion transport), GO:0055085 (transmembrane transport)	GO:0016020 (membrane), GO:0016021 (integral component of membrane) ||| GO:0016020 (membrane), GO:0016021 (integral component of membrane)	GO:0015296 (anion:cation symporter activity), GO:0022857 (transmembrane transporter activity) ||| GO:0015296 (anion:cation symporter activity), GO:0022857 (transmembrane transporter activity)
DOWNPASS	70	Candida_albicans	FLC	all_vars	all_muts	none	Ca22chrRA_C_albicans_SC5314_1465284_A/G	0.333333	19.1667	2	115	2	6	OG0002578	1	0	0.904	0.952	0.0048	0.0961	0.0202892	1	1	1	mis|p.127|E/G in Scer_UTP25 (CR_06840W_A, Ortholog(s) have U3 snoRNA binding, rRNA binding activity and role in maturation of SSU-rRNA from tricistronic rRNA transcript (SSU-rRNA, 5.8S rRNA, LSU-rRNA), ribosomal small subunit biogenesis)	GO:0000462 (maturation of SSU-rRNA from tricistronic rRNA transcript (SSU-rRNA, 5.8S rRNA, LSU-rRNA)), GO:0006364 (rRNA processing), GO:0042274 (ribosomal small subunit biogenesis)	GO:0005634 (nucleus), GO:0005730 (nucleolus), GO:0032040 (small-subunit processome)	GO:0019843 (rRNA binding), GO:0034511 (U3 snoRNA binding)
DOWNPASS	70	Candida_albicans	FLC	all_vars	all_muts	none	Ca22chr3A_C_albicans_SC5314_1005915_T/C	0.333333	19.1667	2	115	2	6	OG0000781	1	0	0.904	0.952	0.0096	0.0768	0.0202892	1	1	1	mis|p.87|K/E in Scer_TOP3 (C3_04740C_A, Ortholog(s) have DNA topoisomerase activity, DNA topoisomerase type I (single strand cut, ATP-independent) activity)	GO:0000018 (regulation of DNA recombination), GO:0006265 (DNA topological change), GO:0006301 (postreplication repair), GO:0007004 (telomere maintenance via telomerase), GO:0007064 (mitotic sister chromatid cohesion), GO:0007131 (reciprocal meiotic recombination), GO:0043007 (maintenance of rDNA), GO:1902969 (mitotic DNA replication)	GO:0005634 (nucleus), GO:0031422 (RecQ family helicase-topoisomerase III complex), GO:0035861 (site of double-strand break)	GO:0003677 (DNA binding), GO:0003916 (DNA topoisomerase activity), GO:0003917 (DNA topoisomerase type I (single strand cut, ATP-independent) activity)
DOWNPASS	70	Candida_albicans	FLC	all_vars	all_muts	none	Ca22chr2A_C_albicans_SC5314_302626_TTGTTGC/T	0.333333	19.1667	2	115	2	6	OG0002187	1	0	0.904	0.952	0.0096	0.0769	0.0202892	1	1	1	del|p.519-521|QQQ/Q in Scer_PIB2 (C2_01680C_A, Ortholog of the mitochondria localized S. cerevisiae Pib2 protein of unknown function; has a FYVE zinc finger domain; Spider biofilm induced)	GO:0008150 (biological_process)	GO:0005575 (cellular_component)	GO:0046872 (metal ion binding)
DOWNPASS	70	Candida_albicans	FLC	all_vars	all_muts	none	Ca22chr2A_C_albicans_SC5314_717643_C/T	0.333333	19.1667	2	115	2	6	OG0002249	1	0	0.904	0.952	0.0096	0.0769	0.0202892	1	1	1	mis|p.153|R/H in Scer_SHE4 (C2_03420C_A, Ortholog(s) have myosin binding activity, role in intracellular mRNA localization, mating type switching and cytoplasm localization)	GO:0007533 (mating type switching), GO:0008298 (intracellular mRNA localization)	GO:0005737 (cytoplasm)	GO:0017022 (myosin binding)
DOWNPASS	70	Candida_albicans	FLC	all_vars	all_muts	none	Ca22chrRA_C_albicans_SC5314_622848_C/T	0.333333	19.1667	2	115	2	6	OG0002255	1	0	0.904	0.952	0.0096	0.0817	0.0202892	1	1	1	mis|p.225|S/N in RPC31 (CR_02720C_A, Putative RNA polymerase III subunit C31; repressed by nitric oxide; induced during infection of murine kidney, compared to growth in vitro; has murine homolog)	GO:0006383 (transcription by RNA polymerase III), GO:0006384 (transcription initiation from RNA polymerase III promoter), GO:0042797 (tRNA transcription by RNA polymerase III)	GO:0005666 (RNA polymerase III complex)	GO:0001056 (RNA polymerase III activity)
DOWNPASS	70	Candida_albicans	FLC	all_vars	all_muts	none	Ca22chr3A_C_albicans_SC5314_1628559_A/G	0.333333	19.1667	2	115	2	6	OG0001015	1	0	0.904	0.952	0.0192	0.0672	0.0202892	1	1	1	mis|p.132|T/A in Scer_NUD1 (C3_07110W_A, S. cerevisiae ortholog Nud1 is a spindle pole body outer plaque component; it acts through the mitotic exit network to specify asymmetric spindle pole body inheritance; Hap43-induced gene)	GO:0000073 (initial mitotic spindle pole body separation), GO:0030953 (astral microtubule organization), GO:0031536 (positive regulation of exit from mitosis), GO:0045132 (meiotic chromosome segregation), GO:0051293 (establishment of spindle localization)	GO:0061499 (outer plaque of mitotic spindle pole body)	GO:0005515 (protein binding), GO:0035591 (signaling adaptor activity)
DOWNPASS	70	Candida_albicans	FLC	all_vars	all_muts	none	cluster54729_coverageDEL	0.333333	19.1667	2	115	2	6	OG0005399, OG0005423	1, 1	0	0.904	0.952	0.0192	0.1153	0.0202892	1	1	1	trunc|coverageDEL|CNV|Ca22chrRA_C_albicans_SC5314:1132200-1134600 in FGR14 (CR_05240C_A, Protein encoded in retrotransposon Zorro3 with similarity to retroviral endonuclease-reverse transcriptase proteins; lacks an ortholog in S. cerevisiae; transposon mutation affects filamentous growth) ||| trunc|coverageDEL|CNV|Ca22chrRA_C_albicans_SC5314:1132200-1134600 in FGR13 (CR_05250C_A, Protein encoded …	GO:0009267 (cellular response to starvation), GO:0030447 (filamentous growth), GO:0036170 (filamentous growth of a population of unicellular organisms in response to starvation), GO:0036180 (filamentous growth of a population of unicellular organisms in response to biotic stimulus), GO:0071216 (cellular response to biotic stimulus) ||| GO:0006278 (RNA-dependent DNA biosynthetic process), GO:00092…	GO:0005575 (cellular_component) ||| GO:0005575 (cellular_component)	GO:0003676 (nucleic acid binding), GO:0008270 (zinc ion binding) ||| GO:0003723 (RNA binding), GO:0003964 (RNA-directed DNA polymerase activity)
DOWNPASS	70	Candida_albicans	FLC	all_vars	all_muts	none	Ca22chr1A_C_albicans_SC5314_489507_T/TTCATCA	0.333333	19	2	114	2	6	OG0001970	1	0	0.904	0.952	0.0144	0.1535	0.0206077	1	1	1	ins|p.59|L/LHH in TIM21 (C1_02350W_A, Component of the Translocase of the Inner Mitochondrial membrane (TIM23 complex); for protein import into mitochondria; Hap43, ketoconazole-repressed; Spider biofilm repressed)	GO:0030150 (protein import into mitochondrial matrix)	GO:0005744 (TIM23 mitochondrial import inner membrane translocase complex), GO:0005886 (plasma membrane)	GO:0003674 (molecular_function)
DOWNPASS	70	Candida_albicans	FLC	all_vars	all_muts	none	Ca22chr2A_C_albicans_SC5314_266088_A/C	0.333333	19	2	114	2	6	OG0003499	1	0	0.904	0.952	0.0192	0.1489	0.0206077	1	1	1	mis|p.57|Q/P in SPT5 (C2_01480W_A, Protein similar to S. cerevisiae Spt5p transcription elongation factor; transposon mutation affects filamentous growth)	GO:0000245 (spliceosomal complex assembly), GO:0006355 (regulation of transcription, DNA-templated), GO:0006357 (regulation of transcription by RNA polymerase II), GO:0008298 (intracellular mRNA localization), GO:0009267 (cellular response to starvation), GO:0010508 (positive regulation of autophagy), GO:0030447 (filamentous growth), GO:0032784 (regulation of DNA-templated transcription, elongati…	GO:0005634 (nucleus), GO:0032044 (DSIF complex), GO:0033553 (rDNA heterochromatin)	GO:0000993 (RNA polymerase II complex binding), GO:0001042 (RNA polymerase I core binding), GO:0001179 (RNA polymerase I general transcription initiation factor binding), GO:0003677 (DNA binding), GO:0003727 (single-stranded RNA binding), GO:0017070 (U6 snRNA binding), GO:0019843 (rRNA binding), GO:0030619 (U1 snRNA binding), GO:0030620 (U2 snRNA binding), GO:0030621 (U4 snRNA binding), GO:003062…
DOWNPASS	70	Candida_albicans	FLC	all_vars	all_muts	none	Ca22chr2A_C_albicans_SC5314_819925_G/GTTA	0.333333	18.8333	2	113	2	6	OG0001809	2	0	0.904	0.952	0	0.0384	0.0209338	0	1	1	ins|p.789|N/NN in GPI13 (C2_03920C_A, Major facilitator superfamily protein; has phosphodiesterase/nucleotide pyrophosphatase domain; similar to S. cerevisiae Gpi13p, which acts in GPI anchor biosynthesis; Hap43p-induced gene)	GO:0006505 (GPI anchor metabolic process), GO:0006506 (GPI anchor biosynthetic process)	GO:0016021 (integral component of membrane)	GO:0003824 (catalytic activity), GO:0016772 (transferase activity, transferring phosphorus-containing groups), GO:0051377 (mannose-ethanolamine phosphotransferase activity)
DOWNPASS	70	Candida_albicans	FLC	all_vars	all_muts	none	Ca22chr2A_C_albicans_SC5314_418152_G/A	0.333333	18.8333	2	113	2	6	OG0003778	1	0	0.904	0.952	0.0288	0.1249	0.0209338	1	1	1	mis|p.222|A/V in C2_02130C_A (C2_02130C_A, Protein of unknown function; macrophage-induced gene)	GO:0008150 (biological_process)	GO:0005575 (cellular_component)	GO:0003674 (molecular_function)
DOWNPASS	70	Candida_albicans	FLC	all_vars	all_muts	none	Ca22chr1A_C_albicans_SC5314_2604768_C/T	0.333333	18.8333	2	113	2	6	OG0002267	2	0	0.904	0.952	0.0305	0.1458	0.0209338	1	1	1	mis|p.234|R/K in Scer_UPF3 (C1_11900C_A, Ortholog(s) have role in DNA recombination, nuclear-transcribed mRNA catabolic process, 3'-5' exonucleolytic nonsense-mediated decay, protein ubiquitination and cytoplasm, nucleolus, nucleus, polysome localization)	GO:0000184 (nuclear-transcribed mRNA catabolic process, nonsense-mediated decay), GO:0006310 (DNA recombination), GO:0016567 (protein ubiquitination), GO:0070478 (nuclear-transcribed mRNA catabolic process, 3'-5' exonucleolytic nonsense-mediated decay)	GO:0005634 (nucleus), GO:0005730 (nucleolus), GO:0005737 (cytoplasm), GO:0005844 (polysome)	GO:0000166 (nucleotide binding), GO:0003676 (nucleic acid binding)
DOWNPASS	70	Candida_albicans	FLC	all_vars	all_muts	none	Ca22chr1A_C_albicans_SC5314_2780471_T/TTGTTGTTGTTGA	0.333333	18.6667	2	112	2	6	OG0004471	1	0	0.904	0.952	0	0.0384	0.0212676	0	1	1	ins|p.185|Q/HQQQQ in Scer_CDC40 (C1_12750C_A, Pre-mRNA splicing factor; important for catalytic step II of pre-mRNA splicing; possible role in cell cycle progression; Spider biofilm induced)	GO:0000348 (mRNA branch site recognition), GO:0000350 (generation of catalytic spliceosome for second transesterification step), GO:0000389 (mRNA 3'-splice site recognition), GO:0000398 (mRNA splicing, via spliceosome)	GO:0005681 (spliceosomal complex), GO:0034399 (nuclear periphery), GO:0071013 (catalytic step 2 spliceosome)	GO:0000386 (second spliceosomal transesterification activity), GO:0005515 (protein binding)
DOWNPASS	70	Candida_albicans	FLC	all_vars	all_muts	none	Ca22chr6A_C_albicans_SC5314_572269_T/TTCA	0.333333	18.5	2	111	2	6	OG0003698	1	0	0.904	0.952	0.0048	0.0481	0.0216096	1	1	1	ins|p.219|E/DE in MIF2 (C6_02780C_A, Centromere-associated protein; similar to CENP-C proteins; Cse4p and Mif2p colocalize at C. albicans centromeres)	GO:0007052 (mitotic spindle organization), GO:0007059 (chromosome segregation), GO:0051382 (kinetochore assembly)	GO:0000775 (chromosome, centromeric region), GO:0000776 (kinetochore), GO:0000780 (condensed chromosome, centromeric region)	GO:0019237 (centromeric DNA binding), GO:0044877 (protein-containing complex binding)
DOWNPASS	70	Candida_albicans	FLC	all_vars	all_muts	none	Ca22chr2A_C_albicans_SC5314_1165959_C/T	0.333333	18.3333	2	110	2	6	OG0000571	1	0	0.952	0.952	0	0.0673	0.0219598	0	1	1	mis|p.197|P/L in OSM1 (C2_05700W_A, Putative flavoprotein subunit of fumarate reductase; soluble protein in hyphae; caspofungin repressed; stationary phase enriched protein; flow model biofilm induced; Spider biofilm repressed)		GO:0005575 (cellular_component)	GO:0000104 (succinate dehydrogenase activity), GO:0010181 (FMN binding), GO:0016491 (oxidoreductase activity)
DOWNPASS	70	Candida_albicans	FLC	all_vars	all_muts	none	Ca22chr7A_C_albicans_SC5314_551467_AAAATGAAAATGG/A	0.333333	18.3333	2	110	2	6	OG0004683	1	0	0.952	0.952	0.0048	0.0672	0.0219598	1	1	1	del|p.956-960|ENENG/E in C7_02560W_A (C7_02560W_A, Ortholog of C. dubliniensis CD36 : Cd36_72300, C. parapsilosis CDC317 : CPAR2_703060, C. auris B8441 : B9J08_001030 and Candida tenuis NRRL Y-1498 : CANTEDRAFT_92002)	GO:0008150 (biological_process)	GO:0005575 (cellular_component)	GO:0003674 (molecular_function)
DOWNPASS	70	Candida_albicans	FLC	all_vars	all_muts	none	Ca22chr1A_C_albicans_SC5314_2659195_G/T	0.333333	18.3333	2	110	2	6	OG0000150	1	0	0.952	0.952	0.0096	0.0961	0.0219598	1	1	1	mis|p.3|E/D in BUL4 (C1_12190W_A, Protein with a predicted BUL1 N-terminal and C-terminal domains; Bul1 binds the ubiquitin ligase Rsp5 in S. cerevisiae; Hap43-repressed gene; rat catheter biofilm induced)	GO:0008150 (biological_process)	GO:0005575 (cellular_component)	GO:0003674 (molecular_function)
DOWNPASS	70	Candida_albicans	FLC	all_vars	all_muts	none	Ca22chr2A_C_albicans_SC5314_677643_C/A	0.333333	18.3333	2	110	2	6	OG0000987	1	0	0.952	0.952	0.0144	0.0769	0.0219598	1	1	1	mis|p.205|Q/K in NSP1 (C2_03280W_A, Essential component of the nuclear pore complex; sumoylation target; stationary phase enriched protein; rat catheter biofilm repressed)	GO:0000055 (ribosomal large subunit export from nucleus), GO:0000056 (ribosomal small subunit export from nucleus), GO:0006409 (tRNA export from nucleus), GO:0006606 (protein import into nucleus), GO:0006607 (NLS-bearing protein import into nucleus), GO:0010389 (regulation of G2/M transition of mitotic cell cycle), GO:0016973 (poly(A)+ mRNA export from nucleus), GO:0097064 (ncRNA export from nucl…	GO:0005643 (nuclear pore), GO:0034399 (nuclear periphery), GO:0044613 (nuclear pore central transport channel), GO:0044615 (nuclear pore nuclear basket)	GO:0005543 (phospholipid binding), GO:0017056 (structural constituent of nuclear pore)
DOWNPASS	70	Candida_albicans	FLC	all_vars	all_muts	none	Ca22chr2A_C_albicans_SC5314_677650_C/A	0.333333	18.3333	2	110	2	6	OG0000987	1	0	0.952	0.952	0.0144	0.0769	0.0219598	1	1	1	mis|p.207|T/N in NSP1 (C2_03280W_A, Essential component of the nuclear pore complex; sumoylation target; stationary phase enriched protein; rat catheter biofilm repressed)	GO:0000055 (ribosomal large subunit export from nucleus), GO:0000056 (ribosomal small subunit export from nucleus), GO:0006409 (tRNA export from nucleus), GO:0006606 (protein import into nucleus), GO:0006607 (NLS-bearing protein import into nucleus), GO:0010389 (regulation of G2/M transition of mitotic cell cycle), GO:0016973 (poly(A)+ mRNA export from nucleus), GO:0097064 (ncRNA export from nucl…	GO:0005643 (nuclear pore), GO:0034399 (nuclear periphery), GO:0044613 (nuclear pore central transport channel), GO:0044615 (nuclear pore nuclear basket)	GO:0005543 (phospholipid binding), GO:0017056 (structural constituent of nuclear pore)
DOWNPASS	70	Candida_albicans	FLC	all_vars	all_muts	none	Ca22chr2A_C_albicans_SC5314_1322153_T/A	0.333333	18.3333	2	110	2	6	OG0004714	1	0	0.952	0.952	0.0144	0.1249	0.0219598	1	1	1	mis|p.120|D/E in C2_06510W_A (C2_06510W_A, Ortholog of C. dubliniensis CD36 : Cd36_20860, C. parapsilosis CDC317 : CPAR2_104250, C. auris B8441 : B9J08_003191 and Candida tenuis NRRL Y-1498 : CANTEDRAFT_115100)	GO:0008150 (biological_process)	GO:0005575 (cellular_component)	GO:0003674 (molecular_function)
DOWNPASS	70	Candida_albicans	FLC	all_vars	all_muts	none	Ca22chr3A_C_albicans_SC5314_1229753_A/ATGGTGG	0.333333	18	2	108	2	6	OG0000138	4	0	0.952	0.952	0.0048	0.024	0.0226862	1	1	1	ins|p.137|N/NGG in TEA1 (C3_05470W_A, Putative transcription factor with zinc cluster DNA-binding motif; has similarity to S. cerevisiae Tea1p; Hap43p-repressed gene)	GO:0006351 (transcription, DNA-templated), GO:0006355 (regulation of transcription, DNA-templated), GO:0006368 (transcription elongation from RNA polymerase II promoter), GO:0030447 (filamentous growth), GO:0035690 (cellular response to drug), GO:0036180 (filamentous growth of a population of unicellular organisms in response to biotic stimulus), GO:0070783 (growth of unicellular organism as a th…	GO:0005634 (nucleus), GO:0042025 (host cell nucleus), GO:0051285 (cell cortex of cell tip)	GO:0000981 (DNA-binding transcription factor activity, RNA polymerase II-specific), GO:0003677 (DNA binding), GO:0003700 (DNA-binding transcription factor activity), GO:0008270 (zinc ion binding)
DOWNPASS	70	Candida_albicans	FLC	all_vars	all_muts	none	Ca22chrRA_C_albicans_SC5314_1088012_A/C	0.333333	17.6667	2	106	2	6	OG0000716	4	0	0.952	0.952	0	0.0673	0.0234492	0	1	1	mis|p.255|D/A in CR_05030W_A (CR_05030W_A, Ortholog of C. dubliniensis CD36 : Cd36_30530, C. parapsilosis CDC317 : CPAR2_203340, C. auris B8441 : B9J08_000376 and Candida tenuis NRRL Y-1498 : CANTEDRAFT_117008)	GO:0008150 (biological_process)	GO:0005575 (cellular_component)	GO:0003674 (molecular_function)
DOWNPASS	70	Candida_albicans	FLC	all_vars	all_muts	none	Ca22chr3A_C_albicans_SC5314_585559_A/C	0.333333	17.6667	2	106	2	6	OG0001118	1	0	0.952	0.952	0.0096	0.0624	0.0234492	1	1	1	mis|p.807|N/H in SMC3 (C3_02700W_A, Protein similar to S. cerevisiae Smc3p, which is an ATPase involved in sister chromatid cohesion; likely to be essential for growth, based on an insertional mutagenesis strategy)	GO:0007064 (mitotic sister chromatid cohesion), GO:0007130 (synaptonemal complex assembly), GO:0007131 (reciprocal meiotic recombination), GO:0051177 (meiotic sister chromatid cohesion), GO:0051276 (chromosome organization), GO:0061780 (mitotic cohesin loading), GO:0062022 (mitotic cohesin ssDNA (lagging strand) loading), GO:0071960 (maintenance of mitotic sister chromatid cohesion, centromeric),…	GO:0000780 (condensed chromosome, centromeric region), GO:0005634 (nucleus), GO:0005694 (chromosome), GO:0030892 (mitotic cohesin complex), GO:0034990 (nuclear mitotic cohesin complex)	GO:0003677 (DNA binding), GO:0003690 (double-stranded DNA binding), GO:0005515 (protein binding), GO:0005524 (ATP binding), GO:0016887 (ATP hydrolysis activity), GO:0019901 (protein kinase binding), GO:0061775 (cohesin ATPase activity), GO:0061776 (topological DNA co-entrapment activity)
DOWNPASS	70	Candida_albicans	FLC	all_vars	all_muts	none	Ca22chr3A_C_albicans_SC5314_1325901_G/C	0.333333	17.6667	2	106	2	6	OG0005011	1	0	0.952	0.952	0.0144	0.0432	0.0234492	1	1	1	mis|p.150|S/T in ZCF35 (C3_05910W_A, Zn(II)2Cys6 transcription factor; Hap43-induced; Spider biofilm induced)	GO:0006351 (transcription, DNA-templated), GO:0006355 (regulation of transcription, DNA-templated)	GO:0005634 (nucleus), GO:0042025 (host cell nucleus)	GO:0000981 (DNA-binding transcription factor activity, RNA polymerase II-specific), GO:0003677 (DNA binding), GO:0003700 (DNA-binding transcription factor activity), GO:0008270 (zinc ion binding)
DOWNPASS	70	Candida_albicans	FLC	all_vars	all_muts	none	cluster65722_coverageDUP	0.333333	17.6667	2	106	2	6	OG0000174, OG0000282, OG0000316, OG0000395, OG0000431, OG0000600, OG0001117, OG0001343, OG0001415, OG0001466, OG0001690, OG0001695, OG0001699, OG0001702, OG0001733, OG0001986, OG0002178, OG0002254, OG0002555, OG0002628, OG0003006, OG0003036, OG0003173, OG0003221, OG0003397, OG0003665, OG0003849, OG0003868, OG0004104, OG0004134, OG0004212, OG0004368, OG0004724, OG0004826, OG0004867, OG0004995, OG0…	3, 1, 1, 1, 1, 0, 1, 1, 1, 2, 1, 1, 1, 2, 1, 1, 1, 2, 1, 1, 1, 2, 1, 1, 2, 2, 2, 2, 1, 1, 1, 1, 1, 1, 1, 1, 1, 1, 2, 1, 2, 0, 0	0	0.952	0.952	0.0144	0.0576	0.0234492	1	1	1	DUP|coverageDUP|CNV|Ca22chr2A_C_albicans_SC5314:2155500-2229300 in FGR29 (C2_10430C_A, Protein lacking an ortholog in S. cerevisiae; transposon mutation affects filamentous growth; rat catheter biofilm repressed) ||| DUP|coverageDUP|CNV|Ca22chr2A_C_albicans_SC5314:2155500-2229300 in RAD1 (C2_10440C_A, Putative single-stranded DNA endonuclease; transcript regulated by Nrg1; macrophage-induced gene…	GO:0043248 (proteasome assembly) ||| GO:0006355 (regulation of transcription, DNA-templated), GO:0035690 (cellular response to drug), GO:0061987 (negative regulation of transcription from RNA polymerase II promoter by glucose) ||| GO:0015693 (magnesium ion transport) ||| GO:0006888 (endoplasmic reticulum to Golgi vesicle-mediated transport), GO:0016192 (vesicle-mediated transport) ||| GO:0009166 …	GO:0005575 (cellular_component) ||| GO:0005575 (cellular_component) ||| GO:0016021 (integral component of membrane) ||| GO:0000131 (incipient cellular bud site), GO:0005798 (Golgi-associated vesicle), GO:0005829 (cytosol), GO:0005886 (plasma membrane), GO:0005934 (cellular bud tip), GO:0005935 (cellular bud neck) ||| GO:0005576 (extracellular region), GO:0005829 (cytosol) ||| GO:0005575 (cellular…	GO:0070628 (proteasome binding) ||| GO:0003676 (nucleic acid binding), GO:0003700 (DNA-binding transcription factor activity) ||| GO:0015095 (magnesium ion transmembrane transporter activity) ||| GO:0005096 (GTPase activator activity) ||| GO:0016787 (hydrolase activity) ||| GO:0005515 (protein binding), GO:0030674 (protein-macromolecule adaptor activity), GO:0031593 (polyubiquitin modification-de…
DOWNPASS	70	Candida_albicans	FLC	all_vars	all_muts	none	cluster65722_coverageDUP	0.333333	17.6667	2	106	2	6	OG0000174, OG0000282, OG0000316, OG0000395, OG0000431, OG0000600, OG0001117, OG0001343, OG0001415, OG0001466, OG0001690, OG0001695, OG0001699, OG0001702, OG0001733, OG0001986, OG0002178, OG0002254, OG0002555, OG0002628, OG0003006, OG0003036, OG0003173, OG0003221, OG0003397, OG0003665, OG0003849, OG0003868, OG0004104, OG0004134, OG0004212, OG0004368, OG0004724, OG0004826, OG0004867, OG0004995, OG0…	3, 1, 1, 1, 1, 0, 1, 1, 1, 2, 1, 1, 1, 2, 1, 1, 1, 2, 1, 1, 1, 2, 1, 1, 2, 2, 2, 2, 1, 1, 1, 1, 1, 1, 1, 1, 1, 1, 2, 1, 2, 0, 0	0	0.952	0.952	0.0144	0.0576	0.0234492	1	1	1	DUP|coverageDUP|CNV|Ca22chr2A_C_albicans_SC5314:2155500-2229300 in FGR29 (C2_10430C_A, Protein lacking an ortholog in S. cerevisiae; transposon mutation affects filamentous growth; rat catheter biofilm repressed) ||| DUP|coverageDUP|CNV|Ca22chr2A_C_albicans_SC5314:2155500-2229300 in RAD1 (C2_10440C_A, Putative single-stranded DNA endonuclease; transcript regulated by Nrg1; macrophage-induced gene…	GO:0043248 (proteasome assembly) ||| GO:0006355 (regulation of transcription, DNA-templated), GO:0035690 (cellular response to drug), GO:0061987 (negative regulation of transcription from RNA polymerase II promoter by glucose) ||| GO:0015693 (magnesium ion transport) ||| GO:0006888 (endoplasmic reticulum to Golgi vesicle-mediated transport), GO:0016192 (vesicle-mediated transport) ||| GO:0009166 …	GO:0005575 (cellular_component) ||| GO:0005575 (cellular_component) ||| GO:0016021 (integral component of membrane) ||| GO:0000131 (incipient cellular bud site), GO:0005798 (Golgi-associated vesicle), GO:0005829 (cytosol), GO:0005886 (plasma membrane), GO:0005934 (cellular bud tip), GO:0005935 (cellular bud neck) ||| GO:0005576 (extracellular region), GO:0005829 (cytosol) ||| GO:0005575 (cellular…	GO:0070628 (proteasome binding) ||| GO:0003676 (nucleic acid binding), GO:0003700 (DNA-binding transcription factor activity) ||| GO:0015095 (magnesium ion transmembrane transporter activity) ||| GO:0005096 (GTPase activator activity) ||| GO:0016787 (hydrolase activity) ||| GO:0005515 (protein binding), GO:0030674 (protein-macromolecule adaptor activity), GO:0031593 (polyubiquitin modification-de…
DOWNPASS	70	Candida_albicans	FLC	all_vars	all_muts	none	cluster65722_coverageDUP	0.333333	17.6667	2	106	2	6	OG0000174, OG0000282, OG0000316, OG0000395, OG0000431, OG0000600, OG0001117, OG0001343, OG0001415, OG0001466, OG0001690, OG0001695, OG0001699, OG0001702, OG0001733, OG0001986, OG0002178, OG0002254, OG0002555, OG0002628, OG0003006, OG0003036, OG0003173, OG0003221, OG0003397, OG0003665, OG0003849, OG0003868, OG0004104, OG0004134, OG0004212, OG0004368, OG0004724, OG0004826, OG0004867, OG0004995, OG0…	3, 1, 1, 1, 1, 0, 1, 1, 1, 2, 1, 1, 1, 2, 1, 1, 1, 2, 1, 1, 1, 2, 1, 1, 2, 2, 2, 2, 1, 1, 1, 1, 1, 1, 1, 1, 1, 1, 2, 1, 2, 0, 0	0	0.952	0.952	0.0144	0.0576	0.0234492	1	1	1	DUP|coverageDUP|CNV|Ca22chr2A_C_albicans_SC5314:2155500-2229300 in FGR29 (C2_10430C_A, Protein lacking an ortholog in S. cerevisiae; transposon mutation affects filamentous growth; rat catheter biofilm repressed) ||| DUP|coverageDUP|CNV|Ca22chr2A_C_albicans_SC5314:2155500-2229300 in RAD1 (C2_10440C_A, Putative single-stranded DNA endonuclease; transcript regulated by Nrg1; macrophage-induced gene…	GO:0043248 (proteasome assembly) ||| GO:0006355 (regulation of transcription, DNA-templated), GO:0035690 (cellular response to drug), GO:0061987 (negative regulation of transcription from RNA polymerase II promoter by glucose) ||| GO:0015693 (magnesium ion transport) ||| GO:0006888 (endoplasmic reticulum to Golgi vesicle-mediated transport), GO:0016192 (vesicle-mediated transport) ||| GO:0009166 …	GO:0005575 (cellular_component) ||| GO:0005575 (cellular_component) ||| GO:0016021 (integral component of membrane) ||| GO:0000131 (incipient cellular bud site), GO:0005798 (Golgi-associated vesicle), GO:0005829 (cytosol), GO:0005886 (plasma membrane), GO:0005934 (cellular bud tip), GO:0005935 (cellular bud neck) ||| GO:0005576 (extracellular region), GO:0005829 (cytosol) ||| GO:0005575 (cellular…	GO:0070628 (proteasome binding) ||| GO:0003676 (nucleic acid binding), GO:0003700 (DNA-binding transcription factor activity) ||| GO:0015095 (magnesium ion transmembrane transporter activity) ||| GO:0005096 (GTPase activator activity) ||| GO:0016787 (hydrolase activity) ||| GO:0005515 (protein binding), GO:0030674 (protein-macromolecule adaptor activity), GO:0031593 (polyubiquitin modification-de…
DOWNPASS	70	Candida_albicans	FLC	all_vars	all_muts	none	cluster65722_coverageDUP	0.333333	17.6667	2	106	2	6	OG0000174, OG0000282, OG0000316, OG0000395, OG0000431, OG0000600, OG0001117, OG0001343, OG0001415, OG0001466, OG0001690, OG0001695, OG0001699, OG0001702, OG0001733, OG0001986, OG0002178, OG0002254, OG0002555, OG0002628, OG0003006, OG0003036, OG0003173, OG0003221, OG0003397, OG0003665, OG0003849, OG0003868, OG0004104, OG0004134, OG0004212, OG0004368, OG0004724, OG0004826, OG0004867, OG0004995, OG0…	3, 1, 1, 1, 1, 0, 1, 1, 1, 2, 1, 1, 1, 2, 1, 1, 1, 2, 1, 1, 1, 2, 1, 1, 2, 2, 2, 2, 1, 1, 1, 1, 1, 1, 1, 1, 1, 1, 2, 1, 2, 0, 0	0	0.952	0.952	0.0144	0.0576	0.0234492	1	1	1	DUP|coverageDUP|CNV|Ca22chr2A_C_albicans_SC5314:2155500-2229300 in FGR29 (C2_10430C_A, Protein lacking an ortholog in S. cerevisiae; transposon mutation affects filamentous growth; rat catheter biofilm repressed) ||| DUP|coverageDUP|CNV|Ca22chr2A_C_albicans_SC5314:2155500-2229300 in RAD1 (C2_10440C_A, Putative single-stranded DNA endonuclease; transcript regulated by Nrg1; macrophage-induced gene…	GO:0043248 (proteasome assembly) ||| GO:0006355 (regulation of transcription, DNA-templated), GO:0035690 (cellular response to drug), GO:0061987 (negative regulation of transcription from RNA polymerase II promoter by glucose) ||| GO:0015693 (magnesium ion transport) ||| GO:0006888 (endoplasmic reticulum to Golgi vesicle-mediated transport), GO:0016192 (vesicle-mediated transport) ||| GO:0009166 …	GO:0005575 (cellular_component) ||| GO:0005575 (cellular_component) ||| GO:0016021 (integral component of membrane) ||| GO:0000131 (incipient cellular bud site), GO:0005798 (Golgi-associated vesicle), GO:0005829 (cytosol), GO:0005886 (plasma membrane), GO:0005934 (cellular bud tip), GO:0005935 (cellular bud neck) ||| GO:0005576 (extracellular region), GO:0005829 (cytosol) ||| GO:0005575 (cellular…	GO:0070628 (proteasome binding) ||| GO:0003676 (nucleic acid binding), GO:0003700 (DNA-binding transcription factor activity) ||| GO:0015095 (magnesium ion transmembrane transporter activity) ||| GO:0005096 (GTPase activator activity) ||| GO:0016787 (hydrolase activity) ||| GO:0005515 (protein binding), GO:0030674 (protein-macromolecule adaptor activity), GO:0031593 (polyubiquitin modification-de…
DOWNPASS	70	Candida_albicans	FLC	all_vars	all_muts	none	cluster65722_coverageDUP	0.333333	17.6667	2	106	2	6	OG0000174, OG0000282, OG0000316, OG0000395, OG0000431, OG0000600, OG0001117, OG0001343, OG0001415, OG0001466, OG0001690, OG0001695, OG0001699, OG0001702, OG0001733, OG0001986, OG0002178, OG0002254, OG0002555, OG0002628, OG0003006, OG0003036, OG0003173, OG0003221, OG0003397, OG0003665, OG0003849, OG0003868, OG0004104, OG0004134, OG0004212, OG0004368, OG0004724, OG0004826, OG0004867, OG0004995, OG0…	3, 1, 1, 1, 1, 0, 1, 1, 1, 2, 1, 1, 1, 2, 1, 1, 1, 2, 1, 1, 1, 2, 1, 1, 2, 2, 2, 2, 1, 1, 1, 1, 1, 1, 1, 1, 1, 1, 2, 1, 2, 0, 0	0	0.952	0.952	0.0144	0.0576	0.0234492	1	1	1	DUP|coverageDUP|CNV|Ca22chr2A_C_albicans_SC5314:2155500-2229300 in FGR29 (C2_10430C_A, Protein lacking an ortholog in S. cerevisiae; transposon mutation affects filamentous growth; rat catheter biofilm repressed) ||| DUP|coverageDUP|CNV|Ca22chr2A_C_albicans_SC5314:2155500-2229300 in RAD1 (C2_10440C_A, Putative single-stranded DNA endonuclease; transcript regulated by Nrg1; macrophage-induced gene…	GO:0043248 (proteasome assembly) ||| GO:0006355 (regulation of transcription, DNA-templated), GO:0035690 (cellular response to drug), GO:0061987 (negative regulation of transcription from RNA polymerase II promoter by glucose) ||| GO:0015693 (magnesium ion transport) ||| GO:0006888 (endoplasmic reticulum to Golgi vesicle-mediated transport), GO:0016192 (vesicle-mediated transport) ||| GO:0009166 …	GO:0005575 (cellular_component) ||| GO:0005575 (cellular_component) ||| GO:0016021 (integral component of membrane) ||| GO:0000131 (incipient cellular bud site), GO:0005798 (Golgi-associated vesicle), GO:0005829 (cytosol), GO:0005886 (plasma membrane), GO:0005934 (cellular bud tip), GO:0005935 (cellular bud neck) ||| GO:0005576 (extracellular region), GO:0005829 (cytosol) ||| GO:0005575 (cellular…	GO:0070628 (proteasome binding) ||| GO:0003676 (nucleic acid binding), GO:0003700 (DNA-binding transcription factor activity) ||| GO:0015095 (magnesium ion transmembrane transporter activity) ||| GO:0005096 (GTPase activator activity) ||| GO:0016787 (hydrolase activity) ||| GO:0005515 (protein binding), GO:0030674 (protein-macromolecule adaptor activity), GO:0031593 (polyubiquitin modification-de…
DOWNPASS	70	Candida_albicans	FLC	all_vars	all_muts	none	cluster65722_coverageDUP	0.333333	17.6667	2	106	2	6	OG0000174, OG0000282, OG0000316, OG0000395, OG0000431, OG0000600, OG0001117, OG0001343, OG0001415, OG0001466, OG0001690, OG0001695, OG0001699, OG0001702, OG0001733, OG0001986, OG0002178, OG0002254, OG0002555, OG0002628, OG0003006, OG0003036, OG0003173, OG0003221, OG0003397, OG0003665, OG0003849, OG0003868, OG0004104, OG0004134, OG0004212, OG0004368, OG0004724, OG0004826, OG0004867, OG0004995, OG0…	3, 1, 1, 1, 1, 0, 1, 1, 1, 2, 1, 1, 1, 2, 1, 1, 1, 2, 1, 1, 1, 2, 1, 1, 2, 2, 2, 2, 1, 1, 1, 1, 1, 1, 1, 1, 1, 1, 2, 1, 2, 0, 0	0	0.952	0.952	0.0144	0.0576	0.0234492	1	1	1	DUP|coverageDUP|CNV|Ca22chr2A_C_albicans_SC5314:2155500-2229300 in FGR29 (C2_10430C_A, Protein lacking an ortholog in S. cerevisiae; transposon mutation affects filamentous growth; rat catheter biofilm repressed) ||| DUP|coverageDUP|CNV|Ca22chr2A_C_albicans_SC5314:2155500-2229300 in RAD1 (C2_10440C_A, Putative single-stranded DNA endonuclease; transcript regulated by Nrg1; macrophage-induced gene…	GO:0043248 (proteasome assembly) ||| GO:0006355 (regulation of transcription, DNA-templated), GO:0035690 (cellular response to drug), GO:0061987 (negative regulation of transcription from RNA polymerase II promoter by glucose) ||| GO:0015693 (magnesium ion transport) ||| GO:0006888 (endoplasmic reticulum to Golgi vesicle-mediated transport), GO:0016192 (vesicle-mediated transport) ||| GO:0009166 …	GO:0005575 (cellular_component) ||| GO:0005575 (cellular_component) ||| GO:0016021 (integral component of membrane) ||| GO:0000131 (incipient cellular bud site), GO:0005798 (Golgi-associated vesicle), GO:0005829 (cytosol), GO:0005886 (plasma membrane), GO:0005934 (cellular bud tip), GO:0005935 (cellular bud neck) ||| GO:0005576 (extracellular region), GO:0005829 (cytosol) ||| GO:0005575 (cellular…	GO:0070628 (proteasome binding) ||| GO:0003676 (nucleic acid binding), GO:0003700 (DNA-binding transcription factor activity) ||| GO:0015095 (magnesium ion transmembrane transporter activity) ||| GO:0005096 (GTPase activator activity) ||| GO:0016787 (hydrolase activity) ||| GO:0005515 (protein binding), GO:0030674 (protein-macromolecule adaptor activity), GO:0031593 (polyubiquitin modification-de…
DOWNPASS	70	Candida_albicans	FLC	all_vars	all_muts	none	cluster65722_coverageDUP	0.333333	17.6667	2	106	2	6	OG0000174, OG0000282, OG0000316, OG0000395, OG0000431, OG0000600, OG0001117, OG0001343, OG0001415, OG0001466, OG0001690, OG0001695, OG0001699, OG0001702, OG0001733, OG0001986, OG0002178, OG0002254, OG0002555, OG0002628, OG0003006, OG0003036, OG0003173, OG0003221, OG0003397, OG0003665, OG0003849, OG0003868, OG0004104, OG0004134, OG0004212, OG0004368, OG0004724, OG0004826, OG0004867, OG0004995, OG0…	3, 1, 1, 1, 1, 0, 1, 1, 1, 2, 1, 1, 1, 2, 1, 1, 1, 2, 1, 1, 1, 2, 1, 1, 2, 2, 2, 2, 1, 1, 1, 1, 1, 1, 1, 1, 1, 1, 2, 1, 2, 0, 0	0	0.952	0.952	0.0144	0.0576	0.0234492	1	1	1	DUP|coverageDUP|CNV|Ca22chr2A_C_albicans_SC5314:2155500-2229300 in FGR29 (C2_10430C_A, Protein lacking an ortholog in S. cerevisiae; transposon mutation affects filamentous growth; rat catheter biofilm repressed) ||| DUP|coverageDUP|CNV|Ca22chr2A_C_albicans_SC5314:2155500-2229300 in RAD1 (C2_10440C_A, Putative single-stranded DNA endonuclease; transcript regulated by Nrg1; macrophage-induced gene…	GO:0043248 (proteasome assembly) ||| GO:0006355 (regulation of transcription, DNA-templated), GO:0035690 (cellular response to drug), GO:0061987 (negative regulation of transcription from RNA polymerase II promoter by glucose) ||| GO:0015693 (magnesium ion transport) ||| GO:0006888 (endoplasmic reticulum to Golgi vesicle-mediated transport), GO:0016192 (vesicle-mediated transport) ||| GO:0009166 …	GO:0005575 (cellular_component) ||| GO:0005575 (cellular_component) ||| GO:0016021 (integral component of membrane) ||| GO:0000131 (incipient cellular bud site), GO:0005798 (Golgi-associated vesicle), GO:0005829 (cytosol), GO:0005886 (plasma membrane), GO:0005934 (cellular bud tip), GO:0005935 (cellular bud neck) ||| GO:0005576 (extracellular region), GO:0005829 (cytosol) ||| GO:0005575 (cellular…	GO:0070628 (proteasome binding) ||| GO:0003676 (nucleic acid binding), GO:0003700 (DNA-binding transcription factor activity) ||| GO:0015095 (magnesium ion transmembrane transporter activity) ||| GO:0005096 (GTPase activator activity) ||| GO:0016787 (hydrolase activity) ||| GO:0005515 (protein binding), GO:0030674 (protein-macromolecule adaptor activity), GO:0031593 (polyubiquitin modification-de…
DOWNPASS	70	Candida_albicans	FLC	all_vars	all_muts	none	cluster65722_coverageDUP	0.333333	17.6667	2	106	2	6	OG0000174, OG0000282, OG0000316, OG0000395, OG0000431, OG0000600, OG0001117, OG0001343, OG0001415, OG0001466, OG0001690, OG0001695, OG0001699, OG0001702, OG0001733, OG0001986, OG0002178, OG0002254, OG0002555, OG0002628, OG0003006, OG0003036, OG0003173, OG0003221, OG0003397, OG0003665, OG0003849, OG0003868, OG0004104, OG0004134, OG0004212, OG0004368, OG0004724, OG0004826, OG0004867, OG0004995, OG0…	3, 1, 1, 1, 1, 0, 1, 1, 1, 2, 1, 1, 1, 2, 1, 1, 1, 2, 1, 1, 1, 2, 1, 1, 2, 2, 2, 2, 1, 1, 1, 1, 1, 1, 1, 1, 1, 1, 2, 1, 2, 0, 0	0	0.952	0.952	0.0144	0.0576	0.0234492	1	1	1	DUP|coverageDUP|CNV|Ca22chr2A_C_albicans_SC5314:2155500-2229300 in FGR29 (C2_10430C_A, Protein lacking an ortholog in S. cerevisiae; transposon mutation affects filamentous growth; rat catheter biofilm repressed) ||| DUP|coverageDUP|CNV|Ca22chr2A_C_albicans_SC5314:2155500-2229300 in RAD1 (C2_10440C_A, Putative single-stranded DNA endonuclease; transcript regulated by Nrg1; macrophage-induced gene…	GO:0043248 (proteasome assembly) ||| GO:0006355 (regulation of transcription, DNA-templated), GO:0035690 (cellular response to drug), GO:0061987 (negative regulation of transcription from RNA polymerase II promoter by glucose) ||| GO:0015693 (magnesium ion transport) ||| GO:0006888 (endoplasmic reticulum to Golgi vesicle-mediated transport), GO:0016192 (vesicle-mediated transport) ||| GO:0009166 …	GO:0005575 (cellular_component) ||| GO:0005575 (cellular_component) ||| GO:0016021 (integral component of membrane) ||| GO:0000131 (incipient cellular bud site), GO:0005798 (Golgi-associated vesicle), GO:0005829 (cytosol), GO:0005886 (plasma membrane), GO:0005934 (cellular bud tip), GO:0005935 (cellular bud neck) ||| GO:0005576 (extracellular region), GO:0005829 (cytosol) ||| GO:0005575 (cellular…	GO:0070628 (proteasome binding) ||| GO:0003676 (nucleic acid binding), GO:0003700 (DNA-binding transcription factor activity) ||| GO:0015095 (magnesium ion transmembrane transporter activity) ||| GO:0005096 (GTPase activator activity) ||| GO:0016787 (hydrolase activity) ||| GO:0005515 (protein binding), GO:0030674 (protein-macromolecule adaptor activity), GO:0031593 (polyubiquitin modification-de…
DOWNPASS	70	Candida_albicans	FLC	all_vars	all_muts	none	cluster65722_coverageDUP	0.333333	17.6667	2	106	2	6	OG0000174, OG0000282, OG0000316, OG0000395, OG0000431, OG0000600, OG0001117, OG0001343, OG0001415, OG0001466, OG0001690, OG0001695, OG0001699, OG0001702, OG0001733, OG0001986, OG0002178, OG0002254, OG0002555, OG0002628, OG0003006, OG0003036, OG0003173, OG0003221, OG0003397, OG0003665, OG0003849, OG0003868, OG0004104, OG0004134, OG0004212, OG0004368, OG0004724, OG0004826, OG0004867, OG0004995, OG0…	3, 1, 1, 1, 1, 0, 1, 1, 1, 2, 1, 1, 1, 2, 1, 1, 1, 2, 1, 1, 1, 2, 1, 1, 2, 2, 2, 2, 1, 1, 1, 1, 1, 1, 1, 1, 1, 1, 2, 1, 2, 0, 0	0	0.952	0.952	0.0144	0.0576	0.0234492	1	1	1	DUP|coverageDUP|CNV|Ca22chr2A_C_albicans_SC5314:2155500-2229300 in FGR29 (C2_10430C_A, Protein lacking an ortholog in S. cerevisiae; transposon mutation affects filamentous growth; rat catheter biofilm repressed) ||| DUP|coverageDUP|CNV|Ca22chr2A_C_albicans_SC5314:2155500-2229300 in RAD1 (C2_10440C_A, Putative single-stranded DNA endonuclease; transcript regulated by Nrg1; macrophage-induced gene…	GO:0043248 (proteasome assembly) ||| GO:0006355 (regulation of transcription, DNA-templated), GO:0035690 (cellular response to drug), GO:0061987 (negative regulation of transcription from RNA polymerase II promoter by glucose) ||| GO:0015693 (magnesium ion transport) ||| GO:0006888 (endoplasmic reticulum to Golgi vesicle-mediated transport), GO:0016192 (vesicle-mediated transport) ||| GO:0009166 …	GO:0005575 (cellular_component) ||| GO:0005575 (cellular_component) ||| GO:0016021 (integral component of membrane) ||| GO:0000131 (incipient cellular bud site), GO:0005798 (Golgi-associated vesicle), GO:0005829 (cytosol), GO:0005886 (plasma membrane), GO:0005934 (cellular bud tip), GO:0005935 (cellular bud neck) ||| GO:0005576 (extracellular region), GO:0005829 (cytosol) ||| GO:0005575 (cellular…	GO:0070628 (proteasome binding) ||| GO:0003676 (nucleic acid binding), GO:0003700 (DNA-binding transcription factor activity) ||| GO:0015095 (magnesium ion transmembrane transporter activity) ||| GO:0005096 (GTPase activator activity) ||| GO:0016787 (hydrolase activity) ||| GO:0005515 (protein binding), GO:0030674 (protein-macromolecule adaptor activity), GO:0031593 (polyubiquitin modification-de…
DOWNPASS	70	Candida_albicans	FLC	all_vars	all_muts	none	cluster65722_coverageDUP	0.333333	17.6667	2	106	2	6	OG0000174, OG0000282, OG0000316, OG0000395, OG0000431, OG0000600, OG0001117, OG0001343, OG0001415, OG0001466, OG0001690, OG0001695, OG0001699, OG0001702, OG0001733, OG0001986, OG0002178, OG0002254, OG0002555, OG0002628, OG0003006, OG0003036, OG0003173, OG0003221, OG0003397, OG0003665, OG0003849, OG0003868, OG0004104, OG0004134, OG0004212, OG0004368, OG0004724, OG0004826, OG0004867, OG0004995, OG0…	3, 1, 1, 1, 1, 0, 1, 1, 1, 2, 1, 1, 1, 2, 1, 1, 1, 2, 1, 1, 1, 2, 1, 1, 2, 2, 2, 2, 1, 1, 1, 1, 1, 1, 1, 1, 1, 1, 2, 1, 2, 0, 0	0	0.952	0.952	0.0144	0.0576	0.0234492	1	1	1	DUP|coverageDUP|CNV|Ca22chr2A_C_albicans_SC5314:2155500-2229300 in FGR29 (C2_10430C_A, Protein lacking an ortholog in S. cerevisiae; transposon mutation affects filamentous growth; rat catheter biofilm repressed) ||| DUP|coverageDUP|CNV|Ca22chr2A_C_albicans_SC5314:2155500-2229300 in RAD1 (C2_10440C_A, Putative single-stranded DNA endonuclease; transcript regulated by Nrg1; macrophage-induced gene…	GO:0043248 (proteasome assembly) ||| GO:0006355 (regulation of transcription, DNA-templated), GO:0035690 (cellular response to drug), GO:0061987 (negative regulation of transcription from RNA polymerase II promoter by glucose) ||| GO:0015693 (magnesium ion transport) ||| GO:0006888 (endoplasmic reticulum to Golgi vesicle-mediated transport), GO:0016192 (vesicle-mediated transport) ||| GO:0009166 …	GO:0005575 (cellular_component) ||| GO:0005575 (cellular_component) ||| GO:0016021 (integral component of membrane) ||| GO:0000131 (incipient cellular bud site), GO:0005798 (Golgi-associated vesicle), GO:0005829 (cytosol), GO:0005886 (plasma membrane), GO:0005934 (cellular bud tip), GO:0005935 (cellular bud neck) ||| GO:0005576 (extracellular region), GO:0005829 (cytosol) ||| GO:0005575 (cellular…	GO:0070628 (proteasome binding) ||| GO:0003676 (nucleic acid binding), GO:0003700 (DNA-binding transcription factor activity) ||| GO:0015095 (magnesium ion transmembrane transporter activity) ||| GO:0005096 (GTPase activator activity) ||| GO:0016787 (hydrolase activity) ||| GO:0005515 (protein binding), GO:0030674 (protein-macromolecule adaptor activity), GO:0031593 (polyubiquitin modification-de…
DOWNPASS	70	Candida_albicans	FLC	all_vars	all_muts	none	cluster65722_coverageDUP	0.333333	17.6667	2	106	2	6	OG0000174, OG0000282, OG0000316, OG0000395, OG0000431, OG0000600, OG0001117, OG0001343, OG0001415, OG0001466, OG0001690, OG0001695, OG0001699, OG0001702, OG0001733, OG0001986, OG0002178, OG0002254, OG0002555, OG0002628, OG0003006, OG0003036, OG0003173, OG0003221, OG0003397, OG0003665, OG0003849, OG0003868, OG0004104, OG0004134, OG0004212, OG0004368, OG0004724, OG0004826, OG0004867, OG0004995, OG0…	3, 1, 1, 1, 1, 0, 1, 1, 1, 2, 1, 1, 1, 2, 1, 1, 1, 2, 1, 1, 1, 2, 1, 1, 2, 2, 2, 2, 1, 1, 1, 1, 1, 1, 1, 1, 1, 1, 2, 1, 2, 0, 0	0	0.952	0.952	0.0144	0.0576	0.0234492	1	1	1	DUP|coverageDUP|CNV|Ca22chr2A_C_albicans_SC5314:2155500-2229300 in FGR29 (C2_10430C_A, Protein lacking an ortholog in S. cerevisiae; transposon mutation affects filamentous growth; rat catheter biofilm repressed) ||| DUP|coverageDUP|CNV|Ca22chr2A_C_albicans_SC5314:2155500-2229300 in RAD1 (C2_10440C_A, Putative single-stranded DNA endonuclease; transcript regulated by Nrg1; macrophage-induced gene…	GO:0043248 (proteasome assembly) ||| GO:0006355 (regulation of transcription, DNA-templated), GO:0035690 (cellular response to drug), GO:0061987 (negative regulation of transcription from RNA polymerase II promoter by glucose) ||| GO:0015693 (magnesium ion transport) ||| GO:0006888 (endoplasmic reticulum to Golgi vesicle-mediated transport), GO:0016192 (vesicle-mediated transport) ||| GO:0009166 …	GO:0005575 (cellular_component) ||| GO:0005575 (cellular_component) ||| GO:0016021 (integral component of membrane) ||| GO:0000131 (incipient cellular bud site), GO:0005798 (Golgi-associated vesicle), GO:0005829 (cytosol), GO:0005886 (plasma membrane), GO:0005934 (cellular bud tip), GO:0005935 (cellular bud neck) ||| GO:0005576 (extracellular region), GO:0005829 (cytosol) ||| GO:0005575 (cellular…	GO:0070628 (proteasome binding) ||| GO:0003676 (nucleic acid binding), GO:0003700 (DNA-binding transcription factor activity) ||| GO:0015095 (magnesium ion transmembrane transporter activity) ||| GO:0005096 (GTPase activator activity) ||| GO:0016787 (hydrolase activity) ||| GO:0005515 (protein binding), GO:0030674 (protein-macromolecule adaptor activity), GO:0031593 (polyubiquitin modification-de…
DOWNPASS	70	Candida_albicans	FLC	all_vars	all_muts	none	cluster65722_coverageDUP	0.333333	17.6667	2	106	2	6	OG0000174, OG0000282, OG0000316, OG0000395, OG0000431, OG0000600, OG0001117, OG0001343, OG0001415, OG0001466, OG0001690, OG0001695, OG0001699, OG0001702, OG0001733, OG0001986, OG0002178, OG0002254, OG0002555, OG0002628, OG0003006, OG0003036, OG0003173, OG0003221, OG0003397, OG0003665, OG0003849, OG0003868, OG0004104, OG0004134, OG0004212, OG0004368, OG0004724, OG0004826, OG0004867, OG0004995, OG0…	3, 1, 1, 1, 1, 0, 1, 1, 1, 2, 1, 1, 1, 2, 1, 1, 1, 2, 1, 1, 1, 2, 1, 1, 2, 2, 2, 2, 1, 1, 1, 1, 1, 1, 1, 1, 1, 1, 2, 1, 2, 0, 0	0	0.952	0.952	0.0144	0.0576	0.0234492	1	1	1	DUP|coverageDUP|CNV|Ca22chr2A_C_albicans_SC5314:2155500-2229300 in FGR29 (C2_10430C_A, Protein lacking an ortholog in S. cerevisiae; transposon mutation affects filamentous growth; rat catheter biofilm repressed) ||| DUP|coverageDUP|CNV|Ca22chr2A_C_albicans_SC5314:2155500-2229300 in RAD1 (C2_10440C_A, Putative single-stranded DNA endonuclease; transcript regulated by Nrg1; macrophage-induced gene…	GO:0043248 (proteasome assembly) ||| GO:0006355 (regulation of transcription, DNA-templated), GO:0035690 (cellular response to drug), GO:0061987 (negative regulation of transcription from RNA polymerase II promoter by glucose) ||| GO:0015693 (magnesium ion transport) ||| GO:0006888 (endoplasmic reticulum to Golgi vesicle-mediated transport), GO:0016192 (vesicle-mediated transport) ||| GO:0009166 …	GO:0005575 (cellular_component) ||| GO:0005575 (cellular_component) ||| GO:0016021 (integral component of membrane) ||| GO:0000131 (incipient cellular bud site), GO:0005798 (Golgi-associated vesicle), GO:0005829 (cytosol), GO:0005886 (plasma membrane), GO:0005934 (cellular bud tip), GO:0005935 (cellular bud neck) ||| GO:0005576 (extracellular region), GO:0005829 (cytosol) ||| GO:0005575 (cellular…	GO:0070628 (proteasome binding) ||| GO:0003676 (nucleic acid binding), GO:0003700 (DNA-binding transcription factor activity) ||| GO:0015095 (magnesium ion transmembrane transporter activity) ||| GO:0005096 (GTPase activator activity) ||| GO:0016787 (hydrolase activity) ||| GO:0005515 (protein binding), GO:0030674 (protein-macromolecule adaptor activity), GO:0031593 (polyubiquitin modification-de…
DOWNPASS	70	Candida_albicans	FLC	all_vars	all_muts	none	cluster65722_coverageDUP	0.333333	17.6667	2	106	2	6	OG0000174, OG0000282, OG0000316, OG0000395, OG0000431, OG0000600, OG0001117, OG0001343, OG0001415, OG0001466, OG0001690, OG0001695, OG0001699, OG0001702, OG0001733, OG0001986, OG0002178, OG0002254, OG0002555, OG0002628, OG0003006, OG0003036, OG0003173, OG0003221, OG0003397, OG0003665, OG0003849, OG0003868, OG0004104, OG0004134, OG0004212, OG0004368, OG0004724, OG0004826, OG0004867, OG0004995, OG0…	3, 1, 1, 1, 1, 0, 1, 1, 1, 2, 1, 1, 1, 2, 1, 1, 1, 2, 1, 1, 1, 2, 1, 1, 2, 2, 2, 2, 1, 1, 1, 1, 1, 1, 1, 1, 1, 1, 2, 1, 2, 0, 0	0	0.952	0.952	0.0144	0.0576	0.0234492	1	1	1	DUP|coverageDUP|CNV|Ca22chr2A_C_albicans_SC5314:2155500-2229300 in FGR29 (C2_10430C_A, Protein lacking an ortholog in S. cerevisiae; transposon mutation affects filamentous growth; rat catheter biofilm repressed) ||| DUP|coverageDUP|CNV|Ca22chr2A_C_albicans_SC5314:2155500-2229300 in RAD1 (C2_10440C_A, Putative single-stranded DNA endonuclease; transcript regulated by Nrg1; macrophage-induced gene…	GO:0043248 (proteasome assembly) ||| GO:0006355 (regulation of transcription, DNA-templated), GO:0035690 (cellular response to drug), GO:0061987 (negative regulation of transcription from RNA polymerase II promoter by glucose) ||| GO:0015693 (magnesium ion transport) ||| GO:0006888 (endoplasmic reticulum to Golgi vesicle-mediated transport), GO:0016192 (vesicle-mediated transport) ||| GO:0009166 …	GO:0005575 (cellular_component) ||| GO:0005575 (cellular_component) ||| GO:0016021 (integral component of membrane) ||| GO:0000131 (incipient cellular bud site), GO:0005798 (Golgi-associated vesicle), GO:0005829 (cytosol), GO:0005886 (plasma membrane), GO:0005934 (cellular bud tip), GO:0005935 (cellular bud neck) ||| GO:0005576 (extracellular region), GO:0005829 (cytosol) ||| GO:0005575 (cellular…	GO:0070628 (proteasome binding) ||| GO:0003676 (nucleic acid binding), GO:0003700 (DNA-binding transcription factor activity) ||| GO:0015095 (magnesium ion transmembrane transporter activity) ||| GO:0005096 (GTPase activator activity) ||| GO:0016787 (hydrolase activity) ||| GO:0005515 (protein binding), GO:0030674 (protein-macromolecule adaptor activity), GO:0031593 (polyubiquitin modification-de…
DOWNPASS	70	Candida_albicans	FLC	all_vars	all_muts	none	cluster65722_coverageDUP	0.333333	17.6667	2	106	2	6	OG0000174, OG0000282, OG0000316, OG0000395, OG0000431, OG0000600, OG0001117, OG0001343, OG0001415, OG0001466, OG0001690, OG0001695, OG0001699, OG0001702, OG0001733, OG0001986, OG0002178, OG0002254, OG0002555, OG0002628, OG0003006, OG0003036, OG0003173, OG0003221, OG0003397, OG0003665, OG0003849, OG0003868, OG0004104, OG0004134, OG0004212, OG0004368, OG0004724, OG0004826, OG0004867, OG0004995, OG0…	3, 1, 1, 1, 1, 0, 1, 1, 1, 2, 1, 1, 1, 2, 1, 1, 1, 2, 1, 1, 1, 2, 1, 1, 2, 2, 2, 2, 1, 1, 1, 1, 1, 1, 1, 1, 1, 1, 2, 1, 2, 0, 0	0	0.952	0.952	0.0144	0.0576	0.0234492	1	1	1	DUP|coverageDUP|CNV|Ca22chr2A_C_albicans_SC5314:2155500-2229300 in FGR29 (C2_10430C_A, Protein lacking an ortholog in S. cerevisiae; transposon mutation affects filamentous growth; rat catheter biofilm repressed) ||| DUP|coverageDUP|CNV|Ca22chr2A_C_albicans_SC5314:2155500-2229300 in RAD1 (C2_10440C_A, Putative single-stranded DNA endonuclease; transcript regulated by Nrg1; macrophage-induced gene…	GO:0043248 (proteasome assembly) ||| GO:0006355 (regulation of transcription, DNA-templated), GO:0035690 (cellular response to drug), GO:0061987 (negative regulation of transcription from RNA polymerase II promoter by glucose) ||| GO:0015693 (magnesium ion transport) ||| GO:0006888 (endoplasmic reticulum to Golgi vesicle-mediated transport), GO:0016192 (vesicle-mediated transport) ||| GO:0009166 …	GO:0005575 (cellular_component) ||| GO:0005575 (cellular_component) ||| GO:0016021 (integral component of membrane) ||| GO:0000131 (incipient cellular bud site), GO:0005798 (Golgi-associated vesicle), GO:0005829 (cytosol), GO:0005886 (plasma membrane), GO:0005934 (cellular bud tip), GO:0005935 (cellular bud neck) ||| GO:0005576 (extracellular region), GO:0005829 (cytosol) ||| GO:0005575 (cellular…	GO:0070628 (proteasome binding) ||| GO:0003676 (nucleic acid binding), GO:0003700 (DNA-binding transcription factor activity) ||| GO:0015095 (magnesium ion transmembrane transporter activity) ||| GO:0005096 (GTPase activator activity) ||| GO:0016787 (hydrolase activity) ||| GO:0005515 (protein binding), GO:0030674 (protein-macromolecule adaptor activity), GO:0031593 (polyubiquitin modification-de…
DOWNPASS	70	Candida_albicans	FLC	all_vars	all_muts	none	cluster65722_coverageDUP	0.333333	17.6667	2	106	2	6	OG0000174, OG0000282, OG0000316, OG0000395, OG0000431, OG0000600, OG0001117, OG0001343, OG0001415, OG0001466, OG0001690, OG0001695, OG0001699, OG0001702, OG0001733, OG0001986, OG0002178, OG0002254, OG0002555, OG0002628, OG0003006, OG0003036, OG0003173, OG0003221, OG0003397, OG0003665, OG0003849, OG0003868, OG0004104, OG0004134, OG0004212, OG0004368, OG0004724, OG0004826, OG0004867, OG0004995, OG0…	3, 1, 1, 1, 1, 0, 1, 1, 1, 2, 1, 1, 1, 2, 1, 1, 1, 2, 1, 1, 1, 2, 1, 1, 2, 2, 2, 2, 1, 1, 1, 1, 1, 1, 1, 1, 1, 1, 2, 1, 2, 0, 0	0	0.952	0.952	0.0144	0.0576	0.0234492	1	1	1	DUP|coverageDUP|CNV|Ca22chr2A_C_albicans_SC5314:2155500-2229300 in FGR29 (C2_10430C_A, Protein lacking an ortholog in S. cerevisiae; transposon mutation affects filamentous growth; rat catheter biofilm repressed) ||| DUP|coverageDUP|CNV|Ca22chr2A_C_albicans_SC5314:2155500-2229300 in RAD1 (C2_10440C_A, Putative single-stranded DNA endonuclease; transcript regulated by Nrg1; macrophage-induced gene…	GO:0043248 (proteasome assembly) ||| GO:0006355 (regulation of transcription, DNA-templated), GO:0035690 (cellular response to drug), GO:0061987 (negative regulation of transcription from RNA polymerase II promoter by glucose) ||| GO:0015693 (magnesium ion transport) ||| GO:0006888 (endoplasmic reticulum to Golgi vesicle-mediated transport), GO:0016192 (vesicle-mediated transport) ||| GO:0009166 …	GO:0005575 (cellular_component) ||| GO:0005575 (cellular_component) ||| GO:0016021 (integral component of membrane) ||| GO:0000131 (incipient cellular bud site), GO:0005798 (Golgi-associated vesicle), GO:0005829 (cytosol), GO:0005886 (plasma membrane), GO:0005934 (cellular bud tip), GO:0005935 (cellular bud neck) ||| GO:0005576 (extracellular region), GO:0005829 (cytosol) ||| GO:0005575 (cellular…	GO:0070628 (proteasome binding) ||| GO:0003676 (nucleic acid binding), GO:0003700 (DNA-binding transcription factor activity) ||| GO:0015095 (magnesium ion transmembrane transporter activity) ||| GO:0005096 (GTPase activator activity) ||| GO:0016787 (hydrolase activity) ||| GO:0005515 (protein binding), GO:0030674 (protein-macromolecule adaptor activity), GO:0031593 (polyubiquitin modification-de…
DOWNPASS	70	Candida_albicans	FLC	all_vars	all_muts	none	cluster65722_coverageDUP	0.333333	17.6667	2	106	2	6	OG0000174, OG0000282, OG0000316, OG0000395, OG0000431, OG0000600, OG0001117, OG0001343, OG0001415, OG0001466, OG0001690, OG0001695, OG0001699, OG0001702, OG0001733, OG0001986, OG0002178, OG0002254, OG0002555, OG0002628, OG0003006, OG0003036, OG0003173, OG0003221, OG0003397, OG0003665, OG0003849, OG0003868, OG0004104, OG0004134, OG0004212, OG0004368, OG0004724, OG0004826, OG0004867, OG0004995, OG0…	3, 1, 1, 1, 1, 0, 1, 1, 1, 2, 1, 1, 1, 2, 1, 1, 1, 2, 1, 1, 1, 2, 1, 1, 2, 2, 2, 2, 1, 1, 1, 1, 1, 1, 1, 1, 1, 1, 2, 1, 2, 0, 0	0	0.952	0.952	0.0144	0.0576	0.0234492	1	1	1	DUP|coverageDUP|CNV|Ca22chr2A_C_albicans_SC5314:2155500-2229300 in FGR29 (C2_10430C_A, Protein lacking an ortholog in S. cerevisiae; transposon mutation affects filamentous growth; rat catheter biofilm repressed) ||| DUP|coverageDUP|CNV|Ca22chr2A_C_albicans_SC5314:2155500-2229300 in RAD1 (C2_10440C_A, Putative single-stranded DNA endonuclease; transcript regulated by Nrg1; macrophage-induced gene…	GO:0043248 (proteasome assembly) ||| GO:0006355 (regulation of transcription, DNA-templated), GO:0035690 (cellular response to drug), GO:0061987 (negative regulation of transcription from RNA polymerase II promoter by glucose) ||| GO:0015693 (magnesium ion transport) ||| GO:0006888 (endoplasmic reticulum to Golgi vesicle-mediated transport), GO:0016192 (vesicle-mediated transport) ||| GO:0009166 …	GO:0005575 (cellular_component) ||| GO:0005575 (cellular_component) ||| GO:0016021 (integral component of membrane) ||| GO:0000131 (incipient cellular bud site), GO:0005798 (Golgi-associated vesicle), GO:0005829 (cytosol), GO:0005886 (plasma membrane), GO:0005934 (cellular bud tip), GO:0005935 (cellular bud neck) ||| GO:0005576 (extracellular region), GO:0005829 (cytosol) ||| GO:0005575 (cellular…	GO:0070628 (proteasome binding) ||| GO:0003676 (nucleic acid binding), GO:0003700 (DNA-binding transcription factor activity) ||| GO:0015095 (magnesium ion transmembrane transporter activity) ||| GO:0005096 (GTPase activator activity) ||| GO:0016787 (hydrolase activity) ||| GO:0005515 (protein binding), GO:0030674 (protein-macromolecule adaptor activity), GO:0031593 (polyubiquitin modification-de…
DOWNPASS	70	Candida_albicans	FLC	all_vars	all_muts	none	cluster65722_coverageDUP	0.333333	17.6667	2	106	2	6	OG0000174, OG0000282, OG0000316, OG0000395, OG0000431, OG0000600, OG0001117, OG0001343, OG0001415, OG0001466, OG0001690, OG0001695, OG0001699, OG0001702, OG0001733, OG0001986, OG0002178, OG0002254, OG0002555, OG0002628, OG0003006, OG0003036, OG0003173, OG0003221, OG0003397, OG0003665, OG0003849, OG0003868, OG0004104, OG0004134, OG0004212, OG0004368, OG0004724, OG0004826, OG0004867, OG0004995, OG0…	3, 1, 1, 1, 1, 0, 1, 1, 1, 2, 1, 1, 1, 2, 1, 1, 1, 2, 1, 1, 1, 2, 1, 1, 2, 2, 2, 2, 1, 1, 1, 1, 1, 1, 1, 1, 1, 1, 2, 1, 2, 0, 0	0	0.952	0.952	0.0144	0.0576	0.0234492	1	1	1	DUP|coverageDUP|CNV|Ca22chr2A_C_albicans_SC5314:2155500-2229300 in FGR29 (C2_10430C_A, Protein lacking an ortholog in S. cerevisiae; transposon mutation affects filamentous growth; rat catheter biofilm repressed) ||| DUP|coverageDUP|CNV|Ca22chr2A_C_albicans_SC5314:2155500-2229300 in RAD1 (C2_10440C_A, Putative single-stranded DNA endonuclease; transcript regulated by Nrg1; macrophage-induced gene…	GO:0043248 (proteasome assembly) ||| GO:0006355 (regulation of transcription, DNA-templated), GO:0035690 (cellular response to drug), GO:0061987 (negative regulation of transcription from RNA polymerase II promoter by glucose) ||| GO:0015693 (magnesium ion transport) ||| GO:0006888 (endoplasmic reticulum to Golgi vesicle-mediated transport), GO:0016192 (vesicle-mediated transport) ||| GO:0009166 …	GO:0005575 (cellular_component) ||| GO:0005575 (cellular_component) ||| GO:0016021 (integral component of membrane) ||| GO:0000131 (incipient cellular bud site), GO:0005798 (Golgi-associated vesicle), GO:0005829 (cytosol), GO:0005886 (plasma membrane), GO:0005934 (cellular bud tip), GO:0005935 (cellular bud neck) ||| GO:0005576 (extracellular region), GO:0005829 (cytosol) ||| GO:0005575 (cellular…	GO:0070628 (proteasome binding) ||| GO:0003676 (nucleic acid binding), GO:0003700 (DNA-binding transcription factor activity) ||| GO:0015095 (magnesium ion transmembrane transporter activity) ||| GO:0005096 (GTPase activator activity) ||| GO:0016787 (hydrolase activity) ||| GO:0005515 (protein binding), GO:0030674 (protein-macromolecule adaptor activity), GO:0031593 (polyubiquitin modification-de…
DOWNPASS	70	Candida_albicans	FLC	all_vars	all_muts	none	cluster65722_coverageDUP	0.333333	17.6667	2	106	2	6	OG0000174, OG0000282, OG0000316, OG0000395, OG0000431, OG0000600, OG0001117, OG0001343, OG0001415, OG0001466, OG0001690, OG0001695, OG0001699, OG0001702, OG0001733, OG0001986, OG0002178, OG0002254, OG0002555, OG0002628, OG0003006, OG0003036, OG0003173, OG0003221, OG0003397, OG0003665, OG0003849, OG0003868, OG0004104, OG0004134, OG0004212, OG0004368, OG0004724, OG0004826, OG0004867, OG0004995, OG0…	3, 1, 1, 1, 1, 0, 1, 1, 1, 2, 1, 1, 1, 2, 1, 1, 1, 2, 1, 1, 1, 2, 1, 1, 2, 2, 2, 2, 1, 1, 1, 1, 1, 1, 1, 1, 1, 1, 2, 1, 2, 0, 0	0	0.952	0.952	0.0144	0.0576	0.0234492	1	1	1	DUP|coverageDUP|CNV|Ca22chr2A_C_albicans_SC5314:2155500-2229300 in FGR29 (C2_10430C_A, Protein lacking an ortholog in S. cerevisiae; transposon mutation affects filamentous growth; rat catheter biofilm repressed) ||| DUP|coverageDUP|CNV|Ca22chr2A_C_albicans_SC5314:2155500-2229300 in RAD1 (C2_10440C_A, Putative single-stranded DNA endonuclease; transcript regulated by Nrg1; macrophage-induced gene…	GO:0043248 (proteasome assembly) ||| GO:0006355 (regulation of transcription, DNA-templated), GO:0035690 (cellular response to drug), GO:0061987 (negative regulation of transcription from RNA polymerase II promoter by glucose) ||| GO:0015693 (magnesium ion transport) ||| GO:0006888 (endoplasmic reticulum to Golgi vesicle-mediated transport), GO:0016192 (vesicle-mediated transport) ||| GO:0009166 …	GO:0005575 (cellular_component) ||| GO:0005575 (cellular_component) ||| GO:0016021 (integral component of membrane) ||| GO:0000131 (incipient cellular bud site), GO:0005798 (Golgi-associated vesicle), GO:0005829 (cytosol), GO:0005886 (plasma membrane), GO:0005934 (cellular bud tip), GO:0005935 (cellular bud neck) ||| GO:0005576 (extracellular region), GO:0005829 (cytosol) ||| GO:0005575 (cellular…	GO:0070628 (proteasome binding) ||| GO:0003676 (nucleic acid binding), GO:0003700 (DNA-binding transcription factor activity) ||| GO:0015095 (magnesium ion transmembrane transporter activity) ||| GO:0005096 (GTPase activator activity) ||| GO:0016787 (hydrolase activity) ||| GO:0005515 (protein binding), GO:0030674 (protein-macromolecule adaptor activity), GO:0031593 (polyubiquitin modification-de…
DOWNPASS	70	Candida_albicans	FLC	all_vars	all_muts	none	cluster65722_coverageDUP	0.333333	17.6667	2	106	2	6	OG0000174, OG0000282, OG0000316, OG0000395, OG0000431, OG0000600, OG0001117, OG0001343, OG0001415, OG0001466, OG0001690, OG0001695, OG0001699, OG0001702, OG0001733, OG0001986, OG0002178, OG0002254, OG0002555, OG0002628, OG0003006, OG0003036, OG0003173, OG0003221, OG0003397, OG0003665, OG0003849, OG0003868, OG0004104, OG0004134, OG0004212, OG0004368, OG0004724, OG0004826, OG0004867, OG0004995, OG0…	3, 1, 1, 1, 1, 0, 1, 1, 1, 2, 1, 1, 1, 2, 1, 1, 1, 2, 1, 1, 1, 2, 1, 1, 2, 2, 2, 2, 1, 1, 1, 1, 1, 1, 1, 1, 1, 1, 2, 1, 2, 0, 0	0	0.952	0.952	0.0144	0.0576	0.0234492	1	1	1	DUP|coverageDUP|CNV|Ca22chr2A_C_albicans_SC5314:2155500-2229300 in FGR29 (C2_10430C_A, Protein lacking an ortholog in S. cerevisiae; transposon mutation affects filamentous growth; rat catheter biofilm repressed) ||| DUP|coverageDUP|CNV|Ca22chr2A_C_albicans_SC5314:2155500-2229300 in RAD1 (C2_10440C_A, Putative single-stranded DNA endonuclease; transcript regulated by Nrg1; macrophage-induced gene…	GO:0043248 (proteasome assembly) ||| GO:0006355 (regulation of transcription, DNA-templated), GO:0035690 (cellular response to drug), GO:0061987 (negative regulation of transcription from RNA polymerase II promoter by glucose) ||| GO:0015693 (magnesium ion transport) ||| GO:0006888 (endoplasmic reticulum to Golgi vesicle-mediated transport), GO:0016192 (vesicle-mediated transport) ||| GO:0009166 …	GO:0005575 (cellular_component) ||| GO:0005575 (cellular_component) ||| GO:0016021 (integral component of membrane) ||| GO:0000131 (incipient cellular bud site), GO:0005798 (Golgi-associated vesicle), GO:0005829 (cytosol), GO:0005886 (plasma membrane), GO:0005934 (cellular bud tip), GO:0005935 (cellular bud neck) ||| GO:0005576 (extracellular region), GO:0005829 (cytosol) ||| GO:0005575 (cellular…	GO:0070628 (proteasome binding) ||| GO:0003676 (nucleic acid binding), GO:0003700 (DNA-binding transcription factor activity) ||| GO:0015095 (magnesium ion transmembrane transporter activity) ||| GO:0005096 (GTPase activator activity) ||| GO:0016787 (hydrolase activity) ||| GO:0005515 (protein binding), GO:0030674 (protein-macromolecule adaptor activity), GO:0031593 (polyubiquitin modification-de…
DOWNPASS	70	Candida_albicans	FLC	all_vars	all_muts	none	cluster65722_coverageDUP	0.333333	17.6667	2	106	2	6	OG0000174, OG0000282, OG0000316, OG0000395, OG0000431, OG0000600, OG0001117, OG0001343, OG0001415, OG0001466, OG0001690, OG0001695, OG0001699, OG0001702, OG0001733, OG0001986, OG0002178, OG0002254, OG0002555, OG0002628, OG0003006, OG0003036, OG0003173, OG0003221, OG0003397, OG0003665, OG0003849, OG0003868, OG0004104, OG0004134, OG0004212, OG0004368, OG0004724, OG0004826, OG0004867, OG0004995, OG0…	3, 1, 1, 1, 1, 0, 1, 1, 1, 2, 1, 1, 1, 2, 1, 1, 1, 2, 1, 1, 1, 2, 1, 1, 2, 2, 2, 2, 1, 1, 1, 1, 1, 1, 1, 1, 1, 1, 2, 1, 2, 0, 0	0	0.952	0.952	0.0144	0.0576	0.0234492	1	1	1	DUP|coverageDUP|CNV|Ca22chr2A_C_albicans_SC5314:2155500-2229300 in FGR29 (C2_10430C_A, Protein lacking an ortholog in S. cerevisiae; transposon mutation affects filamentous growth; rat catheter biofilm repressed) ||| DUP|coverageDUP|CNV|Ca22chr2A_C_albicans_SC5314:2155500-2229300 in RAD1 (C2_10440C_A, Putative single-stranded DNA endonuclease; transcript regulated by Nrg1; macrophage-induced gene…	GO:0043248 (proteasome assembly) ||| GO:0006355 (regulation of transcription, DNA-templated), GO:0035690 (cellular response to drug), GO:0061987 (negative regulation of transcription from RNA polymerase II promoter by glucose) ||| GO:0015693 (magnesium ion transport) ||| GO:0006888 (endoplasmic reticulum to Golgi vesicle-mediated transport), GO:0016192 (vesicle-mediated transport) ||| GO:0009166 …	GO:0005575 (cellular_component) ||| GO:0005575 (cellular_component) ||| GO:0016021 (integral component of membrane) ||| GO:0000131 (incipient cellular bud site), GO:0005798 (Golgi-associated vesicle), GO:0005829 (cytosol), GO:0005886 (plasma membrane), GO:0005934 (cellular bud tip), GO:0005935 (cellular bud neck) ||| GO:0005576 (extracellular region), GO:0005829 (cytosol) ||| GO:0005575 (cellular…	GO:0070628 (proteasome binding) ||| GO:0003676 (nucleic acid binding), GO:0003700 (DNA-binding transcription factor activity) ||| GO:0015095 (magnesium ion transmembrane transporter activity) ||| GO:0005096 (GTPase activator activity) ||| GO:0016787 (hydrolase activity) ||| GO:0005515 (protein binding), GO:0030674 (protein-macromolecule adaptor activity), GO:0031593 (polyubiquitin modification-de…
DOWNPASS	70	Candida_albicans	FLC	all_vars	all_muts	none	cluster65722_coverageDUP	0.333333	17.6667	2	106	2	6	OG0000174, OG0000282, OG0000316, OG0000395, OG0000431, OG0000600, OG0001117, OG0001343, OG0001415, OG0001466, OG0001690, OG0001695, OG0001699, OG0001702, OG0001733, OG0001986, OG0002178, OG0002254, OG0002555, OG0002628, OG0003006, OG0003036, OG0003173, OG0003221, OG0003397, OG0003665, OG0003849, OG0003868, OG0004104, OG0004134, OG0004212, OG0004368, OG0004724, OG0004826, OG0004867, OG0004995, OG0…	3, 1, 1, 1, 1, 0, 1, 1, 1, 2, 1, 1, 1, 2, 1, 1, 1, 2, 1, 1, 1, 2, 1, 1, 2, 2, 2, 2, 1, 1, 1, 1, 1, 1, 1, 1, 1, 1, 2, 1, 2, 0, 0	0	0.952	0.952	0.0144	0.0576	0.0234492	1	1	1	DUP|coverageDUP|CNV|Ca22chr2A_C_albicans_SC5314:2155500-2229300 in FGR29 (C2_10430C_A, Protein lacking an ortholog in S. cerevisiae; transposon mutation affects filamentous growth; rat catheter biofilm repressed) ||| DUP|coverageDUP|CNV|Ca22chr2A_C_albicans_SC5314:2155500-2229300 in RAD1 (C2_10440C_A, Putative single-stranded DNA endonuclease; transcript regulated by Nrg1; macrophage-induced gene…	GO:0043248 (proteasome assembly) ||| GO:0006355 (regulation of transcription, DNA-templated), GO:0035690 (cellular response to drug), GO:0061987 (negative regulation of transcription from RNA polymerase II promoter by glucose) ||| GO:0015693 (magnesium ion transport) ||| GO:0006888 (endoplasmic reticulum to Golgi vesicle-mediated transport), GO:0016192 (vesicle-mediated transport) ||| GO:0009166 …	GO:0005575 (cellular_component) ||| GO:0005575 (cellular_component) ||| GO:0016021 (integral component of membrane) ||| GO:0000131 (incipient cellular bud site), GO:0005798 (Golgi-associated vesicle), GO:0005829 (cytosol), GO:0005886 (plasma membrane), GO:0005934 (cellular bud tip), GO:0005935 (cellular bud neck) ||| GO:0005576 (extracellular region), GO:0005829 (cytosol) ||| GO:0005575 (cellular…	GO:0070628 (proteasome binding) ||| GO:0003676 (nucleic acid binding), GO:0003700 (DNA-binding transcription factor activity) ||| GO:0015095 (magnesium ion transmembrane transporter activity) ||| GO:0005096 (GTPase activator activity) ||| GO:0016787 (hydrolase activity) ||| GO:0005515 (protein binding), GO:0030674 (protein-macromolecule adaptor activity), GO:0031593 (polyubiquitin modification-de…
DOWNPASS	70	Candida_albicans	FLC	all_vars	all_muts	none	cluster65722_coverageDUP	0.333333	17.6667	2	106	2	6	OG0000174, OG0000282, OG0000316, OG0000395, OG0000431, OG0000600, OG0001117, OG0001343, OG0001415, OG0001466, OG0001690, OG0001695, OG0001699, OG0001702, OG0001733, OG0001986, OG0002178, OG0002254, OG0002555, OG0002628, OG0003006, OG0003036, OG0003173, OG0003221, OG0003397, OG0003665, OG0003849, OG0003868, OG0004104, OG0004134, OG0004212, OG0004368, OG0004724, OG0004826, OG0004867, OG0004995, OG0…	3, 1, 1, 1, 1, 0, 1, 1, 1, 2, 1, 1, 1, 2, 1, 1, 1, 2, 1, 1, 1, 2, 1, 1, 2, 2, 2, 2, 1, 1, 1, 1, 1, 1, 1, 1, 1, 1, 2, 1, 2, 0, 0	0	0.952	0.952	0.0144	0.0576	0.0234492	1	1	1	DUP|coverageDUP|CNV|Ca22chr2A_C_albicans_SC5314:2155500-2229300 in FGR29 (C2_10430C_A, Protein lacking an ortholog in S. cerevisiae; transposon mutation affects filamentous growth; rat catheter biofilm repressed) ||| DUP|coverageDUP|CNV|Ca22chr2A_C_albicans_SC5314:2155500-2229300 in RAD1 (C2_10440C_A, Putative single-stranded DNA endonuclease; transcript regulated by Nrg1; macrophage-induced gene…	GO:0043248 (proteasome assembly) ||| GO:0006355 (regulation of transcription, DNA-templated), GO:0035690 (cellular response to drug), GO:0061987 (negative regulation of transcription from RNA polymerase II promoter by glucose) ||| GO:0015693 (magnesium ion transport) ||| GO:0006888 (endoplasmic reticulum to Golgi vesicle-mediated transport), GO:0016192 (vesicle-mediated transport) ||| GO:0009166 …	GO:0005575 (cellular_component) ||| GO:0005575 (cellular_component) ||| GO:0016021 (integral component of membrane) ||| GO:0000131 (incipient cellular bud site), GO:0005798 (Golgi-associated vesicle), GO:0005829 (cytosol), GO:0005886 (plasma membrane), GO:0005934 (cellular bud tip), GO:0005935 (cellular bud neck) ||| GO:0005576 (extracellular region), GO:0005829 (cytosol) ||| GO:0005575 (cellular…	GO:0070628 (proteasome binding) ||| GO:0003676 (nucleic acid binding), GO:0003700 (DNA-binding transcription factor activity) ||| GO:0015095 (magnesium ion transmembrane transporter activity) ||| GO:0005096 (GTPase activator activity) ||| GO:0016787 (hydrolase activity) ||| GO:0005515 (protein binding), GO:0030674 (protein-macromolecule adaptor activity), GO:0031593 (polyubiquitin modification-de…
DOWNPASS	70	Candida_albicans	FLC	all_vars	all_muts	none	cluster65722_coverageDUP	0.333333	17.6667	2	106	2	6	OG0000174, OG0000282, OG0000316, OG0000395, OG0000431, OG0000600, OG0001117, OG0001343, OG0001415, OG0001466, OG0001690, OG0001695, OG0001699, OG0001702, OG0001733, OG0001986, OG0002178, OG0002254, OG0002555, OG0002628, OG0003006, OG0003036, OG0003173, OG0003221, OG0003397, OG0003665, OG0003849, OG0003868, OG0004104, OG0004134, OG0004212, OG0004368, OG0004724, OG0004826, OG0004867, OG0004995, OG0…	3, 1, 1, 1, 1, 0, 1, 1, 1, 2, 1, 1, 1, 2, 1, 1, 1, 2, 1, 1, 1, 2, 1, 1, 2, 2, 2, 2, 1, 1, 1, 1, 1, 1, 1, 1, 1, 1, 2, 1, 2, 0, 0	0	0.952	0.952	0.0144	0.0576	0.0234492	1	1	1	DUP|coverageDUP|CNV|Ca22chr2A_C_albicans_SC5314:2155500-2229300 in FGR29 (C2_10430C_A, Protein lacking an ortholog in S. cerevisiae; transposon mutation affects filamentous growth; rat catheter biofilm repressed) ||| DUP|coverageDUP|CNV|Ca22chr2A_C_albicans_SC5314:2155500-2229300 in RAD1 (C2_10440C_A, Putative single-stranded DNA endonuclease; transcript regulated by Nrg1; macrophage-induced gene…	GO:0043248 (proteasome assembly) ||| GO:0006355 (regulation of transcription, DNA-templated), GO:0035690 (cellular response to drug), GO:0061987 (negative regulation of transcription from RNA polymerase II promoter by glucose) ||| GO:0015693 (magnesium ion transport) ||| GO:0006888 (endoplasmic reticulum to Golgi vesicle-mediated transport), GO:0016192 (vesicle-mediated transport) ||| GO:0009166 …	GO:0005575 (cellular_component) ||| GO:0005575 (cellular_component) ||| GO:0016021 (integral component of membrane) ||| GO:0000131 (incipient cellular bud site), GO:0005798 (Golgi-associated vesicle), GO:0005829 (cytosol), GO:0005886 (plasma membrane), GO:0005934 (cellular bud tip), GO:0005935 (cellular bud neck) ||| GO:0005576 (extracellular region), GO:0005829 (cytosol) ||| GO:0005575 (cellular…	GO:0070628 (proteasome binding) ||| GO:0003676 (nucleic acid binding), GO:0003700 (DNA-binding transcription factor activity) ||| GO:0015095 (magnesium ion transmembrane transporter activity) ||| GO:0005096 (GTPase activator activity) ||| GO:0016787 (hydrolase activity) ||| GO:0005515 (protein binding), GO:0030674 (protein-macromolecule adaptor activity), GO:0031593 (polyubiquitin modification-de…
DOWNPASS	70	Candida_albicans	FLC	all_vars	all_muts	none	cluster65722_coverageDUP	0.333333	17.6667	2	106	2	6	OG0000174, OG0000282, OG0000316, OG0000395, OG0000431, OG0000600, OG0001117, OG0001343, OG0001415, OG0001466, OG0001690, OG0001695, OG0001699, OG0001702, OG0001733, OG0001986, OG0002178, OG0002254, OG0002555, OG0002628, OG0003006, OG0003036, OG0003173, OG0003221, OG0003397, OG0003665, OG0003849, OG0003868, OG0004104, OG0004134, OG0004212, OG0004368, OG0004724, OG0004826, OG0004867, OG0004995, OG0…	3, 1, 1, 1, 1, 0, 1, 1, 1, 2, 1, 1, 1, 2, 1, 1, 1, 2, 1, 1, 1, 2, 1, 1, 2, 2, 2, 2, 1, 1, 1, 1, 1, 1, 1, 1, 1, 1, 2, 1, 2, 0, 0	0	0.952	0.952	0.0144	0.0576	0.0234492	1	1	1	DUP|coverageDUP|CNV|Ca22chr2A_C_albicans_SC5314:2155500-2229300 in FGR29 (C2_10430C_A, Protein lacking an ortholog in S. cerevisiae; transposon mutation affects filamentous growth; rat catheter biofilm repressed) ||| DUP|coverageDUP|CNV|Ca22chr2A_C_albicans_SC5314:2155500-2229300 in RAD1 (C2_10440C_A, Putative single-stranded DNA endonuclease; transcript regulated by Nrg1; macrophage-induced gene…	GO:0043248 (proteasome assembly) ||| GO:0006355 (regulation of transcription, DNA-templated), GO:0035690 (cellular response to drug), GO:0061987 (negative regulation of transcription from RNA polymerase II promoter by glucose) ||| GO:0015693 (magnesium ion transport) ||| GO:0006888 (endoplasmic reticulum to Golgi vesicle-mediated transport), GO:0016192 (vesicle-mediated transport) ||| GO:0009166 …	GO:0005575 (cellular_component) ||| GO:0005575 (cellular_component) ||| GO:0016021 (integral component of membrane) ||| GO:0000131 (incipient cellular bud site), GO:0005798 (Golgi-associated vesicle), GO:0005829 (cytosol), GO:0005886 (plasma membrane), GO:0005934 (cellular bud tip), GO:0005935 (cellular bud neck) ||| GO:0005576 (extracellular region), GO:0005829 (cytosol) ||| GO:0005575 (cellular…	GO:0070628 (proteasome binding) ||| GO:0003676 (nucleic acid binding), GO:0003700 (DNA-binding transcription factor activity) ||| GO:0015095 (magnesium ion transmembrane transporter activity) ||| GO:0005096 (GTPase activator activity) ||| GO:0016787 (hydrolase activity) ||| GO:0005515 (protein binding), GO:0030674 (protein-macromolecule adaptor activity), GO:0031593 (polyubiquitin modification-de…
DOWNPASS	70	Candida_albicans	FLC	all_vars	all_muts	none	cluster65722_coverageDUP	0.333333	17.6667	2	106	2	6	OG0000174, OG0000282, OG0000316, OG0000395, OG0000431, OG0000600, OG0001117, OG0001343, OG0001415, OG0001466, OG0001690, OG0001695, OG0001699, OG0001702, OG0001733, OG0001986, OG0002178, OG0002254, OG0002555, OG0002628, OG0003006, OG0003036, OG0003173, OG0003221, OG0003397, OG0003665, OG0003849, OG0003868, OG0004104, OG0004134, OG0004212, OG0004368, OG0004724, OG0004826, OG0004867, OG0004995, OG0…	3, 1, 1, 1, 1, 0, 1, 1, 1, 2, 1, 1, 1, 2, 1, 1, 1, 2, 1, 1, 1, 2, 1, 1, 2, 2, 2, 2, 1, 1, 1, 1, 1, 1, 1, 1, 1, 1, 2, 1, 2, 0, 0	0	0.952	0.952	0.0144	0.0576	0.0234492	1	1	1	DUP|coverageDUP|CNV|Ca22chr2A_C_albicans_SC5314:2155500-2229300 in FGR29 (C2_10430C_A, Protein lacking an ortholog in S. cerevisiae; transposon mutation affects filamentous growth; rat catheter biofilm repressed) ||| DUP|coverageDUP|CNV|Ca22chr2A_C_albicans_SC5314:2155500-2229300 in RAD1 (C2_10440C_A, Putative single-stranded DNA endonuclease; transcript regulated by Nrg1; macrophage-induced gene…	GO:0043248 (proteasome assembly) ||| GO:0006355 (regulation of transcription, DNA-templated), GO:0035690 (cellular response to drug), GO:0061987 (negative regulation of transcription from RNA polymerase II promoter by glucose) ||| GO:0015693 (magnesium ion transport) ||| GO:0006888 (endoplasmic reticulum to Golgi vesicle-mediated transport), GO:0016192 (vesicle-mediated transport) ||| GO:0009166 …	GO:0005575 (cellular_component) ||| GO:0005575 (cellular_component) ||| GO:0016021 (integral component of membrane) ||| GO:0000131 (incipient cellular bud site), GO:0005798 (Golgi-associated vesicle), GO:0005829 (cytosol), GO:0005886 (plasma membrane), GO:0005934 (cellular bud tip), GO:0005935 (cellular bud neck) ||| GO:0005576 (extracellular region), GO:0005829 (cytosol) ||| GO:0005575 (cellular…	GO:0070628 (proteasome binding) ||| GO:0003676 (nucleic acid binding), GO:0003700 (DNA-binding transcription factor activity) ||| GO:0015095 (magnesium ion transmembrane transporter activity) ||| GO:0005096 (GTPase activator activity) ||| GO:0016787 (hydrolase activity) ||| GO:0005515 (protein binding), GO:0030674 (protein-macromolecule adaptor activity), GO:0031593 (polyubiquitin modification-de…
DOWNPASS	70	Candida_albicans	FLC	all_vars	all_muts	none	cluster65722_coverageDUP	0.333333	17.6667	2	106	2	6	OG0000174, OG0000282, OG0000316, OG0000395, OG0000431, OG0000600, OG0001117, OG0001343, OG0001415, OG0001466, OG0001690, OG0001695, OG0001699, OG0001702, OG0001733, OG0001986, OG0002178, OG0002254, OG0002555, OG0002628, OG0003006, OG0003036, OG0003173, OG0003221, OG0003397, OG0003665, OG0003849, OG0003868, OG0004104, OG0004134, OG0004212, OG0004368, OG0004724, OG0004826, OG0004867, OG0004995, OG0…	3, 1, 1, 1, 1, 0, 1, 1, 1, 2, 1, 1, 1, 2, 1, 1, 1, 2, 1, 1, 1, 2, 1, 1, 2, 2, 2, 2, 1, 1, 1, 1, 1, 1, 1, 1, 1, 1, 2, 1, 2, 0, 0	0	0.952	0.952	0.0144	0.0576	0.0234492	1	1	1	DUP|coverageDUP|CNV|Ca22chr2A_C_albicans_SC5314:2155500-2229300 in FGR29 (C2_10430C_A, Protein lacking an ortholog in S. cerevisiae; transposon mutation affects filamentous growth; rat catheter biofilm repressed) ||| DUP|coverageDUP|CNV|Ca22chr2A_C_albicans_SC5314:2155500-2229300 in RAD1 (C2_10440C_A, Putative single-stranded DNA endonuclease; transcript regulated by Nrg1; macrophage-induced gene…	GO:0043248 (proteasome assembly) ||| GO:0006355 (regulation of transcription, DNA-templated), GO:0035690 (cellular response to drug), GO:0061987 (negative regulation of transcription from RNA polymerase II promoter by glucose) ||| GO:0015693 (magnesium ion transport) ||| GO:0006888 (endoplasmic reticulum to Golgi vesicle-mediated transport), GO:0016192 (vesicle-mediated transport) ||| GO:0009166 …	GO:0005575 (cellular_component) ||| GO:0005575 (cellular_component) ||| GO:0016021 (integral component of membrane) ||| GO:0000131 (incipient cellular bud site), GO:0005798 (Golgi-associated vesicle), GO:0005829 (cytosol), GO:0005886 (plasma membrane), GO:0005934 (cellular bud tip), GO:0005935 (cellular bud neck) ||| GO:0005576 (extracellular region), GO:0005829 (cytosol) ||| GO:0005575 (cellular…	GO:0070628 (proteasome binding) ||| GO:0003676 (nucleic acid binding), GO:0003700 (DNA-binding transcription factor activity) ||| GO:0015095 (magnesium ion transmembrane transporter activity) ||| GO:0005096 (GTPase activator activity) ||| GO:0016787 (hydrolase activity) ||| GO:0005515 (protein binding), GO:0030674 (protein-macromolecule adaptor activity), GO:0031593 (polyubiquitin modification-de…
DOWNPASS	70	Candida_albicans	FLC	all_vars	all_muts	none	cluster65722_coverageDUP	0.333333	17.6667	2	106	2	6	OG0000174, OG0000282, OG0000316, OG0000395, OG0000431, OG0000600, OG0001117, OG0001343, OG0001415, OG0001466, OG0001690, OG0001695, OG0001699, OG0001702, OG0001733, OG0001986, OG0002178, OG0002254, OG0002555, OG0002628, OG0003006, OG0003036, OG0003173, OG0003221, OG0003397, OG0003665, OG0003849, OG0003868, OG0004104, OG0004134, OG0004212, OG0004368, OG0004724, OG0004826, OG0004867, OG0004995, OG0…	3, 1, 1, 1, 1, 0, 1, 1, 1, 2, 1, 1, 1, 2, 1, 1, 1, 2, 1, 1, 1, 2, 1, 1, 2, 2, 2, 2, 1, 1, 1, 1, 1, 1, 1, 1, 1, 1, 2, 1, 2, 0, 0	0	0.952	0.952	0.0144	0.0576	0.0234492	1	1	1	DUP|coverageDUP|CNV|Ca22chr2A_C_albicans_SC5314:2155500-2229300 in FGR29 (C2_10430C_A, Protein lacking an ortholog in S. cerevisiae; transposon mutation affects filamentous growth; rat catheter biofilm repressed) ||| DUP|coverageDUP|CNV|Ca22chr2A_C_albicans_SC5314:2155500-2229300 in RAD1 (C2_10440C_A, Putative single-stranded DNA endonuclease; transcript regulated by Nrg1; macrophage-induced gene…	GO:0043248 (proteasome assembly) ||| GO:0006355 (regulation of transcription, DNA-templated), GO:0035690 (cellular response to drug), GO:0061987 (negative regulation of transcription from RNA polymerase II promoter by glucose) ||| GO:0015693 (magnesium ion transport) ||| GO:0006888 (endoplasmic reticulum to Golgi vesicle-mediated transport), GO:0016192 (vesicle-mediated transport) ||| GO:0009166 …	GO:0005575 (cellular_component) ||| GO:0005575 (cellular_component) ||| GO:0016021 (integral component of membrane) ||| GO:0000131 (incipient cellular bud site), GO:0005798 (Golgi-associated vesicle), GO:0005829 (cytosol), GO:0005886 (plasma membrane), GO:0005934 (cellular bud tip), GO:0005935 (cellular bud neck) ||| GO:0005576 (extracellular region), GO:0005829 (cytosol) ||| GO:0005575 (cellular…	GO:0070628 (proteasome binding) ||| GO:0003676 (nucleic acid binding), GO:0003700 (DNA-binding transcription factor activity) ||| GO:0015095 (magnesium ion transmembrane transporter activity) ||| GO:0005096 (GTPase activator activity) ||| GO:0016787 (hydrolase activity) ||| GO:0005515 (protein binding), GO:0030674 (protein-macromolecule adaptor activity), GO:0031593 (polyubiquitin modification-de…
DOWNPASS	70	Candida_albicans	FLC	all_vars	all_muts	none	cluster65722_coverageDUP	0.333333	17.6667	2	106	2	6	OG0000174, OG0000282, OG0000316, OG0000395, OG0000431, OG0000600, OG0001117, OG0001343, OG0001415, OG0001466, OG0001690, OG0001695, OG0001699, OG0001702, OG0001733, OG0001986, OG0002178, OG0002254, OG0002555, OG0002628, OG0003006, OG0003036, OG0003173, OG0003221, OG0003397, OG0003665, OG0003849, OG0003868, OG0004104, OG0004134, OG0004212, OG0004368, OG0004724, OG0004826, OG0004867, OG0004995, OG0…	3, 1, 1, 1, 1, 0, 1, 1, 1, 2, 1, 1, 1, 2, 1, 1, 1, 2, 1, 1, 1, 2, 1, 1, 2, 2, 2, 2, 1, 1, 1, 1, 1, 1, 1, 1, 1, 1, 2, 1, 2, 0, 0	0	0.952	0.952	0.0144	0.0576	0.0234492	1	1	1	DUP|coverageDUP|CNV|Ca22chr2A_C_albicans_SC5314:2155500-2229300 in FGR29 (C2_10430C_A, Protein lacking an ortholog in S. cerevisiae; transposon mutation affects filamentous growth; rat catheter biofilm repressed) ||| DUP|coverageDUP|CNV|Ca22chr2A_C_albicans_SC5314:2155500-2229300 in RAD1 (C2_10440C_A, Putative single-stranded DNA endonuclease; transcript regulated by Nrg1; macrophage-induced gene…	GO:0043248 (proteasome assembly) ||| GO:0006355 (regulation of transcription, DNA-templated), GO:0035690 (cellular response to drug), GO:0061987 (negative regulation of transcription from RNA polymerase II promoter by glucose) ||| GO:0015693 (magnesium ion transport) ||| GO:0006888 (endoplasmic reticulum to Golgi vesicle-mediated transport), GO:0016192 (vesicle-mediated transport) ||| GO:0009166 …	GO:0005575 (cellular_component) ||| GO:0005575 (cellular_component) ||| GO:0016021 (integral component of membrane) ||| GO:0000131 (incipient cellular bud site), GO:0005798 (Golgi-associated vesicle), GO:0005829 (cytosol), GO:0005886 (plasma membrane), GO:0005934 (cellular bud tip), GO:0005935 (cellular bud neck) ||| GO:0005576 (extracellular region), GO:0005829 (cytosol) ||| GO:0005575 (cellular…	GO:0070628 (proteasome binding) ||| GO:0003676 (nucleic acid binding), GO:0003700 (DNA-binding transcription factor activity) ||| GO:0015095 (magnesium ion transmembrane transporter activity) ||| GO:0005096 (GTPase activator activity) ||| GO:0016787 (hydrolase activity) ||| GO:0005515 (protein binding), GO:0030674 (protein-macromolecule adaptor activity), GO:0031593 (polyubiquitin modification-de…
DOWNPASS	70	Candida_albicans	FLC	all_vars	all_muts	none	cluster65722_coverageDUP	0.333333	17.6667	2	106	2	6	OG0000174, OG0000282, OG0000316, OG0000395, OG0000431, OG0000600, OG0001117, OG0001343, OG0001415, OG0001466, OG0001690, OG0001695, OG0001699, OG0001702, OG0001733, OG0001986, OG0002178, OG0002254, OG0002555, OG0002628, OG0003006, OG0003036, OG0003173, OG0003221, OG0003397, OG0003665, OG0003849, OG0003868, OG0004104, OG0004134, OG0004212, OG0004368, OG0004724, OG0004826, OG0004867, OG0004995, OG0…	3, 1, 1, 1, 1, 0, 1, 1, 1, 2, 1, 1, 1, 2, 1, 1, 1, 2, 1, 1, 1, 2, 1, 1, 2, 2, 2, 2, 1, 1, 1, 1, 1, 1, 1, 1, 1, 1, 2, 1, 2, 0, 0	0	0.952	0.952	0.0144	0.0576	0.0234492	1	1	1	DUP|coverageDUP|CNV|Ca22chr2A_C_albicans_SC5314:2155500-2229300 in FGR29 (C2_10430C_A, Protein lacking an ortholog in S. cerevisiae; transposon mutation affects filamentous growth; rat catheter biofilm repressed) ||| DUP|coverageDUP|CNV|Ca22chr2A_C_albicans_SC5314:2155500-2229300 in RAD1 (C2_10440C_A, Putative single-stranded DNA endonuclease; transcript regulated by Nrg1; macrophage-induced gene…	GO:0043248 (proteasome assembly) ||| GO:0006355 (regulation of transcription, DNA-templated), GO:0035690 (cellular response to drug), GO:0061987 (negative regulation of transcription from RNA polymerase II promoter by glucose) ||| GO:0015693 (magnesium ion transport) ||| GO:0006888 (endoplasmic reticulum to Golgi vesicle-mediated transport), GO:0016192 (vesicle-mediated transport) ||| GO:0009166 …	GO:0005575 (cellular_component) ||| GO:0005575 (cellular_component) ||| GO:0016021 (integral component of membrane) ||| GO:0000131 (incipient cellular bud site), GO:0005798 (Golgi-associated vesicle), GO:0005829 (cytosol), GO:0005886 (plasma membrane), GO:0005934 (cellular bud tip), GO:0005935 (cellular bud neck) ||| GO:0005576 (extracellular region), GO:0005829 (cytosol) ||| GO:0005575 (cellular…	GO:0070628 (proteasome binding) ||| GO:0003676 (nucleic acid binding), GO:0003700 (DNA-binding transcription factor activity) ||| GO:0015095 (magnesium ion transmembrane transporter activity) ||| GO:0005096 (GTPase activator activity) ||| GO:0016787 (hydrolase activity) ||| GO:0005515 (protein binding), GO:0030674 (protein-macromolecule adaptor activity), GO:0031593 (polyubiquitin modification-de…
DOWNPASS	70	Candida_albicans	FLC	all_vars	all_muts	none	cluster65722_coverageDUP	0.333333	17.6667	2	106	2	6	OG0000174, OG0000282, OG0000316, OG0000395, OG0000431, OG0000600, OG0001117, OG0001343, OG0001415, OG0001466, OG0001690, OG0001695, OG0001699, OG0001702, OG0001733, OG0001986, OG0002178, OG0002254, OG0002555, OG0002628, OG0003006, OG0003036, OG0003173, OG0003221, OG0003397, OG0003665, OG0003849, OG0003868, OG0004104, OG0004134, OG0004212, OG0004368, OG0004724, OG0004826, OG0004867, OG0004995, OG0…	3, 1, 1, 1, 1, 0, 1, 1, 1, 2, 1, 1, 1, 2, 1, 1, 1, 2, 1, 1, 1, 2, 1, 1, 2, 2, 2, 2, 1, 1, 1, 1, 1, 1, 1, 1, 1, 1, 2, 1, 2, 0, 0	0	0.952	0.952	0.0144	0.0576	0.0234492	1	1	1	DUP|coverageDUP|CNV|Ca22chr2A_C_albicans_SC5314:2155500-2229300 in FGR29 (C2_10430C_A, Protein lacking an ortholog in S. cerevisiae; transposon mutation affects filamentous growth; rat catheter biofilm repressed) ||| DUP|coverageDUP|CNV|Ca22chr2A_C_albicans_SC5314:2155500-2229300 in RAD1 (C2_10440C_A, Putative single-stranded DNA endonuclease; transcript regulated by Nrg1; macrophage-induced gene…	GO:0043248 (proteasome assembly) ||| GO:0006355 (regulation of transcription, DNA-templated), GO:0035690 (cellular response to drug), GO:0061987 (negative regulation of transcription from RNA polymerase II promoter by glucose) ||| GO:0015693 (magnesium ion transport) ||| GO:0006888 (endoplasmic reticulum to Golgi vesicle-mediated transport), GO:0016192 (vesicle-mediated transport) ||| GO:0009166 …	GO:0005575 (cellular_component) ||| GO:0005575 (cellular_component) ||| GO:0016021 (integral component of membrane) ||| GO:0000131 (incipient cellular bud site), GO:0005798 (Golgi-associated vesicle), GO:0005829 (cytosol), GO:0005886 (plasma membrane), GO:0005934 (cellular bud tip), GO:0005935 (cellular bud neck) ||| GO:0005576 (extracellular region), GO:0005829 (cytosol) ||| GO:0005575 (cellular…	GO:0070628 (proteasome binding) ||| GO:0003676 (nucleic acid binding), GO:0003700 (DNA-binding transcription factor activity) ||| GO:0015095 (magnesium ion transmembrane transporter activity) ||| GO:0005096 (GTPase activator activity) ||| GO:0016787 (hydrolase activity) ||| GO:0005515 (protein binding), GO:0030674 (protein-macromolecule adaptor activity), GO:0031593 (polyubiquitin modification-de…
DOWNPASS	70	Candida_albicans	FLC	all_vars	all_muts	none	cluster65722_coverageDUP	0.333333	17.6667	2	106	2	6	OG0000174, OG0000282, OG0000316, OG0000395, OG0000431, OG0000600, OG0001117, OG0001343, OG0001415, OG0001466, OG0001690, OG0001695, OG0001699, OG0001702, OG0001733, OG0001986, OG0002178, OG0002254, OG0002555, OG0002628, OG0003006, OG0003036, OG0003173, OG0003221, OG0003397, OG0003665, OG0003849, OG0003868, OG0004104, OG0004134, OG0004212, OG0004368, OG0004724, OG0004826, OG0004867, OG0004995, OG0…	3, 1, 1, 1, 1, 0, 1, 1, 1, 2, 1, 1, 1, 2, 1, 1, 1, 2, 1, 1, 1, 2, 1, 1, 2, 2, 2, 2, 1, 1, 1, 1, 1, 1, 1, 1, 1, 1, 2, 1, 2, 0, 0	0	0.952	0.952	0.0144	0.0576	0.0234492	1	1	1	DUP|coverageDUP|CNV|Ca22chr2A_C_albicans_SC5314:2155500-2229300 in FGR29 (C2_10430C_A, Protein lacking an ortholog in S. cerevisiae; transposon mutation affects filamentous growth; rat catheter biofilm repressed) ||| DUP|coverageDUP|CNV|Ca22chr2A_C_albicans_SC5314:2155500-2229300 in RAD1 (C2_10440C_A, Putative single-stranded DNA endonuclease; transcript regulated by Nrg1; macrophage-induced gene…	GO:0043248 (proteasome assembly) ||| GO:0006355 (regulation of transcription, DNA-templated), GO:0035690 (cellular response to drug), GO:0061987 (negative regulation of transcription from RNA polymerase II promoter by glucose) ||| GO:0015693 (magnesium ion transport) ||| GO:0006888 (endoplasmic reticulum to Golgi vesicle-mediated transport), GO:0016192 (vesicle-mediated transport) ||| GO:0009166 …	GO:0005575 (cellular_component) ||| GO:0005575 (cellular_component) ||| GO:0016021 (integral component of membrane) ||| GO:0000131 (incipient cellular bud site), GO:0005798 (Golgi-associated vesicle), GO:0005829 (cytosol), GO:0005886 (plasma membrane), GO:0005934 (cellular bud tip), GO:0005935 (cellular bud neck) ||| GO:0005576 (extracellular region), GO:0005829 (cytosol) ||| GO:0005575 (cellular…	GO:0070628 (proteasome binding) ||| GO:0003676 (nucleic acid binding), GO:0003700 (DNA-binding transcription factor activity) ||| GO:0015095 (magnesium ion transmembrane transporter activity) ||| GO:0005096 (GTPase activator activity) ||| GO:0016787 (hydrolase activity) ||| GO:0005515 (protein binding), GO:0030674 (protein-macromolecule adaptor activity), GO:0031593 (polyubiquitin modification-de…
DOWNPASS	70	Candida_albicans	FLC	all_vars	all_muts	none	Ca22chr2A_C_albicans_SC5314_1166498_T/G	0.333333	17.5	2	105	2	6	OG0000571	1	0	0.952	0.952	0.0048	0.0673	0.0238452	1	1	1	mis|p.377|Y/D in OSM1 (C2_05700W_A, Putative flavoprotein subunit of fumarate reductase; soluble protein in hyphae; caspofungin repressed; stationary phase enriched protein; flow model biofilm induced; Spider biofilm repressed)		GO:0005575 (cellular_component)	GO:0000104 (succinate dehydrogenase activity), GO:0010181 (FMN binding), GO:0016491 (oxidoreductase activity)
DOWNPASS	70	Candida_albicans	FLC	all_vars	all_muts	none	Ca22chr5A_C_albicans_SC5314_105124_A/T	0.333333	17.5	2	105	2	6	OG0005874	1	0	0.952	0.952	0.0144	0.0384	0.0238452	1	1	1	mis|p.32|I/L in C5_00520W_A (C5_00520W_A, Ortholog of Candida albicans WO-1 : CAWG_04446)
DOWNPASS	70	Candida_albicans	FLC	all_vars	all_muts	none	Ca22chr3A_C_albicans_SC5314_1778751_T/C	0.333333	17.3333	2	104	2	6	OG0006011	1	0	0.952	0.952	0	0.024	0.0242513	0	1	1	mis|p.70|S/P in C3_07870W_A (C3_07870W_A, Ortholog of Candida albicans WO-1 : CAWG_03093)
DOWNPASS	70	Candida_albicans	FLC	all_vars	all_muts	none	Ca22chr3A_C_albicans_SC5314_140946_A/G	0.333333	17.3333	2	104	2	6	OG0001004	1	0	0.952	0.952	0	0.0336	0.0242513	0	1	1	mis|p.172|H/R in LYS144 (C3_00750W_A, Zn(II)2Cys6 transcription factor; has similarity to S. cerevisiae Lys14, involved in the regulation of lysine biosynthesis genes)	GO:0006355 (regulation of transcription, DNA-templated), GO:0045944 (positive regulation of transcription by RNA polymerase II)	GO:0005575 (cellular_component)	GO:0000976 (transcription cis-regulatory region binding), GO:0000981 (DNA-binding transcription factor activity, RNA polymerase II-specific), GO:0003700 (DNA-binding transcription factor activity), GO:0008270 (zinc ion binding)
DOWNPASS	70	Candida_albicans	FLC	all_vars	all_muts	none	Ca22chr1A_C_albicans_SC5314_1478033_TGCTCCTCCTGTTCAA/T	0.333333	17.3333	2	104	2	6	OG0003227	1	0	0.952	0.952	0.0288	0.0863	0.0242513	1	1	1	del|p.796-800|APPVQ/- in PGA63 (C1_06930W_A, Component COPII vesicle coat; required for vesicle formation in ER to Golgi transport; predicted GPI-anchor; flow model and Spider biofilm repressed)	GO:0006886 (intracellular protein transport), GO:0006888 (endoplasmic reticulum to Golgi vesicle-mediated transport), GO:0006998 (nuclear envelope organization), GO:0007155 (cell adhesion), GO:0090114 (COPII-coated vesicle budding)	GO:0015629 (actin cytoskeleton), GO:0030127 (COPII vesicle coat)	GO:0005198 (structural molecule activity), GO:0005515 (protein binding)
DOWNPASS	70	Candida_albicans	FLC	all_vars	all_muts	none	Ca22chr1A_C_albicans_SC5314_932488_G/A	0.333333	17	2	102	2	6	OG0004417	1	0	0.952	0.952	0	0.0384	0.0250952	0	1	1	mis|p.436|A/T in C1_04510W_A (C1_04510W_A, Putative transcription factor with bZIP DNA-binding motif; rat catheter biofilm induced)	GO:0006355 (regulation of transcription, DNA-templated)	GO:0005575 (cellular_component)	GO:0003700 (DNA-binding transcription factor activity)
DOWNPASS	70	Candida_albicans	FLC	all_vars	all_muts	none	Ca22chr1A_C_albicans_SC5314_727343_C/G	0.333333	17	2	102	2	6	OG0004121	1	0	0.952	0.952	0.0144	0.024	0.0250952	1	1	1	mis|p.915|G/A in C1_03460C_A (C1_03460C_A, Protein of unknown function; repressed by alpha pheromone in SpiderM medium)	GO:0006355 (regulation of transcription, DNA-templated)	GO:0005634 (nucleus)	GO:0003700 (DNA-binding transcription factor activity)
DOWNPASS	70	Candida_albicans	FLC	all_vars	all_muts	none	Ca22chr1A_C_albicans_SC5314_2679668_G/A	0.333333	17	2	102	2	6	OG0004221	1	0	0.952	0.952	0.024	0.1105	0.0250952	1	1	1	mis|p.139|S/L in Scer_MRPL13 (C1_12280C_A, Putative mitochondrial ribosomal protein of the large subunit; Hap43-induced; mutants are viable; protein level decreases in stationary phase)	GO:0008150 (biological_process)	GO:0005739 (mitochondrion), GO:0005762 (mitochondrial large ribosomal subunit)	GO:0003735 (structural constituent of ribosome)
DOWNPASS	70	Candida_albicans	FLC	all_vars	all_muts	none	Ca22chr1A_C_albicans_SC5314_810844_CTAT/C	0.333333	16.8333	2	101	2	6	OG0003335	1	0	0.952	0.952	0.0048	0.0288	0.0255338	1	1	1	del|p.196-197|NS/S in BNI4 (C1_03860C_A, Protein required for wild-type cell wall chitin distribution, morphology, hyphal growth; not essential; similar to S. cerevisiae Bni4p (targeting subunit for Glc7p phosphatase, involved in bud-neck localization of chitin synthase III))	GO:0000917 (division septum assembly), GO:0006031 (chitin biosynthetic process), GO:0009267 (cellular response to starvation), GO:0030447 (filamentous growth), GO:0036170 (filamentous growth of a population of unicellular organisms in response to starvation), GO:0036180 (filamentous growth of a population of unicellular organisms in response to biotic stimulus), GO:0071216 (cellular response to b…	GO:0000131 (incipient cellular bud site), GO:0005935 (cellular bud neck), GO:0005940 (septin ring), GO:0032174 (cellular bud neck septin collar)	GO:0003674 (molecular_function)
DOWNPASS	70	Candida_albicans	FLC	all_vars	all_muts	none	Ca22chr2A_C_albicans_SC5314_1058659_C/T	0.333333	16.8333	2	101	2	6	OG0005773	1	0	0.952	0.952	0.0096	0.1057	0.0255338	1	1	1	mis|p.4|C/Y in C2_05120C_A (C2_05120C_A, Dubious open reading frame)
DOWNPASS	70	Candida_albicans	FLC	all_vars	all_muts	none	Ca22chr3A_C_albicans_SC5314_98082_T/G	0.333333	16.6667	2	100	2	6	OG0002699	1	0	0.952	0.952	0	0.0336	0.0259839	0	1	1	mis|p.146|S/A in Scer_COG7 (C3_00610W_A, Putative conserved oligomeric Golgi complex subunit; decreased transcription is observed upon fluphenazine treatment)	GO:0006891 (intra-Golgi vesicle-mediated transport), GO:0032258 (cytoplasm to vacuole transport by the Cvt pathway)	GO:0017119 (Golgi transport complex)	GO:0003674 (molecular_function)
DOWNPASS	70	Candida_albicans	FLC	all_vars	all_muts	none	Ca22chr2A_C_albicans_SC5314_308606_C/G	0.333333	16.3333	2	98	2	6	OG0004388	1	0	0.952	0.952	0.0144	0.0961	0.0269206	1	1	1	mis|p.95|A/P in HAP42 (C2_01700C_A, Predicted transcription factor; possibly an essential gene, disruptants not obtained by UAU1 method)	GO:0006355 (regulation of transcription, DNA-templated), GO:0043619 (regulation of transcription from RNA polymerase II promoter in response to oxidative stress)	GO:0005634 (nucleus)	GO:0003677 (DNA binding)
DOWNPASS	70	Candida_albicans	FLC	all_vars	all_muts	none	Ca22chr1A_C_albicans_SC5314_2780980_CTGATGA/C	0.333333	16	2	96	2	6	OG0004471	1	0	0.952	0.952	0.0048	0.0336	0.0279087	1	1	1	del|p.14-15|SS/- in Scer_CDC40 (C1_12750C_A, Pre-mRNA splicing factor; important for catalytic step II of pre-mRNA splicing; possible role in cell cycle progression; Spider biofilm induced)	GO:0000348 (mRNA branch site recognition), GO:0000350 (generation of catalytic spliceosome for second transesterification step), GO:0000389 (mRNA 3'-splice site recognition), GO:0000398 (mRNA splicing, via spliceosome)	GO:0005681 (spliceosomal complex), GO:0034399 (nuclear periphery), GO:0071013 (catalytic step 2 spliceosome)	GO:0000386 (second spliceosomal transesterification activity), GO:0005515 (protein binding)
DOWNPASS	70	Candida_albicans	FLC	all_vars	all_muts	none	Ca22chr1A_C_albicans_SC5314_3102040_A/G	0.333333	15.0667	2	113	3	5	OG0002105	2	0	0.952	0.952	0	0.0192	0.0257331	0	1	1	mis|p.945|N/S in Scer_UTP10 (C1_14080W_A, Nucleolar protein; component of the small subunit processome containing the U3 snoRNA; involved in pre-18S rRNA processing; flow model biofilm repressed)	GO:0000447 (endonucleolytic cleavage in ITS1 to separate SSU-rRNA from 5.8S rRNA and LSU-rRNA from tricistronic rRNA transcript (SSU-rRNA, 5.8S rRNA, LSU-rRNA)), GO:0000462 (maturation of SSU-rRNA from tricistronic rRNA transcript (SSU-rRNA, 5.8S rRNA, LSU-rRNA)), GO:0000472 (endonucleolytic cleavage to generate mature 5'-end of SSU-rRNA from (SSU-rRNA, 5.8S rRNA, LSU-rRNA)), GO:0000480 (endonucl…	GO:0005730 (nucleolus), GO:0030686 (90S preribosome), GO:0030688 (preribosome, small subunit precursor), GO:0032040 (small-subunit processome), GO:0033553 (rDNA heterochromatin), GO:0034455 (t-UTP complex)	GO:0034511 (U3 snoRNA binding)
DOWNPASS	70	Candida_albicans	FLC	all_vars	all_muts	none	Ca22chr1A_C_albicans_SC5314_3032041_G/A	0.333333	15.0667	2	113	3	5	OG0000177	1	0	0.952	0.952	0	0.0288	0.0257331	0	1	1	mis|p.452|R/W in DUR32 (C1_13800C_A, Putative urea transporter; possibly an essential gene, disruptants not obtained by UAU1 method)	GO:0055085 (transmembrane transport), GO:0071918 (urea transmembrane transport)	GO:0016020 (membrane), GO:0016021 (integral component of membrane)	GO:0015204 (urea transmembrane transporter activity), GO:0022857 (transmembrane transporter activity)
DOWNPASS	70	Candida_albicans	FLC	all_vars	all_muts	none	Ca22chr1A_C_albicans_SC5314_3168028_C/T	0.333333	15.0667	2	113	3	5	OG0001297	2	0	0.952	0.952	0.0001	0.1345	0.0257331	0.5947	1	1	mis|p.496|G/D in MLH3 (C1_14400C_A, Ortholog(s) have role in meiotic mismatch repair, mismatch repair, reciprocal meiotic recombination and MutLgamma complex, nucleus localization)	GO:0000710 (meiotic mismatch repair), GO:0006298 (mismatch repair), GO:0007131 (reciprocal meiotic recombination)	GO:0005634 (nucleus), GO:0032300 (mismatch repair complex), GO:0097587 (MutLgamma complex)	GO:0005524 (ATP binding), GO:0016887 (ATP hydrolysis activity)
DOWNPASS	70	Candida_albicans	FLC	all_vars	all_muts	none	Ca22chr1A_C_albicans_SC5314_3168218_T/C	0.333333	15.0667	2	113	3	5	OG0001297	2	0	0.952	0.952	0.0001	0.1345	0.0257331	0.5947	1	1	mis|p.433|N/D in MLH3 (C1_14400C_A, Ortholog(s) have role in meiotic mismatch repair, mismatch repair, reciprocal meiotic recombination and MutLgamma complex, nucleus localization)	GO:0000710 (meiotic mismatch repair), GO:0006298 (mismatch repair), GO:0007131 (reciprocal meiotic recombination)	GO:0005634 (nucleus), GO:0032300 (mismatch repair complex), GO:0097587 (MutLgamma complex)	GO:0005524 (ATP binding), GO:0016887 (ATP hydrolysis activity)
DOWNPASS	70	Candida_albicans	FLC	all_vars	all_muts	none	Ca22chr1A_C_albicans_SC5314_3175605_C/T	0.333333	15.0667	2	113	3	5	OG0005240	1	0	0.952	0.952	0.0048	0.0529	0.0257331	1	1	1	mis|p.42|A/V in Scer_SAD1 (C1_14470W_A, Putative zinc-finger domain protein with a predicted role in pre-mRNA splicing; Hap43-repressed; Spider biofilm repressed)	GO:0000245 (spliceosomal complex assembly), GO:0000398 (mRNA splicing, via spliceosome), GO:0006397 (mRNA processing), GO:0006511 (ubiquitin-dependent protein catabolic process), GO:0016579 (protein deubiquitination)	GO:0005634 (nucleus)	GO:0008270 (zinc ion binding), GO:0036459 (thiol-dependent deubiquitinase)
DOWNPASS	70	Candida_albicans	FLC	all_vars	all_muts	none	Ca22chr1A_C_albicans_SC5314_3166306_T/C	0.333333	15.0667	2	113	3	5	OG0003095	2	0	0.952	0.952	0.0065	0.1122	0.0257331	1	1	1	mis|p.320|T/A in Scer_AEP3 (C1_14380C_A, Ortholog(s) have role in mRNA metabolic process, mitochondrial translational initiation and extrinsic component of membrane, mitochondrial inner membrane localization)	GO:0016071 (mRNA metabolic process), GO:0070124 (mitochondrial translational initiation)	GO:0005743 (mitochondrial inner membrane), GO:0019898 (extrinsic component of membrane)	GO:0003674 (molecular_function)
DOWNPASS	70	Candida_albicans	FLC	all_vars	all_muts	none	Ca22chr2A_C_albicans_SC5314_2195324_C/CCCACCACCA	0.333333	14.5333	2	109	3	5	OG0001690	1	0	0.952	0.952	0.0097	0.1201	0.0274195	1	1	1	ins|p.268-269|-/PPP in ASH1 (C2_10660W_A, GATA-like transcription factor; localizes to daughter cell, hyphal tip cell nuclei; mRNA localization mediated by She3; required for WT virulence and filamentous growth on solid media; Ras1 repressed in yeast, Cyr1 repressed yeast, hyphae)	GO:0000122 (negative regulation of transcription by RNA polymerase II), GO:0006355 (regulation of transcription, DNA-templated), GO:0009267 (cellular response to starvation), GO:0030447 (filamentous growth), GO:0036170 (filamentous growth of a population of unicellular organisms in response to starvation), GO:0036176 (response to neutral pH), GO:0036178 (filamentous growth of a population of unic…	GO:0005634 (nucleus), GO:0005933 (cellular bud), GO:0033698 (Rpd3L complex)	GO:0000987 (cis-regulatory region sequence-specific DNA binding), GO:0001227 (DNA-binding transcription repressor activity, RNA polymerase II-specific), GO:0003700 (DNA-binding transcription factor activity), GO:0008270 (zinc ion binding), GO:0043565 (sequence-specific DNA binding)
DOWNPASS	70	Candida_albicans	FLC	all_vars	all_muts	none	Ca22chr1A_C_albicans_SC5314_3015484_C/G	0.333333	14.4	2	108	3	5	OG0002600	1	0	0.952	0.952	0.0192	0.0672	0.0278669	1	1	1	mis|p.535|D/E in Scer_KEL3 (C1_13720W_A, Ortholog of S. cerevisiae : KEL3, C. glabrata CBS138 : CAGL0A01067g, C. dubliniensis CD36 : Cd36_12710, C. parapsilosis CDC317 : CPAR2_201590 and C. auris B8441 : B9J08_002506)	GO:0008150 (biological_process)	GO:0005575 (cellular_component)	GO:0003674 (molecular_function), GO:0005515 (protein binding)
DOWNPASS	70	Candida_albicans	FLC	all_vars	all_muts	none	Ca22chr1A_C_albicans_SC5314_3015481_A/AGTG	0.333333	14.4	2	108	3	5	OG0002600	1	0	0.952	0.952	0.0192	0.0672	0.0278669	1	1	1	ins|p.534-535|-/V in Scer_KEL3 (C1_13720W_A, Ortholog of S. cerevisiae : KEL3, C. glabrata CBS138 : CAGL0A01067g, C. dubliniensis CD36 : Cd36_12710, C. parapsilosis CDC317 : CPAR2_201590 and C. auris B8441 : B9J08_002506)	GO:0008150 (biological_process)	GO:0005575 (cellular_component)	GO:0003674 (molecular_function), GO:0005515 (protein binding)
DOWNPASS	70	Candida_albicans	FLC	all_vars	all_muts	none	Ca22chr2A_C_albicans_SC5314_2151538_A/G	0.333333	14.2667	2	107	3	5	OG0000111	1	0	0.952	0.952	0	0.0576	0.0283254	0	1	1	mis|p.27|H/R in FGR6-4 (C2_10420W_A, Protein lacking an ortholog in S. cerevisiae; member of a family encoded by FGR6-related genes in the RB2 repeat sequence; transposon mutation affects filamentous growth)	GO:0009267 (cellular response to starvation), GO:0030447 (filamentous growth), GO:0036170 (filamentous growth of a population of unicellular organisms in response to starvation), GO:0036180 (filamentous growth of a population of unicellular organisms in response to biotic stimulus), GO:0071216 (cellular response to biotic stimulus)	GO:0005575 (cellular_component)	GO:0003674 (molecular_function)
DOWNPASS	70	Candida_albicans	FLC	all_vars	all_muts	none	Ca22chr1A_C_albicans_SC5314_1020920_A/T	0.333333	14.1333	2	106	3	5	OG0005036	1	0	0.952	0.952	0.0144	0.0624	0.0287953	1	1	1	mis|p.56|S/T in C1_04910C_A (C1_04910C_A, Has domain(s) with predicted methyltransferase activity and role in metabolic process)	GO:0008152 (metabolic process)	GO:0005575 (cellular_component)	GO:0008168 (methyltransferase activity)
DOWNPASS	70	Candida_albicans	FLC	all_vars	all_muts	none	Ca22chr3A_C_albicans_SC5314_1613663_C/T	0.333333	14	2	105	3	5	OG0004288	1	0	0.952	0.952	0.0048	0.0432	0.0292769	1	1	1	mis|p.129|G/E in C3_07030C_A (C3_07030C_A, Ortholog of C. dubliniensis CD36 : Cd36_86960, C. parapsilosis CDC317 : CPAR2_808800, C. auris B8441 : B9J08_004750 and Candida tenuis NRRL Y-1498 : CANTEDRAFT_113621)	GO:0008150 (biological_process)	GO:0005575 (cellular_component)	GO:0003674 (molecular_function)
DOWNPASS	70	Candida_albicans	FLC	all_vars	all_muts	none	Ca22chr3A_C_albicans_SC5314_1509007_A/G	0.333333	13.8667	2	104	3	5	OG0001587	2	0	0.952	0.952	0.0096	0.0672	0.0297707	1	1	1	mis|p.274|H/R in Scer_BNI5 (C3_06610W_A, Ortholog(s) have myosin II tail binding, protein-macromolecule adaptor activity, role in protein localization to cell division site, septin ring assembly and cellular bud neck, cellular bud neck septin ring localization)	GO:0000921 (septin ring assembly), GO:0072741 (protein localization to cell division site)	GO:0000144 (cellular bud neck septin ring), GO:0005935 (cellular bud neck)	GO:0030674 (protein-macromolecule adaptor activity), GO:0032035 (myosin II tail binding)
DOWNPASS	70	Candida_albicans	FLC	all_vars	all_muts	none	Ca22chrRA_C_albicans_SC5314_357787_G/T	0.333333	13.8667	2	104	3	5	OG0004362	1	0	0.952	0.952	0.0288	0.1008	0.0297707	1	1	1	mis|p.128|Q/H in CR_01560W_A (CR_01560W_A, Ortholog of C. dubliniensis CD36 : Cd36_26520, C. parapsilosis CDC317 : CPAR2_802860, C. auris B8441 : B9J08_003507 and Candida tenuis NRRL Y-1498 : CANTEDRAFT_94578)	GO:0008150 (biological_process)	GO:0005575 (cellular_component)	GO:0003674 (molecular_function)
DOWNPASS	70	Candida_albicans	FLC	all_vars	all_muts	none	Ca22chr1A_C_albicans_SC5314_1028655_A/C	0.333333	13.7333	2	103	5	3	OG0000394	1	0	0.952	0.952	0.0336	0.1729	0.0302771	1	1	1	mis|p.1268|H/Q in RPM2 (C1_04950C_A, Mitochondrial RNase P subunit; roles in nuclear transcription, cytoplasmic and mitochondrial RNA processing, mitochondrial translation; virulence-group-correlated expression; likely essential (UAU1 method); rat catheter biofilm induced)	GO:0001682 (tRNA 5'-leader removal), GO:0002181 (cytoplasmic translation), GO:0006396 (RNA processing), GO:0006397 (mRNA processing), GO:0007005 (mitochondrion organization), GO:0045944 (positive regulation of transcription by RNA polymerase II), GO:0097745 (mitochondrial tRNA 5'-end processing)	GO:0005634 (nucleus), GO:0005759 (mitochondrial matrix), GO:0030677 (ribonuclease P complex), GO:0030678 (mitochondrial ribonuclease P complex)	GO:0004526 (ribonuclease P activity)
DOWNPASS	70	Candida_albicans	FLC	all_vars	all_muts	none	Ca22chrRA_C_albicans_SC5314_790522_T/A	0.333333	12.6667	2	95	3	5	OG0004107	1	0	0.952	0.952	0	0.0384	0.0348364	0	1	1	mis|p.193|K/N in YVH1 (CR_03570C_A, Putative dual specificity phosphatase (phosphoserine/threonine and phosphotyrosine phosphatase); required for wild-type growth rate and for wild-type virulence in mouse model of systemic infection; Hap43p-induced gene)	GO:0000027 (ribosomal large subunit assembly), GO:0000055 (ribosomal large subunit export from nucleus), GO:0006470 (protein dephosphorylation), GO:0016311 (dephosphorylation), GO:0019933 (cAMP-mediated signaling), GO:0030447 (filamentous growth), GO:0030476 (ascospore wall assembly), GO:0036180 (filamentous growth of a population of unicellular organisms in response to biotic stimulus), GO:00400…	GO:0005634 (nucleus), GO:0005737 (cytoplasm), GO:0010494 (cytoplasmic stress granule)	GO:0004725 (protein tyrosine phosphatase activity), GO:0008138 (protein tyrosine/serine/threonine phosphatase activity), GO:0016791 (phosphatase activity), GO:1990275 (preribosome binding)
DOWNPASS	70	Candida_albicans	FLC	all_vars	all_muts	none	Ca22chrRA_C_albicans_SC5314_790527_C/A	0.333333	12.6667	2	95	3	5	OG0004107	1	0	0.952	0.952	0	0.0384	0.0348364	0	1	1	mis|p.192|V/L in YVH1 (CR_03570C_A, Putative dual specificity phosphatase (phosphoserine/threonine and phosphotyrosine phosphatase); required for wild-type growth rate and for wild-type virulence in mouse model of systemic infection; Hap43p-induced gene)	GO:0000027 (ribosomal large subunit assembly), GO:0000055 (ribosomal large subunit export from nucleus), GO:0006470 (protein dephosphorylation), GO:0016311 (dephosphorylation), GO:0019933 (cAMP-mediated signaling), GO:0030447 (filamentous growth), GO:0030476 (ascospore wall assembly), GO:0036180 (filamentous growth of a population of unicellular organisms in response to biotic stimulus), GO:00400…	GO:0005634 (nucleus), GO:0005737 (cytoplasm), GO:0010494 (cytoplasmic stress granule)	GO:0004725 (protein tyrosine phosphatase activity), GO:0008138 (protein tyrosine/serine/threonine phosphatase activity), GO:0016791 (phosphatase activity), GO:1990275 (preribosome binding)
DOWNPASS	70	Candida_albicans	FLC	all_vars	all_muts	none	Ca22chrRA_C_albicans_SC5314_790560_T/C	0.333333	12.6667	2	95	3	5	OG0004107	1	0	0.952	0.952	0	0.0384	0.0348364	0	1	1	mis|p.181|M/V in YVH1 (CR_03570C_A, Putative dual specificity phosphatase (phosphoserine/threonine and phosphotyrosine phosphatase); required for wild-type growth rate and for wild-type virulence in mouse model of systemic infection; Hap43p-induced gene)	GO:0000027 (ribosomal large subunit assembly), GO:0000055 (ribosomal large subunit export from nucleus), GO:0006470 (protein dephosphorylation), GO:0016311 (dephosphorylation), GO:0019933 (cAMP-mediated signaling), GO:0030447 (filamentous growth), GO:0030476 (ascospore wall assembly), GO:0036180 (filamentous growth of a population of unicellular organisms in response to biotic stimulus), GO:00400…	GO:0005634 (nucleus), GO:0005737 (cytoplasm), GO:0010494 (cytoplasmic stress granule)	GO:0004725 (protein tyrosine phosphatase activity), GO:0008138 (protein tyrosine/serine/threonine phosphatase activity), GO:0016791 (phosphatase activity), GO:1990275 (preribosome binding)
DOWNPASS	70	Candida_albicans	FLC	all_vars	all_muts	none	Ca22chr3A_C_albicans_SC5314_92569_C/T	0.333333	10.2667	2	77	3	5	OG0000001	1	0	1	0.952	0.0096	0.067	0.0497642	1	1	1	mis|p.1220|R/C in FLO9 (C3_00580W_A, Putative adhesin-like cell wall mannoprotein; repressed during the mating process; mutation confers hypersensitivity to toxic ergosterol analog; decreased transcription is observed upon fluphenazine treatment)	GO:0008150 (biological_process)	GO:0046658 (anchored component of plasma membrane)	GO:0003674 (molecular_function)
DOWNPASS	70	Candida_albicans	FLC	all_vars	all_muts	none	Ca22chr6A_C_albicans_SC5314_201072_A/C	0.333333	9.46875	3	101	8	4	OG0000219	1	0	0.952	0.952	0.0096	0.1105	0.0182976	1	1	1	mis|p.185|E/D in HAL22 (C6_01030W_A, Putative phosphoadenosine-5'-phosphate or 3'-phosphoadenosine 5'-phosphosulfate phosphatase; possible role in sulfur recycling; Hap43-repressed; F-12/CO2 biofilm induced)	GO:0000103 (sulfate assimilation), GO:0006790 (sulfur compound metabolic process), GO:0046854 (phosphatidylinositol phosphate biosynthetic process), GO:0046855 (inositol phosphate dephosphorylation)	GO:0005575 (cellular_component)	GO:0004441 (inositol-1,4-bisphosphate 1-phosphatase activity), GO:0008441 (3'(2'),5'-bisphosphate nucleotidase activity), GO:0052829 (inositol-1,3,4-trisphosphate 1-phosphatase activity)
DOWNPASS	70	Candida_albicans	FLC	all_vars	all_muts	none	Ca22chr5A_C_albicans_SC5314_41424_C/A	0.333333	9.25714	3	108	7	5	OG0002841	2	0	0.952	0.952	0.0096	0.072	0.0177267	1	1	1	mis|p.178|N/K in SKN7 (C5_00240W_A, Putative homolog of S. cerevisiae Skn7p, which is predicted to be a response regulator protein in a phosphorelay signal transduction pathway; required for normal hydrogen peroxide resistance)	GO:0000160 (phosphorelay signal transduction system), GO:0000304 (response to singlet oxygen), GO:0006355 (regulation of transcription, DNA-templated), GO:0006368 (transcription elongation from RNA polymerase II promoter), GO:0008361 (regulation of cell size), GO:0009267 (cellular response to starvation), GO:0030447 (filamentous growth), GO:0034599 (cellular response to oxidative stress), GO:0036…	GO:0000790 (chromatin), GO:0005634 (nucleus), GO:0005829 (cytosol), GO:0042025 (host cell nucleus), GO:0090575 (RNA polymerase II transcription regulator complex)	GO:0000156 (phosphorelay response regulator activity), GO:0000978 (RNA polymerase II cis-regulatory region sequence-specific DNA binding), GO:0001228 (DNA-binding transcription activator activity, RNA polymerase II-specific), GO:0003700 (DNA-binding transcription factor activity), GO:0043565 (sequence-specific DNA binding)
DOWNPASS	70	Candida_albicans	FLC	all_vars	all_muts	none	Ca22chrRA_C_albicans_SC5314_790356_C/T	0.333333	8.82857	3	103	7	5	OG0004107	1	0	0.952	0.952	0.0048	0.0384	0.019896	1	1	1	mis|p.249|V/I in YVH1 (CR_03570C_A, Putative dual specificity phosphatase (phosphoserine/threonine and phosphotyrosine phosphatase); required for wild-type growth rate and for wild-type virulence in mouse model of systemic infection; Hap43p-induced gene)	GO:0000027 (ribosomal large subunit assembly), GO:0000055 (ribosomal large subunit export from nucleus), GO:0006470 (protein dephosphorylation), GO:0016311 (dephosphorylation), GO:0019933 (cAMP-mediated signaling), GO:0030447 (filamentous growth), GO:0030476 (ascospore wall assembly), GO:0036180 (filamentous growth of a population of unicellular organisms in response to biotic stimulus), GO:00400…	GO:0005634 (nucleus), GO:0005737 (cytoplasm), GO:0010494 (cytoplasmic stress granule)	GO:0004725 (protein tyrosine phosphatase activity), GO:0008138 (protein tyrosine/serine/threonine phosphatase activity), GO:0016791 (phosphatase activity), GO:1990275 (preribosome binding)
DOWNPASS	70	Candida_albicans	FLC	all_vars	all_muts	none	Ca22chr1A_C_albicans_SC5314_2816813_T/A	0.307692	12.6667	2	114	3	6	OG0004711	1	0	0.952	1	0	0	0.0327116	0	0	1	mis|p.363|D/E in C1_12950W_A (C1_12950W_A, Protein of unknown function; repressed in ssr1 mutant; Spider biofilm induced)	GO:0006281 (DNA repair), GO:0008150 (biological_process)	GO:0005575 (cellular_component)	GO:0003674 (molecular_function), GO:0005515 (protein binding)
DOWNPASS	70	Candida_albicans	FLC	all_vars	all_muts	none	Ca22chr1A_C_albicans_SC5314_2820014_A/G	0.307692	12.6667	2	114	3	6	OG0003148	1	0	0.952	1	0	0.0048	0.0327116	0	1	1	mis|p.1670|F/S in BNI1 (C1_12960C_A, Formin; role in cytoskeletal organization, cell polarity; role in systemic virulence in mouse; cell-cycle regulated localization to site of polarized growth, bud neck; localizes to Spitzenkorper of hyphae, minor localization at septum)	GO:0000132 (establishment of mitotic spindle orientation), GO:0000282 (cellular bud site selection), GO:0000910 (cytokinesis), GO:0000915 (actomyosin contractile ring assembly), GO:0000920 (septum digestion after cytokinesis), GO:0007118 (budding cell apical bud growth), GO:0007163 (establishment or maintenance of cell polarity), GO:0009267 (cellular response to starvation), GO:0016043 (cellular …	GO:0000131 (incipient cellular bud site), GO:0000133 (polarisome), GO:0000142 (cellular bud neck contractile ring), GO:0001411 (hyphal tip), GO:0005737 (cytoplasm), GO:0005884 (actin filament), GO:0005934 (cellular bud tip), GO:0005935 (cellular bud neck), GO:0030428 (cell septum), GO:0031521 (spitzenkorper), GO:0032153 (cell division site), GO:0043332 (mating projection tip), GO:0071341 (medial …	GO:0003779 (actin binding), GO:0005522 (profilin binding), GO:0008092 (cytoskeletal protein binding), GO:0017048 (small GTPase binding), GO:0031267 (small GTPase binding), GO:1990808 (F-bar domain binding)
DOWNPASS	70	Candida_albicans	FLC	all_vars	all_muts	none	Ca22chr1A_C_albicans_SC5314_2821308_T/C	0.307692	12.6667	2	114	3	6	OG0003148	1	0	0.952	1	0	0.0096	0.0327116	0	1	1	mis|p.1239|T/A in BNI1 (C1_12960C_A, Formin; role in cytoskeletal organization, cell polarity; role in systemic virulence in mouse; cell-cycle regulated localization to site of polarized growth, bud neck; localizes to Spitzenkorper of hyphae, minor localization at septum)	GO:0000132 (establishment of mitotic spindle orientation), GO:0000282 (cellular bud site selection), GO:0000910 (cytokinesis), GO:0000915 (actomyosin contractile ring assembly), GO:0000920 (septum digestion after cytokinesis), GO:0007118 (budding cell apical bud growth), GO:0007163 (establishment or maintenance of cell polarity), GO:0009267 (cellular response to starvation), GO:0016043 (cellular …	GO:0000131 (incipient cellular bud site), GO:0000133 (polarisome), GO:0000142 (cellular bud neck contractile ring), GO:0001411 (hyphal tip), GO:0005737 (cytoplasm), GO:0005884 (actin filament), GO:0005934 (cellular bud tip), GO:0005935 (cellular bud neck), GO:0030428 (cell septum), GO:0031521 (spitzenkorper), GO:0032153 (cell division site), GO:0043332 (mating projection tip), GO:0071341 (medial …	GO:0003779 (actin binding), GO:0005522 (profilin binding), GO:0008092 (cytoskeletal protein binding), GO:0017048 (small GTPase binding), GO:0031267 (small GTPase binding), GO:1990808 (F-bar domain binding)
DOWNPASS	70	Candida_albicans	FLC	all_vars	all_muts	none	Ca22chr1A_C_albicans_SC5314_2844525_C/G	0.307692	12.6667	2	114	3	6	OG0004289	1	0	0.952	1	0	0.0096	0.0327116	0	1	1	mis|p.106|S/T in FAD3 (C1_13070C_A, Omega-3 fatty acid desaturase; production of alpha-linolenic acid, a major component of membranes; caspofungin induced; Plc1-regulated; colony morphology-related gene regulation by Ssn6; Spider biofilm induced, flow model biofilm repressed)	GO:0006629 (lipid metabolic process), GO:0006636 (unsaturated fatty acid biosynthetic process)	GO:0005575 (cellular_component)	GO:0016717 (oxidoreductase activity, acting on paired donors, with oxidation of a pair of donors resulting in the reduction of molecular oxygen to two molecules of water), GO:0042389 (omega-3 fatty acid desaturase activity)
DOWNPASS	70	Candida_albicans	FLC	all_vars	all_muts	none	Ca22chr1A_C_albicans_SC5314_3095990_A/C	0.307692	12.6667	2	114	3	6	OG0004475	1	0	0.952	1	0	0.0096	0.0327116	0	1	1	mis|p.234|F/L in Scer_HRQ1 (C1_14050C_A, Putative ATP-dependent RNA helicase; fungal-specific (no human or murine homolog))	GO:0006289 (nucleotide-excision repair), GO:0032508 (DNA duplex unwinding), GO:0070914 (UV-damage excision repair), GO:1901255 (nucleotide-excision repair involved in interstrand cross-link repair)	GO:0005634 (nucleus), GO:0035861 (site of double-strand break)	GO:0000405 (bubble DNA binding), GO:0003676 (nucleic acid binding), GO:0005524 (ATP binding), GO:0043138 (3'-5' DNA helicase activity)
DOWNPASS	70	Candida_albicans	FLC	all_vars	all_muts	none	Ca22chr5A_C_albicans_SC5314_139576_C/G	0.307692	12.6667	2	114	3	6	OG0004403	1	0	0.952	1	0	0.0192	0.0327116	0	1	1	mis|p.598|R/T in C5_00610C_A (C5_00610C_A, Ortholog of C. dubliniensis CD36 : Cd36_50610, C. parapsilosis CDC317 : CPAR2_303690, C. auris B8441 : B9J08_002049 and Candida tenuis NRRL Y-1498 : CANTEDRAFT_93989)	GO:0008150 (biological_process)	GO:0005575 (cellular_component)	GO:0003674 (molecular_function)
DOWNPASS	70	Candida_albicans	FLC	all_vars	all_muts	none	Ca22chr1A_C_albicans_SC5314_3099975_C/T	0.307692	12.6667	2	114	3	6	OG0002105	2	0	0.952	1	0	0.0336	0.0327116	0	1	1	mis|p.257|P/S in Scer_UTP10 (C1_14080W_A, Nucleolar protein; component of the small subunit processome containing the U3 snoRNA; involved in pre-18S rRNA processing; flow model biofilm repressed)	GO:0000447 (endonucleolytic cleavage in ITS1 to separate SSU-rRNA from 5.8S rRNA and LSU-rRNA from tricistronic rRNA transcript (SSU-rRNA, 5.8S rRNA, LSU-rRNA)), GO:0000462 (maturation of SSU-rRNA from tricistronic rRNA transcript (SSU-rRNA, 5.8S rRNA, LSU-rRNA)), GO:0000472 (endonucleolytic cleavage to generate mature 5'-end of SSU-rRNA from (SSU-rRNA, 5.8S rRNA, LSU-rRNA)), GO:0000480 (endonucl…	GO:0005730 (nucleolus), GO:0030686 (90S preribosome), GO:0030688 (preribosome, small subunit precursor), GO:0032040 (small-subunit processome), GO:0033553 (rDNA heterochromatin), GO:0034455 (t-UTP complex)	GO:0034511 (U3 snoRNA binding)
DOWNPASS	70	Candida_albicans	FLC	all_vars	all_muts	none	Ca22chr3A_C_albicans_SC5314_1615045_GGTTGTT/G	0.307692	12.6667	2	114	3	6	OG0002621	1	0	0.952	1	0	0.0336	0.0327116	0	1	1	del|p.15-17|TTT/T in YSA1 (C3_07040C_A, Predicted Nudix hydrolase family member with ADP-ribose pyrophosphatase activity; role in metabolism of O-acetyl-ADP-ribose to AMP and acetylated ribose 5'-phosphate; rat catheter biofilm repressed)	GO:0019693 (ribose phosphate metabolic process)	GO:0005739 (mitochondrion), GO:0005829 (cytosol)	GO:0016787 (hydrolase activity), GO:0047631 (ADP-ribose diphosphatase activity)
DOWNPASS	70	Candida_albicans	FLC	all_vars	all_muts	none	Ca22chr1A_C_albicans_SC5314_2035349_C/G	0.307692	12.6667	2	114	3	6	OG0001154	1	0	0.952	1	0	0.0432	0.0327116	0	1	1	mis|p.157|R/T in PTC1 (C1_09260C_A, Putative protein phosphatase of the Type 2C-related family (serine/threonine-specific), similar to S. cerevisiae Ptc1p; mutant shows virulence defect)	GO:0000001 (mitochondrion inheritance), GO:0000750 (pheromone-dependent signal transduction involved in conjugation with cellular fusion), GO:0006388 (tRNA splicing, via endonucleolytic cleavage and ligation), GO:0006470 (protein dephosphorylation), GO:0030447 (filamentous growth), GO:0032873 (negative regulation of stress-activated MAPK cascade), GO:0035970 (peptidyl-threonine dephosphorylation)…	GO:0005634 (nucleus), GO:0005737 (cytoplasm)	GO:0004722 (protein serine/threonine phosphatase activity), GO:0016791 (phosphatase activity), GO:0043169 (cation binding), GO:1990439 (MAP kinase serine/threonine phosphatase activity)
DOWNPASS	70	Candida_albicans	FLC	all_vars	all_muts	none	Ca22chr2A_C_albicans_SC5314_982396_ATCATCT/A	0.307692	12.6667	2	114	3	6	OG0001316	1	0	0.952	1	0	0.0673	0.0327116	0	1	1	del|p.643-645|EDD/D in TPO5 (C2_04690C_A, Putative polyamine transporter; mutation confers hypersensitivity to toxic ergosterol analog; hyphal induced; macrophage induced)	GO:0015846 (polyamine transport), GO:0035690 (cellular response to drug), GO:0055085 (transmembrane transport)	GO:0005794 (Golgi apparatus), GO:0016020 (membrane)	GO:0015203 (polyamine transmembrane transporter activity), GO:0022857 (transmembrane transporter activity)
DOWNPASS	70	Candida_albicans	FLC	all_vars	all_muts	none	Ca22chr5A_C_albicans_SC5314_11951_A/G	0.307692	12.6667	2	114	3	6	OG0000184	2	0	0.952	1	0.0048	0.024	0.0327116	1	1	1	mis|p.164|S/P in C5_00100C_A (C5_00100C_A, Protein of unknown function; Spider biofilm induced)	GO:0008150 (biological_process)	GO:0005575 (cellular_component)	GO:0003674 (molecular_function)
DOWNPASS	70	Candida_albicans	FLC	all_vars	all_muts	none	Ca22chr5A_C_albicans_SC5314_14532_C/T	0.307692	12.6667	2	114	3	6	OG0003399	1	0	0.952	1	0.0048	0.024	0.0327116	1	1	1	mis|p.48|G/D in THS1 (C5_00110C_A, Putative threonyl-tRNA synthetase; transcript regulated by Mig1 and Tup1; repressed upon phagocytosis by murine macrophages; stationary phase enriched protein; Spider biofilm repressed)	GO:0006418 (tRNA aminoacylation for protein translation), GO:0006435 (threonyl-tRNA aminoacylation), GO:0043039 (tRNA aminoacylation)	GO:0005737 (cytoplasm)	GO:0000166 (nucleotide binding), GO:0004812 (aminoacyl-tRNA ligase activity), GO:0004829 (threonine-tRNA ligase activity), GO:0005524 (ATP binding)
DOWNPASS	70	Candida_albicans	FLC	all_vars	all_muts	none	Ca22chrRA_C_albicans_SC5314_1349915_C/T	0.307692	12.6667	2	114	3	6	OG0000111	1	0	0.952	1	0.0048	0.048	0.0327116	1	1	1	mis|p.192|R/Q in CR_06380C_A (CR_06380C_A, Predicted ORF overlapping the Major Repeat Sequence on chromosome R; member of a family encoded by FGR6-related genes in the RB2 repeat sequence)	GO:0008150 (biological_process)	GO:0005575 (cellular_component)	GO:0003674 (molecular_function)
DOWNPASS	70	Candida_albicans	FLC	all_vars	all_muts	none	Ca22chr2A_C_albicans_SC5314_973814_GGTA/G	0.307692	12.6667	2	114	3	6	OG0002384	2	0	0.952	1	0.0048	0.0481	0.0327116	1	1	1	del|p.311-312|TT/T in SNU114 (C2_04640C_A, Protein similar to S. cerevisiae Snu114p, which is an RNA helicase involved in pre-mRNA splicing; likely to be essential for growth, based on an insertional mutagenesis strategy)	GO:0000244 (spliceosomal tri-snRNP complex assembly), GO:0000349 (generation of catalytic spliceosome for first transesterification step), GO:0000388 (spliceosome conformational change to release U4 (or U4atac) and U1 (or U11)), GO:0000398 (mRNA splicing, via spliceosome)	GO:0005682 (U5 snRNP), GO:0046540 (U4/U6 x U5 tri-snRNP complex)	GO:0003924 (GTPase activity), GO:0005525 (GTP binding), GO:0030623 (U5 snRNA binding)
DOWNPASS	70	Candida_albicans	FLC	all_vars	all_muts	none	Ca22chr2A_C_albicans_SC5314_284594_G/A	0.307692	12.6667	2	114	3	6	OG0002185	1	0	0.952	1	0.0048	0.0769	0.0327116	1	1	1	mis|p.134|D/N in COX13 (C2_01590W_A, Cytochrome c oxidase; flucytosine induced; repressed by nitric oxide)	GO:0009060 (aerobic respiration), GO:0097250 (mitochondrial respirasome assembly)	GO:0005739 (mitochondrion), GO:0005743 (mitochondrial inner membrane), GO:0005751 (mitochondrial respiratory chain complex IV), GO:0005886 (plasma membrane)	GO:0004129 (cytochrome-c oxidase activity), GO:0030234 (enzyme regulator activity)
DOWNPASS	70	Candida_albicans	FLC	all_vars	all_muts	none	Ca22chr2A_C_albicans_SC5314_815576_G/T	0.307692	12.6667	2	114	3	6	OG0001935	2	0	0.952	1	0.0048	0.0817	0.0327116	1	1	1	mis|p.71|D/E in Scer_IES1 (C2_03900C_A, Ortholog(s) have role in nucleosome mobilization and Ino80 complex, cytosol, nucleus localization)	GO:0042766 (nucleosome mobilization)	GO:0005634 (nucleus), GO:0005829 (cytosol), GO:0031011 (Ino80 complex)	GO:0003674 (molecular_function)
DOWNPASS	70	Candida_albicans	FLC	all_vars	all_muts	none	Ca22chr2A_C_albicans_SC5314_1393277_G/C	0.307692	12.6667	2	114	3	6	OG0004709	1	0	0.952	1	0.0049	0.0913	0.0327116	1	1	1	mis|p.67|Q/E in C2_06800C_A (C2_06800C_A, Protein of unknown function; Spider biofilm induced)	GO:0006397 (mRNA processing), GO:0008150 (biological_process)	GO:0005575 (cellular_component)	GO:0003674 (molecular_function)
DOWNPASS	70	Candida_albicans	FLC	all_vars	all_muts	none	Ca22chr2A_C_albicans_SC5314_2058356_CGAT/C	0.307692	12.6667	2	114	3	6	OG0003197	3	0	0.952	1	0.0096	0.0528	0.0327116	1	1	1	del|p.124|D/- in Scer_UBP15 (C2_10050W_A, Ortholog(s) have endopeptidase activity, thiol-dependent ubiquitin-specific protease activity, thiol-dependent ubiquitinyl hydrolase activity, ubiquitinyl hydrolase activity)	GO:0006511 (ubiquitin-dependent protein catabolic process), GO:0010995 (free ubiquitin chain depolymerization), GO:0016579 (protein deubiquitination), GO:0035871 (protein K11-linked deubiquitination), GO:0070536 (protein K63-linked deubiquitination), GO:1904332 (negative regulation of error-prone translesion synthesis)	GO:0005634 (nucleus), GO:0005777 (peroxisome), GO:0005829 (cytosol)	GO:0004175 (endopeptidase activity), GO:0004843 (thiol-dependent deubiquitinase), GO:0005515 (protein binding), GO:0036459 (thiol-dependent deubiquitinase), GO:0101005 (deubiquitinase activity)
DOWNPASS	70	Candida_albicans	FLC	all_vars	all_muts	none	Ca22chr3A_C_albicans_SC5314_1603270_T/C	0.307692	12.6667	2	114	3	6	OG0001274	1	0	0.952	1	0.0096	0.0528	0.0327116	1	1	1	mis|p.71|S/P in POS5 (C3_07010W_A, Protein similar to S. cerevisiae Pos5p, a mitochondrial NADH kinase involved in the oxidative stress response; planktonic growth-induced gene; likely to be essential for growth, based on an insertional mutagenesis strategy)	GO:0006741 (NADP biosynthetic process), GO:0019674 (NAD metabolic process), GO:0034599 (cellular response to oxidative stress)	GO:0005759 (mitochondrial matrix)	GO:0003951 (NAD+ kinase activity), GO:0042736 (NADH kinase activity)
DOWNPASS	70	Candida_albicans	FLC	all_vars	all_muts	none	Ca22chr7A_C_albicans_SC5314_527716_G/A	0.307692	12.6667	2	114	3	6	OG0005466	1	0	0.952	1	0.0096	0.0528	0.0327116	1	1	1	mis|p.61|P/S in C7_02430C_A (C7_02430C_A, Ortholog of C. dubliniensis CD36 : Cd36_83910, Candida tropicalis NEW ASSEMBLY : CTRG1_05087, Candida tropicalis MYA-3404 : CTRG_05087 and Candida albicans WO-1 : CAWG_00654)	GO:0008150 (biological_process)	GO:0005575 (cellular_component)	GO:0003674 (molecular_function)
DOWNPASS	70	Candida_albicans	FLC	all_vars	all_muts	none	Ca22chr1A_C_albicans_SC5314_2871136_G/C	0.307692	12.6667	2	114	3	6	OG0005890	1	0	0.952	1	0.0096	0.0624	0.0327116	1	1	1	mis|p.2|R/S in C1_13150W_A (C1_13150W_A, Ortholog of Candida albicans WO-1 : CAWG_00134)
DOWNPASS	70	Candida_albicans	FLC	all_vars	all_muts	none	Ca22chr7A_C_albicans_SC5314_510687_T/A	0.307692	12.6667	2	114	3	6	OG0000739	3	0	0.952	1	0.0096	0.0624	0.0327116	1	1	1	mis|p.311|E/D in Scer_TRM82 (C7_02340C_A, Ortholog(s) have tRNA (guanine-N7-)-methyltransferase activity, role in tRNA (guanine-N7)-methylation and cytosol, nucleus, tRNA (m7G46) methyltransferase complex localization)	GO:0036265 (RNA (guanine-N7)-methylation), GO:0106004 (tRNA (guanine-N7)-methylation)	GO:0005634 (nucleus), GO:0005829 (cytosol), GO:0106143 (tRNA (m7G46) methyltransferase complex)	GO:0005515 (protein binding), GO:0008176 (tRNA (guanine-N7-)-methyltransferase activity)
DOWNPASS	70	Candida_albicans	FLC	all_vars	all_muts	none	Ca22chr1A_C_albicans_SC5314_1293019_TCCC/T	0.307692	12.6667	2	114	3	6	OG0000026, OG0005471	1, 1	0	0.952	1	0.0096	0.0961	0.0327116	1	1	1	del|p.70-71|FP/F in TLO34 (C1_06180W_A, Non-telomeric member of a family of telomere-proximal genes of unknown function; predicted N-terminus is extended, relative to that of other family members; overlaps orf19.2662) ||| del|p.200|G/- in C1_06190C_A (C1_06190C_A, Predicted ORF of unknown function; overlaps TLO34/orf19.2661)	GO:0008150 (biological_process) ||| GO:0008150 (biological_process)	GO:0005575 (cellular_component) ||| GO:0005575 (cellular_component)	GO:0003674 (molecular_function) ||| GO:0003674 (molecular_function)
DOWNPASS	70	Candida_albicans	FLC	all_vars	all_muts	none	Ca22chr1A_C_albicans_SC5314_1293019_TCCC/T	0.307692	12.6667	2	114	3	6	OG0000026, OG0005471	1, 1	0	0.952	1	0.0096	0.0961	0.0327116	1	1	1	del|p.70-71|FP/F in TLO34 (C1_06180W_A, Non-telomeric member of a family of telomere-proximal genes of unknown function; predicted N-terminus is extended, relative to that of other family members; overlaps orf19.2662) ||| del|p.200|G/- in C1_06190C_A (C1_06190C_A, Predicted ORF of unknown function; overlaps TLO34/orf19.2661)	GO:0008150 (biological_process) ||| GO:0008150 (biological_process)	GO:0005575 (cellular_component) ||| GO:0005575 (cellular_component)	GO:0003674 (molecular_function) ||| GO:0003674 (molecular_function)
DOWNPASS	70	Candida_albicans	FLC	all_vars	all_muts	none	Ca22chr1A_C_albicans_SC5314_1293537_C/T	0.307692	12.6667	2	114	3	6	OG0000026, OG0005471	1, 1	0	0.952	1	0.0096	0.1009	0.0327116	1	1	1	mis|p.243|P/S in TLO34 (C1_06180W_A, Non-telomeric member of a family of telomere-proximal genes of unknown function; predicted N-terminus is extended, relative to that of other family members; overlaps orf19.2662) ||| mis|p.28|G/E in C1_06190C_A (C1_06190C_A, Predicted ORF of unknown function; overlaps TLO34/orf19.2661)	GO:0008150 (biological_process) ||| GO:0008150 (biological_process)	GO:0005575 (cellular_component) ||| GO:0005575 (cellular_component)	GO:0003674 (molecular_function) ||| GO:0003674 (molecular_function)
DOWNPASS	70	Candida_albicans	FLC	all_vars	all_muts	none	Ca22chr1A_C_albicans_SC5314_1293537_C/T	0.307692	12.6667	2	114	3	6	OG0000026, OG0005471	1, 1	0	0.952	1	0.0096	0.1009	0.0327116	1	1	1	mis|p.243|P/S in TLO34 (C1_06180W_A, Non-telomeric member of a family of telomere-proximal genes of unknown function; predicted N-terminus is extended, relative to that of other family members; overlaps orf19.2662) ||| mis|p.28|G/E in C1_06190C_A (C1_06190C_A, Predicted ORF of unknown function; overlaps TLO34/orf19.2661)	GO:0008150 (biological_process) ||| GO:0008150 (biological_process)	GO:0005575 (cellular_component) ||| GO:0005575 (cellular_component)	GO:0003674 (molecular_function) ||| GO:0003674 (molecular_function)
DOWNPASS	70	Candida_albicans	FLC	all_vars	all_muts	none	Ca22chr2A_C_albicans_SC5314_614242_G/C	0.307692	12.6667	2	114	3	6	OG0000317	1	0	0.952	1	0.0096	0.1009	0.0327116	1	1	1	mis|p.90|K/N in PLC2 (C2_03040W_A, Phosphatidylinositol (PtdIns)-specific phospholipase C (PI-PLC); predicted type 2 membrane protein; role in, and regulated by, filamentation, Nrg1 and Tup1; no mouse systemic virulence role; orf19.5797 and orf19.1586 are almost identical)	GO:0006629 (lipid metabolic process), GO:0030447 (filamentous growth)	GO:0016021 (integral component of membrane)	GO:0004435 (phosphatidylinositol phospholipase C activity), GO:0008081 (phosphoric diester hydrolase activity)
DOWNPASS	70	Candida_albicans	FLC	all_vars	all_muts	none	Ca22chr2A_C_albicans_SC5314_926526_G/T	0.307692	12.6667	2	114	3	6	OG0000004	1	0	0.952	1	0.0097	0.0961	0.0327116	1	1	1	mis|p.332|C/F in IFA4 (C2_04420W_A, Protein of unknown function; oxidative stress-induced via Cap1)	GO:0008150 (biological_process)	GO:0005575 (cellular_component)	GO:0003674 (molecular_function)
DOWNPASS	70	Candida_albicans	FLC	all_vars	all_muts	none	Ca22chr1A_C_albicans_SC5314_2613206_T/A	0.307692	12.6667	2	114	3	6	OG0001965	1	0	0.952	1	0.0144	0.0624	0.0327116	1	1	1	mis|p.843|S/Q in Scer_SKG3 (C1_11930W_A, Ortholog of S. cerevisiae : SKG3, C. dubliniensis CD36 : Cd36_11180, C. parapsilosis CDC317 : CPAR2_206250, C. auris B8441 : B9J08_005263 and Debaryomyces hansenii CBS767 : DEHA2E13794g)	GO:0008150 (biological_process)	GO:0005575 (cellular_component)	GO:0003674 (molecular_function)
DOWNPASS	70	Candida_albicans	FLC	all_vars	all_muts	none	Ca22chr3A_C_albicans_SC5314_572230_A/G	0.307692	12.6667	2	114	3	6	OG0004310	4	0	0.952	1	0.0144	0.0913	0.0327116	1	1	1	mis|p.155|S/P in ZCF1 (C3_02640C_A, Zn(II)2Cys6 transcription factor; transcript regulated during hypha formation; 5'-UTR intron; mutants show decreased colonization of mouse kidneys; flow model biofilm induced; Spider biofilm induced)	GO:0006355 (regulation of transcription, DNA-templated), GO:0044117 (biological process involved in interaction with host)	GO:0005634 (nucleus), GO:0042025 (host cell nucleus)	GO:0000981 (DNA-binding transcription factor activity, RNA polymerase II-specific), GO:0008270 (zinc ion binding)
DOWNPASS	70	Candida_albicans	FLC	all_vars	all_muts	none	Ca22chr1A_C_albicans_SC5314_499561_A/AACAACC	0.307692	12.6667	2	114	3	6	OG0003107	2	0	0.952	1	0.0144	0.1105	0.0327116	1	1	1	ins|p.115-116|-/TT in Scer_PSO2 (C1_02390W_A, Putative nuclease required for DNA single- and double-strand break repair; rat catheter biofilm induced)	GO:0006281 (DNA repair), GO:0036297 (interstrand cross-link repair)	GO:0005575 (cellular_component)	GO:0003677 (DNA binding), GO:0003684 (damaged DNA binding), GO:0008409 (5'-3' exonuclease activity)
DOWNPASS	70	Candida_albicans	FLC	all_vars	all_muts	none	Ca22chr1A_C_albicans_SC5314_2673959_T/C	0.307692	12.6667	2	114	3	6	OG0001329	2	0	0.952	1	0.0144	0.1105	0.0327116	1	1	1	mis|p.61|K/E in Scer_YNL040W (C1_12240C_A, Predicted alanine-tRNA ligase; oxidative stress-induced via Cap1)	GO:0006419 (alanyl-tRNA aminoacylation), GO:0008150 (biological_process), GO:0043039 (tRNA aminoacylation)	GO:0005575 (cellular_component)	GO:0000166 (nucleotide binding), GO:0003674 (molecular_function), GO:0003676 (nucleic acid binding), GO:0004812 (aminoacyl-tRNA ligase activity), GO:0004813 (alanine-tRNA ligase activity), GO:0005524 (ATP binding)
DOWNPASS	70	Candida_albicans	FLC	all_vars	all_muts	none	Ca22chr2A_C_albicans_SC5314_716384_A/G	0.307692	12.6667	2	114	3	6	OG0002249	1	0	0.952	1	0.0192	0.1057	0.0327116	1	1	1	mis|p.573|S/P in Scer_SHE4 (C2_03420C_A, Ortholog(s) have myosin binding activity, role in intracellular mRNA localization, mating type switching and cytoplasm localization)	GO:0007533 (mating type switching), GO:0008298 (intracellular mRNA localization)	GO:0005737 (cytoplasm)	GO:0017022 (myosin binding)
DOWNPASS	70	Candida_albicans	FLC	all_vars	all_muts	none	Ca22chr2A_C_albicans_SC5314_794702_A/ATTGTTG	0.307692	12.6667	2	114	3	6	OG0002017	1	0	0.952	1	0.0192	0.1057	0.0327116	1	1	1	ins|p.154|N/NNN in Scer_NNK1 (C2_03760C_A, Predicted protein kinase similar to S. cerevisiae Nnk1; implicated in proteasome function in S. cerevisiae; induced by Mnl1 under weak acid stress)	GO:0006468 (protein phosphorylation), GO:0006508 (proteolysis)	GO:0005737 (cytoplasm)	GO:0003674 (molecular_function), GO:0004672 (protein kinase activity), GO:0005524 (ATP binding)
DOWNPASS	70	Candida_albicans	FLC	all_vars	all_muts	none	Ca22chrRA_C_albicans_SC5314_1108667_G/GGAAGAAGAA	0.307692	12.6667	2	114	3	6	OG0004254	1	0	0.952	1	0.0192	0.1441	0.0327116	1	1	1	ins|p.1162-1163|-/EEE in Scer_BIR1 (CR_05100W_A, Ortholog(s) have role in apoptotic process, chromosome segregation, mitotic spindle assembly checkpoint, mitotic spindle elongation, sister chromatid biorientation)	GO:0000022 (mitotic spindle elongation), GO:0006915 (apoptotic process), GO:0007059 (chromosome segregation), GO:0007094 (mitotic spindle assembly checkpoint signaling), GO:0031134 (sister chromatid biorientation)	GO:0000778 (kinetochore), GO:0005634 (nucleus), GO:0005737 (cytoplasm), GO:0005819 (spindle), GO:0032133 (chromosome passenger complex), GO:0051233 (spindle midzone)	GO:0003674 (molecular_function)
DOWNPASS	70	Candida_albicans	FLC	all_vars	all_muts	none	Ca22chrRA_C_albicans_SC5314_1108190_TGAA/T	0.307692	12.6667	2	114	3	6	OG0004254	1	0	0.952	1	0.0192	0.1441	0.0327116	1	1	1	del|p.1004|E/- in Scer_BIR1 (CR_05100W_A, Ortholog(s) have role in apoptotic process, chromosome segregation, mitotic spindle assembly checkpoint, mitotic spindle elongation, sister chromatid biorientation)	GO:0000022 (mitotic spindle elongation), GO:0006915 (apoptotic process), GO:0007059 (chromosome segregation), GO:0007094 (mitotic spindle assembly checkpoint signaling), GO:0031134 (sister chromatid biorientation)	GO:0000778 (kinetochore), GO:0005634 (nucleus), GO:0005737 (cytoplasm), GO:0005819 (spindle), GO:0032133 (chromosome passenger complex), GO:0051233 (spindle midzone)	GO:0003674 (molecular_function)
DOWNPASS	70	Candida_albicans	FLC	all_vars	all_muts	none	Ca22chrRA_C_albicans_SC5314_1471547_C/T	0.307692	12.6667	2	114	3	6	OG0000000	2	0	0.952	1	0.024	0.1393	0.0327116	1	1	1	mis|p.434|M/I in CR_06870C_A (CR_06870C_A, Protein similar to ferric reductase Fre10p)		GO:0005575 (cellular_component)	GO:0016491 (oxidoreductase activity)
DOWNPASS	70	Candida_albicans	FLC	all_vars	all_muts	none	Ca22chr1A_C_albicans_SC5314_2384352_G/GCCGGCA	0.307692	12.4444	2	112	3	6	OG0003895	1	0	0.952	1	0	0.0048	0.033732	0	1	1	ins|p.75|G/GAG in ASR1 (C1_10740C_A, Heat shock protein; transcript regulated by cAMP, osmotic stress, ciclopirox olamine, ketoconazole; repressed by Cyr1, Ras1; colony morphology-related regulated by Ssn6; stationary phase enriched; Hap43-induced; Spider biofilm induced)	GO:0008150 (biological_process)	GO:0005575 (cellular_component)	GO:0003674 (molecular_function)
DOWNPASS	70	Candida_albicans	FLC	all_vars	all_muts	none	Ca22chr3A_C_albicans_SC5314_961642_G/T	0.307692	12.4444	2	112	3	6	OG0003851	1	0	0.952	1	0	0.024	0.033732	0	1	1	mis|p.59|T/N in CMK1 (C3_04550C_A, Putative calcium/calmodulin-dependent protein kinase II; expression regulated upon white-opaque switching; biochemically purified Ca2+/CaM-dependent kinase is soluble, cytosolic, monomeric, and serine-autophosphorylated; Hap43p-repressed)	GO:0006468 (protein phosphorylation), GO:0018105 (peptidyl-serine phosphorylation), GO:0031505 (fungal-type cell wall organization), GO:0034599 (cellular response to oxidative stress)	GO:0005634 (nucleus), GO:0005737 (cytoplasm)	GO:0004672 (protein kinase activity), GO:0004674 (protein serine/threonine kinase activity), GO:0004713 (protein tyrosine kinase activity), GO:0005524 (ATP binding)
DOWNPASS	70	Candida_albicans	FLC	all_vars	all_muts	none	Ca22chr4A_C_albicans_SC5314_812343_A/G	0.307692	12.4444	2	112	3	6	OG0003316	2	0	0.952	1	0.0048	0.0528	0.033732	1	1	1	mis|p.126|K/R in Scer_TRM3 (C4_03830W_A, Predicted tRNA (guanine) methyltransferase activity; Spider biofilm induced)	GO:0006396 (RNA processing), GO:0030488 (tRNA methylation)	GO:0005575 (cellular_component)	GO:0003723 (RNA binding), GO:0008173 (RNA methyltransferase activity), GO:0016423 (tRNA (guanine) methyltransferase activity)
DOWNPASS	70	Candida_albicans	FLC	all_vars	all_muts	none	Ca22chr5A_C_albicans_SC5314_110754_A/C	0.307692	12.4444	2	112	3	6	OG0004030	1	0	0.952	1	0.0144	0.0816	0.033732	1	1	1	mis|p.46|L/S in AGA1 (C5_00540C_A, Protein with some similarity to agglutinin subunit; expression regulated upon white-opaque switch; Spider biofilm induced)	GO:0008150 (biological_process)	GO:0005575 (cellular_component)	GO:0003674 (molecular_function)
DOWNPASS	70	Candida_albicans	FLC	all_vars	all_muts	none	Ca22chr7A_C_albicans_SC5314_524094_G/A	0.307692	12.2222	2	110	3	6	OG0000951	1	0	0.952	1	0.024	0.0864	0.0348008	1	1	1	mis|p.711|H/Y in C7_02420C_A (C7_02420C_A, Predicted ORF in retrotransposon Tca11 with similarity to the Gag-Pol region of retrotransposons, which encodes nucleocapsid-like protein, reverse transcriptase, protease, and integrase)	GO:0006278 (RNA-dependent DNA biosynthetic process)	GO:0005575 (cellular_component)	GO:0003723 (RNA binding), GO:0003964 (RNA-directed DNA polymerase activity)
DOWNPASS	70	Candida_albicans	FLC	all_vars	all_muts	none	Ca22chr1A_C_albicans_SC5314_3077563_G/A	0.307692	12.1111	2	109	3	6	OG0000496	2	0	0.952	1	0	0.0144	0.0353543	0	1	1	mis|p.344|D/N in YBP1 (C1_13960W_A, Protein involved in response to oxidative stress, binds and stabilizes Cap1p transcription factor in response to H2O2; essential for macrophage killing)	GO:0034599 (cellular response to oxidative stress), GO:0061407 (positive regulation of transcription from RNA polymerase II promoter in response to hydrogen peroxide)	GO:0005737 (cytoplasm)	GO:0005515 (protein binding), GO:0033613 (DNA-binding transcription factor binding)
DOWNPASS	70	Candida_albicans	FLC	all_vars	all_muts	none	Ca22chr6A_C_albicans_SC5314_235747_A/C	0.307692	12.1111	2	109	3	6	OG0002379	1	0	0.952	1	0	0.0144	0.0353543	0	1	1	mis|p.371|S/A in VPS15 (C6_01190C_A, Protein involved in retrograde endosome-to-Golgi protein transport; required for normal virulence)	GO:0000011 (vacuole inheritance), GO:0006468 (protein phosphorylation), GO:0006623 (protein targeting to vacuole), GO:0016236 (macroautophagy), GO:0030242 (autophagy of peroxisome), GO:0032968 (positive regulation of transcription elongation from RNA polymerase II promoter), GO:0042147 (retrograde transport, endosome to Golgi), GO:0045053 (protein retention in Golgi apparatus), GO:0045324 (late e…	GO:0034271 (phosphatidylinositol 3-kinase complex, class III, type I), GO:0034272 (phosphatidylinositol 3-kinase complex, class III, type II), GO:0071561 (nucleus-vacuole junction), GO:0120095 (vacuole-isolation membrane contact site)	GO:0004672 (protein kinase activity), GO:0004674 (protein serine/threonine kinase activity), GO:0005515 (protein binding), GO:0005524 (ATP binding), GO:0043130 (ubiquitin binding)
DOWNPASS	70	Candida_albicans	FLC	all_vars	all_muts	none	Ca22chr3A_C_albicans_SC5314_965003_T/C	0.307692	12.1111	2	109	3	6	OG0003545	1	0	0.952	1	0	0.0192	0.0353543	0	1	1	mis|p.847|V/A in MAK21 (C3_04560W_A, Putative 66S pre-ribosomal particle subunit; mutation confers hypersensitivity to tubercidin (7-deazaadenosine))	GO:0000027 (ribosomal large subunit assembly), GO:0035690 (cellular response to drug), GO:0042273 (ribosomal large subunit biogenesis)	GO:0005730 (nucleolus), GO:0030687 (preribosome, large subunit precursor), GO:0030690 (Noc1p-Noc2p complex)	GO:0003674 (molecular_function)
DOWNPASS	70	Candida_albicans	FLC	all_vars	all_muts	none	Ca22chrRA_C_albicans_SC5314_1332217_A/G	0.307692	12.1111	2	109	3	6	OG0000004	1	0	0.952	1	0	0.0576	0.0353543	0	1	1	mis|p.158|D/G in CR_06260W_A (CR_06260W_A, Protein of unknown function; flow model biofilm induced)	GO:0008150 (biological_process)	GO:0005575 (cellular_component)	GO:0003674 (molecular_function)
DOWNPASS	70	Candida_albicans	FLC	all_vars	all_muts	none	Ca22chr2A_C_albicans_SC5314_1839993_AT/A	0.307692	12.1111	2	109	3	6	OG0005500	1	0	0.952	1	0	0.0673	0.0353543	0	1	1	FS|p.51|K/X in C2_09000C_A (C2_09000C_A, Ortholog of C. dubliniensis CD36 : Cd36_23180, Candida tropicalis NEW ASSEMBLY : CTRG1_01968, Candida tropicalis MYA-3404 : CTRG_01968 and Candida albicans WO-1 : CAWG_05983)	GO:0008150 (biological_process)	GO:0005575 (cellular_component)	GO:0003674 (molecular_function)
DOWNPASS	70	Candida_albicans	FLC	all_vars	all_muts	none	Ca22chr1A_C_albicans_SC5314_2802700_C/T	0.307692	12.1111	2	109	3	6	OG0000033	1	0	0.952	1	0.0048	0.0528	0.0353543	1	1	1	mis|p.85|E/K in C1_12870C_A (C1_12870C_A, Ortholog of Candida albicans WO-1 : CAWG_00155)	GO:0008150 (biological_process)	GO:0005575 (cellular_component)	GO:0003674 (molecular_function)
DOWNPASS	70	Candida_albicans	FLC	all_vars	all_muts	none	Ca22chr2A_C_albicans_SC5314_276472_C/T	0.307692	12.1111	2	109	3	6	OG0003837	1	0	0.952	1	0.0048	0.0817	0.0353543	1	1	1	mis|p.314|T/I in C2_01540W_A (C2_01540W_A, S. pombe ortholog SPCC576.01c is a predicted sulfonate dioxygenase; possibly transcriptionally regulated upon hyphal formation; Spider biofilm induced)	GO:0006151 (xanthine catabolic process)	GO:0005575 (cellular_component)	GO:0016491 (oxidoreductase activity), GO:0097641 (alpha-ketoglutarate-dependent xanthine dioxygenase activity)
DOWNPASS	70	Candida_albicans	FLC	all_vars	all_muts	none	Ca22chr2A_C_albicans_SC5314_1103354_ATGG/A	0.307692	12.1111	2	109	3	6	OG0000434	1	0	0.952	1	0.0048	0.0913	0.0353543	1	1	1	del|p.236-237|HH/H in RXT3 (C2_05370C_A, Putative transcriptional repressor)	GO:0016479 (negative regulation of transcription by RNA polymerase I), GO:0016575 (histone deacetylation)	GO:0033698 (Rpd3L complex)	GO:0003674 (molecular_function)
DOWNPASS	70	Candida_albicans	FLC	all_vars	all_muts	none	Ca22chr5A_C_albicans_SC5314_166069_T/C	0.307692	12.1111	2	109	3	6	OG0000140	1	0	0.952	1	0.0096	0.0385	0.0353543	1	1	1	mis|p.521|F/S in IFF8 (C5_00710W_A, Putative GPI-anchored adhesin-like protein; decreased transcription is observed in an azole-resistant strain that overexpresses MDR1)	GO:0008150 (biological_process)	GO:0009277 (fungal-type cell wall), GO:0009986 (cell surface)	GO:0003674 (molecular_function)
DOWNPASS	70	Candida_albicans	FLC	all_vars	all_muts	none	Ca22chr2A_C_albicans_SC5314_930079_G/A	0.307692	12.1111	2	109	3	6	OG0000004	1	0	0.952	1	0.0096	0.0865	0.0353543	1	1	1	mis|p.63|D/N in C2_04450W_A (C2_04450W_A, Protein of unknown function; Hap43-repressed; rat catheter biofilm repressed)	GO:0008150 (biological_process)	GO:0005575 (cellular_component)	GO:0003674 (molecular_function), GO:0005515 (protein binding)
DOWNPASS	70	Candida_albicans	FLC	all_vars	all_muts	none	Ca22chr2A_C_albicans_SC5314_262683_C/T	0.307692	12.1111	2	109	3	6	OG0002308	2	0	0.952	1	0.0096	0.0961	0.0353543	1	1	1	mis|p.645|S/L in SRB9 (C2_01470W_A, Subunit of the RNA polymerase II mediator complex; transposon mutation affects filamentous growth; suppresses S. cerevisiae diploid filamentous (flo8, ste7, ste12, tec1) or haploid invasive (flo8) mutant growth defects)	GO:0000122 (negative regulation of transcription by RNA polymerase II), GO:0000435 (positive regulation of transcription from RNA polymerase II promoter by galactose), GO:0006357 (regulation of transcription by RNA polymerase II), GO:0030447 (filamentous growth), GO:0030448 (hyphal growth), GO:0044011 (single-species biofilm formation on inanimate substrate), GO:0045944 (positive regulation of tr…	GO:0016592 (mediator complex)	GO:0003712 (transcription coregulator activity), GO:0003713 (transcription coactivator activity)
DOWNPASS	70	Candida_albicans	FLC	all_vars	all_muts	none	Ca22chr2A_C_albicans_SC5314_296688_A/T	0.307692	12.1111	2	109	3	6	OG0001717	1	0	0.952	1	0.0096	0.0961	0.0353543	1	1	1	mis|p.50|K/N in Scer_IME4 (C2_01650W_A, Ortholog(s) have mRNA (N6-adenosine)-methyltransferase activity and role in mRNA methylation, meiotic DNA replication initiation, meiotic cell cycle, negative regulation of pseudohyphal growth)	GO:0051321 (meiotic cell cycle), GO:0080009 (mRNA methylation), GO:1902974 (meiotic DNA replication initiation), GO:2000221 (negative regulation of pseudohyphal growth)	GO:0036396 (RNA N6-methyladenosine methyltransferase complex)	GO:0001734 (mRNA (N6-adenosine)-methyltransferase activity)
DOWNPASS	70	Candida_albicans	FLC	all_vars	all_muts	none	Ca22chr3A_C_albicans_SC5314_1264918_CACA/C	0.307692	12.1111	2	109	3	6	OG0000113	1	0	0.952	1	0.0144	0.0432	0.0353543	1	1	1	del|p.400-401|AQ/A in YCK2 (C3_05650W_A, Plasma membrane protein similar to S. cerevisiae casein kinase I; mutation or inhibition impairs virulence and morphogenesis; transcription is activated in weak acid stress or on contact with with host cells)	GO:0000902 (cell morphogenesis), GO:0006468 (protein phosphorylation), GO:0006897 (endocytosis), GO:0009749 (response to glucose), GO:0010255 (glucose mediated signaling pathway), GO:0010570 (regulation of filamentous growth), GO:0030448 (hyphal growth), GO:0033554 (cellular response to stress), GO:0035690 (cellular response to drug), GO:0051701 (biological process involved in interaction with ho…	GO:0005886 (plasma membrane), GO:0005935 (cellular bud neck), GO:0005937 (mating projection)	GO:0004672 (protein kinase activity), GO:0004674 (protein serine/threonine kinase activity), GO:0004713 (protein tyrosine kinase activity), GO:0005524 (ATP binding)
DOWNPASS	70	Candida_albicans	FLC	all_vars	all_muts	none	Ca22chr3A_C_albicans_SC5314_1629292_C/T	0.307692	12.1111	2	109	3	6	OG0001015	1	0	0.952	1	0.0144	0.1201	0.0353543	1	1	1	mis|p.376|A/V in Scer_NUD1 (C3_07110W_A, S. cerevisiae ortholog Nud1 is a spindle pole body outer plaque component; it acts through the mitotic exit network to specify asymmetric spindle pole body inheritance; Hap43-induced gene)	GO:0000073 (initial mitotic spindle pole body separation), GO:0030953 (astral microtubule organization), GO:0031536 (positive regulation of exit from mitosis), GO:0045132 (meiotic chromosome segregation), GO:0051293 (establishment of spindle localization)	GO:0061499 (outer plaque of mitotic spindle pole body)	GO:0005515 (protein binding), GO:0035591 (signaling adaptor activity)
DOWNPASS	70	Candida_albicans	FLC	all_vars	all_muts	none	Ca22chrRA_C_albicans_SC5314_1731535_G/A	0.307692	12.1111	2	109	3	6	OG0001198	1	0	0.952	1	0.0144	0.1345	0.0353543	1	1	1	mis|p.113|E/K in Scer_YLR352W (CR_07920W_A, Protein of unknown function; Hap43-induced; Spider biofilm induced)	GO:0008150 (biological_process)	GO:0019005 (SCF ubiquitin ligase complex)	GO:0003674 (molecular_function)
DOWNPASS	70	Candida_albicans	FLC	all_vars	all_muts	none	Ca22chr2A_C_albicans_SC5314_1998444_T/G	0.307692	12	2	108	3	6	OG0000493	1	0	0.952	1	0.0096	0.048	0.0359211	1	1	1	mis|p.137|I/L in C2_09780C_A (C2_09780C_A, Protein of unknown function; transcript regulated by Mig1 and Tup1)	GO:0008150 (biological_process)	GO:0005575 (cellular_component)	GO:0003674 (molecular_function)
DOWNPASS	70	Candida_albicans	FLC	all_vars	all_muts	none	Ca22chr3A_C_albicans_SC5314_1076192_T/C	0.307692	12	2	108	3	6	OG0003767	2	0	0.952	1	0.0192	0.048	0.0359211	1	1	1	mis|p.818|S/G in Scer_SRS2 (C3_05010C_A, Putative DNA repair helicase; transcriptionally induced by interaction with macrophage; fungal-specific (no human or murine homolog))	GO:0000725 (recombinational repair), GO:0006281 (DNA repair), GO:0006301 (postreplication repair), GO:0006303 (double-strand break repair via nonhomologous end joining), GO:0032079 (positive regulation of endodeoxyribonuclease activity), GO:0032508 (DNA duplex unwinding), GO:0034644 (cellular response to UV), GO:0042262 (DNA protection), GO:0045910 (negative regulation of DNA recombination), GO:1…	GO:0005634 (nucleus)	GO:0003677 (DNA binding), GO:0003678 (DNA helicase activity), GO:0005524 (ATP binding), GO:0008047 (enzyme activator activity), GO:0016787 (hydrolase activity), GO:0043138 (3'-5' DNA helicase activity)
DOWNPASS	70	Candida_albicans	FLC	all_vars	all_muts	none	Ca22chrRA_C_albicans_SC5314_1341356_T/C	0.307692	11.6667	2	105	3	6	OG0005205	1	0	0.952	1	0	0.0288	0.0377054	0	1	1	mis|p.2|N/S in CR_06320C_A (CR_06320C_A, Ortholog of C. dubliniensis CD36 : Cd36_31820, C. parapsilosis CDC317 : CPAR2_205050, Debaryomyces hansenii CBS767 : DEHA2G10736g and Pichia stipitis Pignal : PICST_32993)	GO:0008150 (biological_process)	GO:0005575 (cellular_component)	GO:0003674 (molecular_function)
DOWNPASS	70	Candida_albicans	FLC	all_vars	all_muts	none	Ca22chr1A_C_albicans_SC5314_1390518_ATCTGGC/A	0.307692	11.6667	2	105	3	6	OG0003309	1	0	0.952	1	0.0048	0.0816	0.0377054	1	1	1	del|p.1269-1271|EPD/D in Scer_UBP12 (C1_06530C_A, Ubiquitin-specific protease; cleaves ubiquitin from ubiquitinated proteins; Spider biofilm induced)	GO:0006511 (ubiquitin-dependent protein catabolic process), GO:0010637 (negative regulation of mitochondrial fusion), GO:0016579 (protein deubiquitination)	GO:0005634 (nucleus)	GO:0004843 (thiol-dependent deubiquitinase)
DOWNPASS	70	Candida_albicans	FLC	all_vars	all_muts	none	Ca22chr1A_C_albicans_SC5314_151111_A/AATAATG	0.307692	11.6667	2	105	3	6	OG0005007	1	0	0.952	1	0.0096	0.0865	0.0377054	1	1	1	ins|p.169|N/NND in C1_00790W_A (C1_00790W_A, Ortholog of C. dubliniensis CD36 : Cd36_00740, C. parapsilosis CDC317 : CPAR2_110170, C. auris B8441 : B9J08_004945 and Candida tenuis NRRL Y-1498 : CANTEDRAFT_133175)	GO:0008150 (biological_process)	GO:0005575 (cellular_component)	GO:0003674 (molecular_function)
DOWNPASS	70	Candida_albicans	FLC	all_vars	all_muts	none	Ca22chr1A_C_albicans_SC5314_106674_G/A	0.307692	11.6667	2	105	3	6	OG0000264	1	0	0.952	1	0.0384	0.1873	0.0377054	1	1	1	mis|p.499|R/K in C1_00630W_A (C1_00630W_A, Has domain(s) with predicted UDP-N-acetylmuramate dehydrogenase activity, catalytic activity, flavin adenine dinucleotide binding activity and role in oxidation-reduction process)		GO:0005575 (cellular_component)	GO:0003824 (catalytic activity), GO:0008762 (UDP-N-acetylmuramate dehydrogenase activity), GO:0016491 (oxidoreductase activity), GO:0050660 (flavin adenine dinucleotide binding), GO:0071949 (FAD binding)
DOWNPASS	70	Candida_albicans	FLC	all_vars	all_muts	none	Ca22chr1A_C_albicans_SC5314_815410_C/T	0.307692	11.4444	2	103	3	6	OG0002931	1	0	0.952	1	0.0192	0.0912	0.0389697	1	1	1	mis|p.51|A/T in Scer_YNL234W (C1_03870C_A, Predicted heme-binding stress-related protein; Tn mutation affects filamentous growth; induced during chlamydospore formation in C. albicans and C. dubliniensis; Spider biofilm induced)	GO:0009267 (cellular response to starvation), GO:0015671 (oxygen transport), GO:0036170 (filamentous growth of a population of unicellular organisms in response to starvation), GO:0036180 (filamentous growth of a population of unicellular organisms in response to biotic stimulus), GO:0071216 (cellular response to biotic stimulus)	GO:0005575 (cellular_component)	GO:0005506 (iron ion binding), GO:0019825 (oxygen binding), GO:0020037 (heme binding)
DOWNPASS	70	Candida_albicans	FLC	all_vars	all_muts	none	Ca22chr2A_C_albicans_SC5314_1520593_C/G	0.307692	11.2222	2	101	3	6	OG0000225	1	0	0.952	1	0.0192	0.096	0.0402984	1	1	1	mis|p.71|S/T in Scer_YEH1 (C2_07440C_A, Ortholog(s) have sterol esterase activity, role in sterol metabolic process and integral component of membrane, lipid droplet localization)	GO:0006629 (lipid metabolic process), GO:0016125 (sterol metabolic process)	GO:0005811 (lipid droplet), GO:0016021 (integral component of membrane)	GO:0004771 (sterol esterase activity)
DOWNPASS	70	Candida_albicans	FLC	all_vars	all_muts	none	Ca22chr1A_C_albicans_SC5314_932375_A/T	0.307692	11.2222	2	101	3	6	OG0004417	1	0	0.952	1	0.0288	0.0816	0.0402984	1	1	1	mis|p.398|Y/F in C1_04510W_A (C1_04510W_A, Putative transcription factor with bZIP DNA-binding motif; rat catheter biofilm induced)	GO:0006355 (regulation of transcription, DNA-templated)	GO:0005575 (cellular_component)	GO:0003700 (DNA-binding transcription factor activity)
DOWNPASS	70	Candida_albicans	FLC	all_vars	all_muts	none	Ca22chr7A_C_albicans_SC5314_605554_C/T	0.307692	11.2222	2	101	3	6	OG0000725	1	0	0.952	1	0.0336	0.0913	0.0402984	1	1	1	mis|p.79|L/F in PRX1 (C7_02810W_A, Thioredoxin peroxidase; transcriptionally induced by interaction with macrophage; fluconazole induced; Fkh2p-downregulated; caspofungin repressed; protein present in exponential and stationary growth phase yeast cultures)	GO:0034599 (cellular response to oxidative stress), GO:0045454 (cell redox homeostasis), GO:0046686 (response to cadmium ion), GO:0098869 (cellular oxidant detoxification), GO:1903205 (regulation of hydrogen peroxide-induced cell death)	GO:0005576 (extracellular region), GO:0005622 (intracellular anatomical structure), GO:0005634 (nucleus), GO:0005737 (cytoplasm), GO:0005739 (mitochondrion)	GO:0008379 (thioredoxin peroxidase activity), GO:0016209 (antioxidant activity), GO:0016491 (oxidoreductase activity), GO:0051920 (peroxiredoxin activity)
DOWNPASS	70	Candida_albicans	FLC	all_vars	all_muts	none	Ca22chr3A_C_albicans_SC5314_1533584_A/G	0.307692	11.2	2	112	4	5	OG0004129	3	0	0.952	1	0	0.0048	0.0375281	0	1	1	mis|p.182|N/D in Scer_VHC1 (C3_06710W_A, Protein of unknown function; regulated by Sef1p-, Sfu1p-, and Hap43p)	GO:0006811 (ion transport), GO:0034486 (vacuolar transmembrane transport), GO:0055075 (potassium ion homeostasis)	GO:0016021 (integral component of membrane), GO:0031166 (integral component of vacuolar membrane), GO:1990816 (vacuole-mitochondrion membrane contact site)	GO:0015377 (cation:chloride symporter activity), GO:0015379 (potassium:chloride symporter activity)
DOWNPASS	70	Candida_albicans	FLC	all_vars	all_muts	none	Ca22chr3A_C_albicans_SC5314_1534635_T/C	0.307692	11.2	2	112	4	5	OG0004129	3	0	0.952	1	0	0.0096	0.0375281	0	1	1	mis|p.532|L/P in Scer_VHC1 (C3_06710W_A, Protein of unknown function; regulated by Sef1p-, Sfu1p-, and Hap43p)	GO:0006811 (ion transport), GO:0034486 (vacuolar transmembrane transport), GO:0055075 (potassium ion homeostasis)	GO:0016021 (integral component of membrane), GO:0031166 (integral component of vacuolar membrane), GO:1990816 (vacuole-mitochondrion membrane contact site)	GO:0015377 (cation:chloride symporter activity), GO:0015379 (potassium:chloride symporter activity)
DOWNPASS	70	Candida_albicans	FLC	all_vars	all_muts	none	Ca22chr3A_C_albicans_SC5314_1534716_C/G	0.307692	11.2	2	112	4	5	OG0004129	3	0	0.952	1	0	0.0096	0.0375281	0	1	1	mis|p.559|T/S in Scer_VHC1 (C3_06710W_A, Protein of unknown function; regulated by Sef1p-, Sfu1p-, and Hap43p)	GO:0006811 (ion transport), GO:0034486 (vacuolar transmembrane transport), GO:0055075 (potassium ion homeostasis)	GO:0016021 (integral component of membrane), GO:0031166 (integral component of vacuolar membrane), GO:1990816 (vacuole-mitochondrion membrane contact site)	GO:0015377 (cation:chloride symporter activity), GO:0015379 (potassium:chloride symporter activity)
DOWNPASS	70	Candida_albicans	FLC	all_vars	all_muts	none	Ca22chr1A_C_albicans_SC5314_3104358_G/A	0.307692	11.2	2	112	4	5	OG0002105	2	0	0.952	1	0	0.0192	0.0375281	0	1	1	mis|p.1718|V/I in Scer_UTP10 (C1_14080W_A, Nucleolar protein; component of the small subunit processome containing the U3 snoRNA; involved in pre-18S rRNA processing; flow model biofilm repressed)	GO:0000447 (endonucleolytic cleavage in ITS1 to separate SSU-rRNA from 5.8S rRNA and LSU-rRNA from tricistronic rRNA transcript (SSU-rRNA, 5.8S rRNA, LSU-rRNA)), GO:0000462 (maturation of SSU-rRNA from tricistronic rRNA transcript (SSU-rRNA, 5.8S rRNA, LSU-rRNA)), GO:0000472 (endonucleolytic cleavage to generate mature 5'-end of SSU-rRNA from (SSU-rRNA, 5.8S rRNA, LSU-rRNA)), GO:0000480 (endonucl…	GO:0005730 (nucleolus), GO:0030686 (90S preribosome), GO:0030688 (preribosome, small subunit precursor), GO:0032040 (small-subunit processome), GO:0033553 (rDNA heterochromatin), GO:0034455 (t-UTP complex)	GO:0034511 (U3 snoRNA binding)
DOWNPASS	70	Candida_albicans	FLC	all_vars	all_muts	none	Ca22chr1A_C_albicans_SC5314_893587_T/C	0.307692	11.2	2	112	4	5	OG0000273	1	0	0.952	1	0.0336	0.1825	0.0375281	1	1	1	mis|p.30|T/A in GIG1 (C1_04310C_A, Protein induced by N-acetylglucosamine (GlcNAc); localized in cytoplasm; mutation causes increased resistance to nikkomycin Z)	GO:0006044 (N-acetylglucosamine metabolic process)	GO:0005737 (cytoplasm)	GO:0003674 (molecular_function)
DOWNPASS	70	Candida_albicans	FLC	all_vars	all_muts	none	Ca22chr6A_C_albicans_SC5314_769725_C/T	0.307692	11.1111	2	100	3	6	OG0006034	1	0	0.952	1	0	0.1201	0.0409884	0	1	1	mis|p.504|V/I in Scer_FDC1 (C6_03620C_A, Putative phenylacrylic acid decarboxylase; clade-associated gene expression)	GO:0006744 (ubiquinone biosynthetic process), GO:0033494 (ferulate metabolic process), GO:0046281 (cinnamic acid catabolic process)	GO:0005886 (plasma membrane)	GO:0016831 (carboxy-lyase activity)
DOWNPASS	70	Candida_albicans	FLC	all_vars	all_muts	none	Ca22chr1A_C_albicans_SC5314_2785731_C/G	0.307692	11.1111	2	100	3	6	OG0001494	1	0	0.952	1	0.0048	0.0336	0.0409884	1	1	1	mis|p.68|T/S in RBK1 (C1_12780W_A, Has domain(s) with predicted ribokinase activity and role in D-ribose metabolic process)	GO:0006014 (D-ribose metabolic process)	GO:0005575 (cellular_component)	GO:0004747 (ribokinase activity), GO:0016301 (kinase activity), GO:0016773 (phosphotransferase activity, alcohol group as acceptor)
DOWNPASS	70	Candida_albicans	FLC	all_vars	all_muts	none	Ca22chr2A_C_albicans_SC5314_1058338_T/C	0.307692	11.1111	2	100	3	6	OG0005773	1	0	0.952	1	0.0096	0.1585	0.0409884	1	1	1	mis|p.111|Q/R in C2_05120C_A (C2_05120C_A, Dubious open reading frame)
DOWNPASS	70	Candida_albicans	FLC	all_vars	all_muts	none	Ca22chr2A_C_albicans_SC5314_1058607_G/GCCGTT	0.307692	11.1111	2	100	3	6	OG0005773	1	0	0.952	1	0.024	0.1489	0.0409884	1	1	1	FS|p.21|G/GTX in C2_05120C_A (C2_05120C_A, Dubious open reading frame)
DOWNPASS	70	Candida_albicans	FLC	all_vars	all_muts	none	Ca22chr1A_C_albicans_SC5314_1256448_G/A	0.307692	11.1111	2	100	3	6	OG0005062	1	0	0.952	1	0.0288	0.1729	0.0409884	1	1	1	mis|p.536|D/N in C1_05970W_A (C1_05970W_A, Putative adhesin-like protein; macrophage-induced gene)	GO:0008150 (biological_process)	GO:0005575 (cellular_component)	GO:0003674 (molecular_function)
DOWNPASS	70	Candida_albicans	FLC	all_vars	all_muts	none	Ca22chr1A_C_albicans_SC5314_1256450_T/A	0.307692	11.1111	2	100	3	6	OG0005062	1	0	0.952	1	0.0288	0.1729	0.0409884	1	1	1	mis|p.536|D/E in C1_05970W_A (C1_05970W_A, Putative adhesin-like protein; macrophage-induced gene)	GO:0008150 (biological_process)	GO:0005575 (cellular_component)	GO:0003674 (molecular_function)
DOWNPASS	70	Candida_albicans	FLC	all_vars	all_muts	none	Ca22chr6A_C_albicans_SC5314_909055_CTATTGT/C	0.307692	11	2	99	3	6	OG0004975	1	0	1	1	0.048	0.1537	0.0416961	1	1	1	del|p.367-369|NNS/S in C6_04140C_A (C6_04140C_A, Ortholog of C. dubliniensis CD36 : Cd36_64990, C. parapsilosis CDC317 : CPAR2_600170, Candida tenuis NRRL Y-1498 : CANTEDRAFT_121753 and Debaryomyces hansenii CBS767 : DEHA2E19712g)	GO:0008150 (biological_process)	GO:0005575 (cellular_component)	GO:0003674 (molecular_function)
DOWNPASS	70	Candida_albicans	FLC	all_vars	all_muts	none	Ca22chr5A_C_albicans_SC5314_313853_T/C	0.307692	10.9	2	109	4	5	OG0004438	1	0	0.952	1	0	0.0816	0.0393217	0	1	1	mis|p.174|I/T in SEF2 (C5_01400W_A, Zn(II)2Cys6 transcription factor, required for normal resistance to copper; repressed by Sfu1 in high-iron conditions; regulated by Sef1, Sfu1, and Hap43; rat catheter and Spider biofilm induced)	GO:0006355 (regulation of transcription, DNA-templated), GO:0071280 (cellular response to copper ion)	GO:0005634 (nucleus), GO:0042025 (host cell nucleus)	GO:0000981 (DNA-binding transcription factor activity, RNA polymerase II-specific), GO:0008270 (zinc ion binding)
DOWNPASS	70	Candida_albicans	FLC	all_vars	all_muts	none	Ca22chrRA_C_albicans_SC5314_417809_C/T	0.307692	10.7	2	107	4	5		0	0	0.952	1	0.0432	0.2113	0.0405896	1	1	1	mis|p.9|G/E in CR_01850C_A (CR_01850C_A, Pseudogene; formerly an ORF Predicted by Annotation Working Group)
DOWNPASS	70	Candida_albicans	FLC	all_vars	all_muts	none	Ca22chr1A_C_albicans_SC5314_2865096_T/G	0.307692	10.6	2	106	4	5	OG0000909	1	0	0.952	1	0.0432	0.1585	0.0412466	1	1	1	mis|p.320|R/S in MON2 (C1_13120C_A, Peripheral membrane protein; role in endocytosis and vacuole integrity; flow model and rat catheter biofilm repressed)	GO:0006623 (protein targeting to vacuole), GO:0006897 (endocytosis), GO:0015031 (protein transport), GO:0042147 (retrograde transport, endosome to Golgi)	GO:0005768 (endosome), GO:0005802 (trans-Golgi network), GO:0019898 (extrinsic component of membrane), GO:0031901 (early endosome membrane)	GO:0005085 (guanyl-nucleotide exchange factor activity)
DOWNPASS	70	Candida_albicans	FLC	all_vars	all_muts	none	Ca22chr1A_C_albicans_SC5314_3056340_T/C	0.307692	10.5	2	105	5	4	OG0000451	2	0	1	1	0	0.0192	0.0419197	0	1	1	mis|p.170|S/G in Scer_TDA9 (C1_13880C_A, C2H2 transcription factor; Spider biofilm induced)	GO:0006355 (regulation of transcription, DNA-templated), GO:0019413 (acetate biosynthetic process)	GO:0005575 (cellular_component)	GO:0003700 (DNA-binding transcription factor activity), GO:0043565 (sequence-specific DNA binding)
DOWNPASS	70	Candida_albicans	FLC	all_vars	all_muts	none	Ca22chrRA_C_albicans_SC5314_610251_G/GTTA	0.307692	10.5	2	105	4	5	OG0003081	1	0	1	1	0.0096	0.139	0.0419197	1	1	1	ins|p.35|N/NN in DRE2 (CR_02650C_A, Putative cytosolic Fe-S protein assembly protein; a-specific transcript; regulated by Sef1, Sfu1, and Hap43; rat catheter and Spider biofilm induced)	GO:0006915 (apoptotic process), GO:0016226 (iron-sulfur cluster assembly), GO:0045019 (negative regulation of nitric oxide biosynthetic process), GO:1901299 (negative regulation of hydrogen peroxide-mediated programmed cell death)	GO:0005737 (cytoplasm), GO:0005758 (mitochondrial intermembrane space), GO:0005829 (cytosol)	GO:0009055 (electron transfer activity), GO:0051536 (iron-sulfur cluster binding), GO:0051537 (2 iron, 2 sulfur cluster binding), GO:0051539 (4 iron, 4 sulfur cluster binding)
DOWNPASS	70	Candida_albicans	FLC	all_vars	all_muts	none	Ca22chr4A_C_albicans_SC5314_260040_TGAAGAAGAAGACGATGAAGAAGAA/T	0.307692	10.5	2	105	4	5	OG0004664	1	0	1	1	0.0288	0.1777	0.0419197	1	1	1	del|p.383-390|EEEDDEEE/- in C4_01290W_A (C4_01290W_A, RING finger and CHY zinc finger domain-containing protein; mutant are viable)	GO:0008150 (biological_process)	GO:0005575 (cellular_component)	GO:0008270 (zinc ion binding)
DOWNPASS	70	Candida_albicans	FLC	all_vars	all_muts	none	Ca22chr1A_C_albicans_SC5314_898102_C/T	0.307692	10.4	2	104	4	5	OG0001773	1	0	1	1	0.0192	0.12	0.0426093	1	1	1	mis|p.54|S/F in RPN4 (C1_04330W_A, C2H2 transcription factor; putative regulator of proteasome genes; DNA recognition sequence (GAAGGCAAAA) enriched in regions upstream of proteasome genes; induced in core stress response; Hap43-induced; Spider biofilm induced)	GO:0000122 (negative regulation of transcription by RNA polymerase II), GO:0006282 (regulation of DNA repair), GO:0006357 (regulation of transcription by RNA polymerase II), GO:0036003 (positive regulation of transcription from RNA polymerase II promoter in response to stress), GO:0043161 (proteasome-mediated ubiquitin-dependent protein catabolic process), GO:0045944 (positive regulation of trans…	GO:0005634 (nucleus)	GO:0000978 (RNA polymerase II cis-regulatory region sequence-specific DNA binding), GO:0001228 (DNA-binding transcription activator activity, RNA polymerase II-specific), GO:0003700 (DNA-binding transcription factor activity), GO:0008270 (zinc ion binding), GO:0043565 (sequence-specific DNA binding)
DOWNPASS	70	Candida_albicans	FLC	all_vars	all_muts	none	Ca22chr1A_C_albicans_SC5314_3087600_G/T	0.307692	9.7	2	97	4	5	OG0004112	2	0	1	1	0.0144	0.0624	0.047949	1	1	1	mis|p.19|D/Y in CSK1 (C1_14010W_A, Putative mitogen-activated protein (MAP) kinase with an unknown role; null mutant produces wrinkled colonies; similar to S. cerevisiae Smk1p, which is a protein kinase required for sporulation)	GO:0006468 (protein phosphorylation), GO:0030476 (ascospore wall assembly), GO:0042174 (negative regulation of sporulation resulting in formation of a cellular spore), GO:0046777 (protein autophosphorylation)	GO:0005575 (cellular_component)	GO:0004672 (protein kinase activity), GO:0004707 (MAP kinase activity), GO:0004713 (protein tyrosine kinase activity), GO:0005524 (ATP binding)
DOWNPASS	70	Candida_albicans	FLC	all_vars	all_muts	none	Ca22chr6A_C_albicans_SC5314_335734_TTAATAATAATAATAATAATAATAA/T	0.307692	9.5	2	95	4	5	OG0004255	1	0	1	1	0.0384	0.12	0.049659	1	1	1	del|p.294-302|INNNNNNNN/I in C6_01620W_A (C6_01620W_A, RING/FYVE/PHD zinc finger protein; Spider biofilm induced)	GO:0008150 (biological_process)	GO:0005575 (cellular_component)	GO:0008270 (zinc ion binding)
DOWNPASS	70	Candida_albicans	FLC	all_vars	all_muts	none	Ca22chr3A_C_albicans_SC5314_1138710_G/T	0.307692	9.4	2	94	4	5	OG0000558	1	0	1	1	0.0048	0.0576	0.0505483	1	1	1	mis|p.1688|L/I in DYN1 (C3_05210C_A, Dynein heavy chain; motor protein that moves to microtubule minus end; required for yeast cell separation, spindle positioning, nuclear migration, hyphal growth; regulated by Mig1, Hap43; flow model and rat catheter biofilm repressed)	GO:0000070 (mitotic sister chromatid segregation), GO:0000132 (establishment of mitotic spindle orientation), GO:0000920 (septum digestion after cytokinesis), GO:0007018 (microtubule-based movement), GO:0007097 (nuclear migration), GO:0009267 (cellular response to starvation), GO:0030447 (filamentous growth), GO:0030473 (nuclear migration along microtubule), GO:0036170 (filamentous growth of a po…	GO:0000235 (astral microtubule), GO:0001411 (hyphal tip), GO:0005816 (spindle pole body), GO:0005868 (cytoplasmic dynein complex), GO:0005881 (cytoplasmic microtubule), GO:0005938 (cell cortex), GO:0030286 (dynein complex), GO:0030428 (cell septum)	GO:0005524 (ATP binding), GO:0008017 (microtubule binding), GO:0008569 (minus-end-directed microtubule motor activity), GO:0016887 (ATP hydrolysis activity)
DOWNPASS	70	Candida_albicans	FLC	all_vars	all_muts	none	Ca22chr2A_C_albicans_SC5314_1410867_AGAT/A	0.307692	9.2	2	92	5	4	OG0002354	1	0	1	1	0.0288	0.1776	0.0524	1	1	1	del|p.1222|D/- in LTE1 (C2_06860W_A, Protein similar to GDP/GTP exchange factors; repressed by alpha pheromone in SpiderM medium; flow model biofilm repressed)	GO:0007264 (small GTPase mediated signal transduction), GO:0016192 (vesicle-mediated transport), GO:0031536 (positive regulation of exit from mitosis), GO:0051056 (regulation of small GTPase mediated signal transduction), GO:0061510 (asymmetric protein localization to new mitotic spindle pole body)	GO:0005622 (intracellular anatomical structure), GO:0005933 (cellular bud)	GO:0005085 (guanyl-nucleotide exchange factor activity)
DOWNPASS	70	Candida_albicans	FLC	all_vars	all_muts	none	Ca22chr3A_C_albicans_SC5314_1449546_T/C	0.307692	9	2	90	4	5	OG0000003	3	0	1	1	0.0096	0.1104	0.0543548	1	1	1	mis|p.1015|I/T in ALS7 (C3_06320W_A, ALS family protein; hypermutable contingency gene; growth-regulated, downregulated in biofilm; two variable repeat regions; expression in S. cerevisiae does not confer adhesiveness; ALS family includes adhesins, cell-surface glycoproteins)	GO:0007155 (cell adhesion), GO:0043709 (cell adhesion involved in single-species biofilm formation), GO:0043710 (cell adhesion involved in multi-species biofilm formation)	GO:0009277 (fungal-type cell wall), GO:0009986 (cell surface)	GO:0003674 (molecular_function)
DOWNPASS	70	Candida_albicans	FLC	all_vars	all_muts	none	Ca22chr3A_C_albicans_SC5314_986067_TACC/T	0.307692	8.1	2	81	4	5	OG0004559	3	0	1	1	0.0048	0.1056	0.064656	1	1	1	del|p.351-352|VP/V in ZCF31 (C3_04640W_A, Zn(II)2Cys6 transcription factor of unknown function; mutant is sensitive to copper and SDS, and resistant to Calcofluor White; required for yeast cell adherence to silicone substrate)	GO:0006355 (regulation of transcription, DNA-templated), GO:0006357 (regulation of transcription by RNA polymerase II), GO:0010811 (positive regulation of cell-substrate adhesion), GO:0035690 (cellular response to drug), GO:0044011 (single-species biofilm formation on inanimate substrate), GO:0071280 (cellular response to copper ion), GO:1900189 (positive regulation of cell adhesion involved in s…	GO:0005634 (nucleus), GO:0042025 (host cell nucleus)	GO:0000981 (DNA-binding transcription factor activity, RNA polymerase II-specific), GO:0008270 (zinc ion binding)
DOWNPASS	70	Candida_albicans	FLC	all_vars	all_muts	none	Ca22chr1A_C_albicans_SC5314_2211799_A/T	0.3	7.2	3	108	9	5	OG0003559	1	0	1	1	0.0048	0.0526	0.0291273	1	1	1	mis|p.41|S/T in Scer_AIM21 (C1_10090C_A, Protein of unknown function; Hap43-repressed; rat catheter biofilm repressed)	GO:0030837 (negative regulation of actin filament polymerization), GO:0034642 (mitochondrion migration along actin filament)	GO:0030479 (actin cortical patch), GO:0110131 (Aim21-Tda2 complex)	GO:0051015 (actin filament binding)
DOWNPASS	70	Candida_albicans	FLC	all_vars	all_muts	none	Ca22chr1A_C_albicans_SC5314_2488450_T/A	0.3	6.86667	3	103	9	5	OG0004113	1	0	1	1	0.0048	0.0624	0.0325411	1	1	1	mis|p.213|L/I in PRM1 (C1_11340W_A, Putative membrane protein with a predicted role in membrane fusion during mating; Hap43p-repressed gene; protein induced during the mating process)	GO:0032220 (plasma membrane fusion involved in cytogamy), GO:0097036 (regulation of plasma membrane sterol distribution)	GO:0043332 (mating projection tip)	GO:0003674 (molecular_function)
DOWNPASS	70	Candida_albicans	FLC	all_vars	all_muts	none	Ca22chrRA_C_albicans_SC5314_1349366_C/T	0.3	6.8	3	102	9	5	OG0000111	1	0	1	1	0.024	0.0721	0.0332867	1	1	1	mis|p.375|G/D in CR_06380C_A (CR_06380C_A, Predicted ORF overlapping the Major Repeat Sequence on chromosome R; member of a family encoded by FGR6-related genes in the RB2 repeat sequence)	GO:0008150 (biological_process)	GO:0005575 (cellular_component)	GO:0003674 (molecular_function)
DOWNPASS	70	Candida_albicans	FLC	all_vars	all_muts	none	Ca22chr3A_C_albicans_SC5314_951581_AGTTGTT/A	0.285714	9.41667	2	113	4	6	OG0000424	2	0	1	1	0	0.0144	0.0474633	0	1	1	del|p.136-138|QQL/L in TEC1 (C3_04530C_A, TEA/ATTS transcription factor; white cell pheromone response, hyphal gene regulation; required for Spider and RPMI biofilm formation; regulates BCR1; Cph2 regulated transcript; alkaline, rat catheter, Spider, flow model biofilm induced)	GO:0001403 (invasive growth in response to glucose limitation), GO:0006355 (regulation of transcription, DNA-templated), GO:0006357 (regulation of transcription by RNA polymerase II), GO:0007124 (pseudohyphal growth), GO:0007155 (cell adhesion), GO:0007329 (positive regulation of transcription from RNA polymerase II promoter by pheromones), GO:0010527 (positive regulation of transposition, RNA-me…	GO:0000790 (chromatin), GO:0005634 (nucleus), GO:1990527 (Tec1p-Ste12p-Dig1p complex)	GO:0000978 (RNA polymerase II cis-regulatory region sequence-specific DNA binding), GO:0001228 (DNA-binding transcription activator activity, RNA polymerase II-specific), GO:0003700 (DNA-binding transcription factor activity), GO:0043565 (sequence-specific DNA binding)
DOWNPASS	70	Candida_albicans	FLC	all_vars	all_muts	none	Ca22chr3A_C_albicans_SC5314_988166_G/A	0.285714	9.41667	2	113	4	6	OG0004559	3	0	1	1	0	0.0192	0.0474633	0	1	1	mis|p.1051|V/I in ZCF31 (C3_04640W_A, Zn(II)2Cys6 transcription factor of unknown function; mutant is sensitive to copper and SDS, and resistant to Calcofluor White; required for yeast cell adherence to silicone substrate)	GO:0006355 (regulation of transcription, DNA-templated), GO:0006357 (regulation of transcription by RNA polymerase II), GO:0010811 (positive regulation of cell-substrate adhesion), GO:0035690 (cellular response to drug), GO:0044011 (single-species biofilm formation on inanimate substrate), GO:0071280 (cellular response to copper ion), GO:1900189 (positive regulation of cell adhesion involved in s…	GO:0005634 (nucleus), GO:0042025 (host cell nucleus)	GO:0000981 (DNA-binding transcription factor activity, RNA polymerase II-specific), GO:0008270 (zinc ion binding)
DOWNPASS	70	Candida_albicans	FLC	all_vars	all_muts	none	Ca22chr3A_C_albicans_SC5314_1197503_T/C	0.285714	9.41667	2	113	4	6	OG0003571	2	0	1	1	0	0.024	0.0474633	0	1	1	mis|p.565|K/R in GPI1 (C3_05390C_A, Putative protein of GPI synthesis; expression is reduced in a fluconazole-resistant isolate)	GO:0006506 (GPI anchor biosynthetic process)	GO:0000506 (glycosylphosphatidylinositol-N-acetylglucosaminyltransferase (GPI-GnT) complex), GO:0016021 (integral component of membrane)	GO:0017176 (phosphatidylinositol N-acetylglucosaminyltransferase activity)
DOWNPASS	70	Candida_albicans	FLC	all_vars	all_muts	none	Ca22chr6A_C_albicans_SC5314_977782_G/A	0.285714	9.41667	2	113	4	6	OG0000003	3	0	1	1	0	0.0384	0.0474633	0	1	1	mis|p.2190|V/I in ALS2 (C6_04380W_A, ALS family protein; role in adhesion, biofilm formation, germ tube induction; expressed at infection of human buccal epithelial cells; putative GPI-anchor; induced by ketoconazole, low iron and at cell wall regeneration; regulated by Sfu1p)	GO:0007155 (cell adhesion), GO:0030448 (hyphal growth), GO:0044011 (single-species biofilm formation on inanimate substrate), GO:0044406 (adhesion of symbiont to host), GO:0098609 (cell-cell adhesion)	GO:0009277 (fungal-type cell wall), GO:0009986 (cell surface), GO:1903561 (extracellular vesicle)	GO:0003674 (molecular_function)
DOWNPASS	70	Candida_albicans	FLC	all_vars	all_muts	none	Ca22chr5A_C_albicans_SC5314_32506_G/A	0.285714	9.41667	2	113	4	6	OG0003696	1	0	1	1	0	0.048	0.0474633	0	1	1	mis|p.115|A/V in BDF1 (C5_00200C_A, Essential chromatin-binding bromodomain protein; repressed upon adherence to polystyrene; reduced mRNA abundance detected in null mutant; macrophage/pseudohyphal-repressed)	GO:0006281 (DNA repair), GO:0006338 (chromatin remodeling), GO:0009301 (snRNA transcription), GO:0031452 (negative regulation of heterochromatin assembly), GO:0031938 (regulation of chromatin silencing at telomere), GO:0033696 (negative regulation of extent of heterochromatin assembly), GO:0090054 (regulation of silent mating-type cassette heterochromatin assembly), GO:1900051 (positive regulatio…	GO:0000790 (chromatin), GO:0000812 (Swr1 complex)	GO:0001094 (TFIID-class transcription factor complex binding), GO:0003682 (chromatin binding), GO:0005515 (protein binding), GO:0031493 (nucleosomal histone binding), GO:0070577 (lysine-acetylated histone binding)
DOWNPASS	70	Candida_albicans	FLC	all_vars	all_muts	none	Ca22chr1A_C_albicans_SC5314_2802698_T/G	0.285714	9.41667	2	113	4	6	OG0000033	1	0	1	1	0	0.0576	0.0474633	0	1	1	mis|p.85|E/D in C1_12870C_A (C1_12870C_A, Ortholog of Candida albicans WO-1 : CAWG_00155)	GO:0008150 (biological_process)	GO:0005575 (cellular_component)	GO:0003674 (molecular_function)
DOWNPASS	70	Candida_albicans	FLC	all_vars	all_muts	none	Ca22chr1A_C_albicans_SC5314_2822702_G/A	0.285714	9.41667	2	113	4	6	OG0003148	1	0	1	1	0.0048	0.0096	0.0474633	1	1	1	mis|p.774|S/L in BNI1 (C1_12960C_A, Formin; role in cytoskeletal organization, cell polarity; role in systemic virulence in mouse; cell-cycle regulated localization to site of polarized growth, bud neck; localizes to Spitzenkorper of hyphae, minor localization at septum)	GO:0000132 (establishment of mitotic spindle orientation), GO:0000282 (cellular bud site selection), GO:0000910 (cytokinesis), GO:0000915 (actomyosin contractile ring assembly), GO:0000920 (septum digestion after cytokinesis), GO:0007118 (budding cell apical bud growth), GO:0007163 (establishment or maintenance of cell polarity), GO:0009267 (cellular response to starvation), GO:0016043 (cellular …	GO:0000131 (incipient cellular bud site), GO:0000133 (polarisome), GO:0000142 (cellular bud neck contractile ring), GO:0001411 (hyphal tip), GO:0005737 (cytoplasm), GO:0005884 (actin filament), GO:0005934 (cellular bud tip), GO:0005935 (cellular bud neck), GO:0030428 (cell septum), GO:0031521 (spitzenkorper), GO:0032153 (cell division site), GO:0043332 (mating projection tip), GO:0071341 (medial …	GO:0003779 (actin binding), GO:0005522 (profilin binding), GO:0008092 (cytoskeletal protein binding), GO:0017048 (small GTPase binding), GO:0031267 (small GTPase binding), GO:1990808 (F-bar domain binding)
DOWNPASS	70	Candida_albicans	FLC	all_vars	all_muts	none	Ca22chr3A_C_albicans_SC5314_1031951_C/T	0.285714	9.41667	2	113	4	6	OG0003315	1	0	1	1	0.0048	0.0384	0.0474633	1	1	1	mis|p.1444|E/K in FAS2 (C3_04830C_A, Alpha subunit of fatty-acid synthase; required for virulence in mouse systemic infection and rat oropharyngeal infection models; regulated by Efg1; fluconazole-induced; amphotericin B repressed; flow model and Spider biofilm repressed)	GO:0006633 (fatty acid biosynthetic process), GO:0009059 (macromolecule biosynthetic process), GO:0042759 (long-chain fatty acid biosynthetic process), GO:0071470 (cellular response to osmotic stress), GO:1900535 (palmitic acid biosynthetic process)	GO:0005829 (cytosol), GO:0005835 (fatty acid synthase complex)	GO:0000287 (magnesium ion binding), GO:0004312 (fatty acid synthase activity), GO:0004315 (3-oxoacyl-[acyl-carrier-protein] synthase activity), GO:0004316 (3-oxoacyl-[acyl-carrier-protein] reductase (NADPH) activity), GO:0008897 (holo-[acyl-carrier-protein] synthase activity), GO:0016746 (acyltransferase activity)
DOWNPASS	70	Candida_albicans	FLC	all_vars	all_muts	none	Ca22chr1A_C_albicans_SC5314_3007810_T/A	0.285714	9.41667	2	113	4	6	OG0004092	1	0	1	1	0.0048	0.048	0.0474633	1	1	1	mis|p.515|F/I in OSM2 (C1_13670W_A, Putative mitochondrial fumarate reductase; regulated by Ssn6p, Gcn2p, and Gcn4p; Hog1p-downregulated; stationary phase enriched protein; Hap43p-repressed gene)	GO:0034975 (protein folding in endoplasmic reticulum), GO:0046443 (FAD metabolic process)	GO:0005739 (mitochondrion), GO:0005783 (endoplasmic reticulum)	GO:0000104 (succinate dehydrogenase activity), GO:0010181 (FMN binding), GO:0016156 (fumarate reductase (NADH) activity), GO:0016491 (oxidoreductase activity), GO:0020037 (heme binding)
DOWNPASS	70	Candida_albicans	FLC	all_vars	all_muts	none	Ca22chr5A_C_albicans_SC5314_105301_A/C	0.285714	9.41667	2	113	4	6	OG0005874	1	0	1	1	0.0048	0.0576	0.0474633	1	1	1	mis|p.91|T/P in C5_00520W_A (C5_00520W_A, Ortholog of Candida albicans WO-1 : CAWG_04446)
DOWNPASS	70	Candida_albicans	FLC	all_vars	all_muts	none	Ca22chr3A_C_albicans_SC5314_965487_A/AGATGACGAC	0.285714	9.41667	2	113	4	6	OG0003545	1	0	1	1	0.0048	0.072	0.0474633	1	1	1	ins|p.1008-1009|-/DDD in MAK21 (C3_04560W_A, Putative 66S pre-ribosomal particle subunit; mutation confers hypersensitivity to tubercidin (7-deazaadenosine))	GO:0000027 (ribosomal large subunit assembly), GO:0035690 (cellular response to drug), GO:0042273 (ribosomal large subunit biogenesis)	GO:0005730 (nucleolus), GO:0030687 (preribosome, large subunit precursor), GO:0030690 (Noc1p-Noc2p complex)	GO:0003674 (molecular_function)
DOWNPASS	70	Candida_albicans	FLC	all_vars	all_muts	none	Ca22chr1A_C_albicans_SC5314_2998575_T/C	0.285714	9.41667	2	113	4	6	OG0000194	1	0	1	1	0.0048	0.0864	0.0474633	1	1	1	mis|p.525|L/S in CYB2 (C1_13630W_A, Putative cytochrome b2 precursor; induced in high iron; alkaline repressed; colony morphology-related gene regulation by Ssn6; Hap43-repressed; pider biofilm induced)	GO:0006089 (lactate metabolic process)	GO:0005739 (mitochondrion), GO:0005758 (mitochondrial intermembrane space)	GO:0003824 (catalytic activity), GO:0004460 (L-lactate dehydrogenase (cytochrome) activity), GO:0016491 (oxidoreductase activity), GO:0020037 (heme binding)
DOWNPASS	70	Candida_albicans	FLC	all_vars	all_muts	none	Ca22chr5A_C_albicans_SC5314_147212_C/T	0.285714	9.41667	2	113	4	6	OG0002494	1	0	1	1	0.0048	0.0865	0.0474633	1	1	1	mis|p.190|D/N in THR1 (C5_00650C_A, Putative homoserine kinase; regulated by Tup1; amphotericin B repressed; regulated by Gcn2 and Gcn4; Spider biofilm repressed)	GO:0006566 (threonine metabolic process), GO:0009088 (threonine biosynthetic process), GO:0009092 (homoserine metabolic process)	GO:0005575 (cellular_component)	GO:0004413 (homoserine kinase activity), GO:0005524 (ATP binding)
DOWNPASS	70	Candida_albicans	FLC	all_vars	all_muts	none	Ca22chr2A_C_albicans_SC5314_275660_T/A	0.285714	9.41667	2	113	4	6	OG0003837	1	0	1	1	0.0048	0.1297	0.0474633	1	1	1	mis|p.43|D/E in C2_01540W_A (C2_01540W_A, S. pombe ortholog SPCC576.01c is a predicted sulfonate dioxygenase; possibly transcriptionally regulated upon hyphal formation; Spider biofilm induced)	GO:0006151 (xanthine catabolic process)	GO:0005575 (cellular_component)	GO:0016491 (oxidoreductase activity), GO:0097641 (alpha-ketoglutarate-dependent xanthine dioxygenase activity)
DOWNPASS	70	Candida_albicans	FLC	all_vars	all_muts	none	Ca22chr1A_C_albicans_SC5314_2853497_C/T	0.285714	9.41667	2	113	4	6	OG0005897	1	0	1	1	0.0096	0.0336	0.0474633	1	1	1	mis|p.30|H/Y in C1_13090W_A (C1_13090W_A, Dubious open reading frame)
[truncated: 25,212 more rows]
